# Supplementary material for: Transcriptional regulation of root development in cacao: a genome-wide comparative analysis between zygotic and somatic embryo-derived seedlings
Source: Front Plant Sci. 2026 Jun 3;17:1816111. doi: 10.3389/fpls.2026.1816111 (PMC13272332; doi:10.3389/fpls.2026.1816111)
Supplement: Supplementary file 3 [file Table3.xlsx]

## Sheet: Feuil1
		Supplemental S6: Distribution of all transcription factors (TFs) identified during the process of early cacao root development.
		Sheet A- Expression changes of up- and down-regulated TFs per family across pairwise comparisons (left panel), and counts of up- and down-regulated TFs per family in each comparison (right panel).
		Sheet B- Detailed list of up- and down-regulated TFs across pairwise comparisons.
		Sheet C- List of identified TFs

## Sheet: A
Expression changes of up- and down-regulated TFs per family across pairwise comparisons (left panel), and counts of up- and down-regulated TFs per family in each comparison (right panel).
	Log2FoldChange											Number of TFs per family
	Up-regulated				Down-regulated							Up-regulated				Down-regulated
TF Family	ZES-BBCH07vsZES-BBCH08	SES-BBCH07LikvsSES-BBCH08l	ZES-BBCH07vsSES-BBCH07Lik	ZES-BBCH08vsSES-BBCH08l	ZES-BBCH07vsZES-BBCH08	SES-BBCH07LikvsSES-BBCH08l	ZES-BBCH07vsSES-BBCH07Lik	ZES-BBCH08vsSES-BBCH08l			Family	ZES-BBCH07vsZES-BBCH08	SES-BBCH07LikvsSES-BBCH08l	ZES-BBCH07vsSES-BBCH07Lik	ZES-BBCH08vsSES-BBCH08l	ZES-BBCH07vsZES-BBCH08	SES-BBCH07LikvsSES-BBCH08l	ZES-BBCH07vsSES-BBCH07Lik	ZES-BBCH08vsSES-BBCH08l	Total per family
AP2/ERF	0	2.67049467644718	4.18077580860547	3.0928851083562	-2.68309212966377	-3.13868838303999	-2.39439061818348	-2.6631616754309			AP2/ERF	0	19	7	44	35	26	19	15	165
ARID	0	5.09109211821149	0	0	0	0	-7.32150116156901	-1.32778113942941			ARID	0	2	0	0	0	0	1	2	5
AUX/IAA	0	1.71010225017515	1.74168189012455	2.07283369675413	-1.24215155919486	-1.74832959238601	-1.68090403106535	-1.74780879576148			AUX/IAA	0	4	5	7	2	6	1	3	28
B3	1.79274549946592	4.39557238980775	1.86275489666155	1.61599670753645	-2.06852105754915	-2.03741842674451	-4.69579749825804	-2.55284180141355			B3	3	17	1	4	6	8	14	12	65
BBR	0	1.7100924932462	0	1.98376289667787	0	0	0	0			BBR	0	1	0	1	0	0	0	0	2
BES1	0	0	0	1.31107744186377	0	0	0	0			BES1	0	0	0	1	0	0	0	0	1
bHLH	1.29997995519155	2.50918114137681	2.57750273661644	2.34959956539355	-1.52503775008819	-2.37356080636689	-3.31930782706117	-2.134189532619			bHLH	4	15	13	18	2	23	7	16	98
bZIP	0	3.89788711310717	1.49797727565961	1.91426457216187	-1.79919728739127	-2.40541136746109	-3.36201453303175	-2.48800015595167			bZIP	0	6	2	8	4	9	5	6	40
C2H2	1.50562095749113	1.92710955509925	1.3365486181696	1.96520565752045	-1.62055541148521	-2.21668950381641	-1.7190544188556	-1.90445997565119			C2H2	1	24	3	34	16	20	11	23	132
C3H	1.09271367242032	2.75918753113303	2.52642061787678	3.31659503152168	-1.81779391560397	-1.55247588725889	-3.86782939026737	-1.84551311325773			C3H	2	5	4	3	3	3	4	5	29
CAMTA	0	0	0	0	0	-1.04077803145756	0	-1.53601647297419			CAMTA	0	0	0	0	0	1	0	2	3
CPP	0	0	0	0	0	0	-1.04059171151387	-1.08916398868577			CPP	0	0	0	0	0	0	1	1	2
CSD	0	0	0	0	-1.45775637632388	0	-1.03022491793822	0			CSD	0	0	0	0	1	0	1	0	2
DBB	0	0	1.67688453133199	1.48197245683662	0	-1.31850374861321	0	0			DBB	0	0	1	2	0	1	0	0	4
DBP	0	0	0	0	0	-1.24463712329573	0	0			DBP	0	0	0	0	0	1	0	0	1
DDT	1.32293682434885	0	0	0	0	0	0	-1.3448069494219			DDT	1	0	0	0	0	0	0	3	4
E2F-DP	2.72789918737701	1.68360166043119	0	1.33696656892127	0	0	0	-3.218916695962			E2F-DP	1	2	0	2	0	0	0	1	6
EIL	0	0	0	0	-1.03027450573684	-1.28761389882291	0	-1.30309633692511			EIL	0	0	0	0	1	1	0	1	3
FAR1	1.22832689038329	2.94276999650511	4.50839872122412	6.32308936824862	0	-1.01158445324339	-1.32515396763348	-1.26492237631519			FAR1	4	1	1	1	0	1	1	10	19
GARP	2.58605623889412	2.1665095600593	0	2.0083767897204	-1.83556328177999	-1.8107788550389	-1.97259666901359	-2.34802925202323			GARP	1	10	0	2	3	5	6	7	34
GeBP	0	0	0	0	0	0	-3.51305692978612	-2.23723498132048			GeBP	0	0	0	0	0	0	1	2	3
GNAT	0	1.62022155840694	0	1.38567137111915	-1.23633145830855	-1.98122112752778	-1.13051233040425	-1.90526594584574			GNAT	0	3	0	3	2	7	2	4	21
GRAS	0	1.77462336278038	2.02718640051669	1.51330473985229	-1.54499233496959	-1.70953142956636	-2.50672076357363	-2.00864463578331			GRAS	0	6	1	7	10	8	6	7	45
GRF	0	3.60625852058465	0	2.01951322104876	0	0	-3.02301722777748	0			GRF	0	8	0	3	0	0	6	0	17
HB	1.80860347733793	3.42333337226281	1.90610990917786	3.44533481711479	-1.26572490732027	-2.25485983410403	-1.75883172710602	-2.03313989458473			HB	2	17	8	18	1	12	3	12	73
HMG	1.33533656795579	1.26033499577665	1.27754446092436	2.43239693151534	0	-1.28714587395844	0	-1.14804985315339			HMG	1	2	1	1	0	2	0	3	10
HSF	2.77948047860114	3.1634071284743	1.27419609878344	2.52606479691211	-1.57597194782557	-1.45783320407955	-2.20597501664925	-1.5779502906813			HSF	1	3	2	3	3	7	3	5	27
IWS1	0	0	0	0	0	-1.81392161748972	0	-1.71281359951857			IWS1	0	0	0	0	0	2	0	3	5
Jumonji	1.25744656200906	0	0	0	0	0	0	-1.31174872163442			Jumonji	2	0	0	0	0	0	0	6	8
LIM	0	1.32644439583637	2.88947372753783	2.79101230904701	0	-2.67161888360152	0	0			LIM	0	1	2	2	0	1	0	0	6
LOB	1.00695813465736	2.44299967634602	1.14176247425693	2.84314593174835	-1.91433688392132	-2.47341417000344	-3.39390678844395	-2.13621479627238			LOB	1	8	1	9	8	5	4	3	39
LUG	1.05305743236694	1.77974874694457	0	0	0	0	-1.0931929367103	-2.49423601593078			LUG	1	1	0	0	0	0	1	1	4
MADS	1.26348585178656	4.26513387475255	3.45104803066416	3.03937250529593	0	-3.6894979723766	-3.84752761276516	-2.39402481070942			MADS	2	6	4	2	0	10	7	12	43
MBF1	0	0	0	0	0	0	-1.51222324698673	0			MBF1	0	0	0	0	0	0	1	0	1
mTERF	2.06602525122803	1.2441482217224	0	1.11490419327714	0	-1.73978403511394	-1.41981999726051	-2.04169422700027			mTERF	1	4	0	3	0	1	2	2	13
MYB	2.43541471205874	2.3170012095136	2.06174254368167	2.68944345540017	-2.0269411765804	-2.39493663294431	-1.96545450738673	-2.4200897483991			MYB	5	17	17	22	14	26	9	35	145
NAC	1.57157572385166	2.06278104020485	2.9207022675192	2.3627366166222	-1.65479485882057	-2.35164291504123	-2.66182111392128	-3.11135267673527			NAC	3	7	6	11	7	25	12	18	89
NF-Y	0	5.9908435602115	2.34981602213395	1.45098323651484	-1.94304457846513	-2.53082002476069	-3.58298597396941	-3.06866354865988			NF-Y	0	5	2	3	2	5	9	7	33
OFP	0	0	1.67335985081816	2.16981617154055	-1.4100337379991	-1.70527398573009	-1.03186016208057	0			OFP	0	0	3	3	2	2	1	0	11
PHD	1.96990078554193	0	1.24933220307429	1.77604839145743	0	-1.08009453648047	0	-1.47302563054168			PHD	2	0	1	2	0	3	0	15	23
PLATZ	0	4.22815729442831	1.4192038915295	2.32263640781214	-1.01267269482414	-2.6429153562857	-2.2195530398173	-2.51736466877444			PLATZ	0	2	1	3	1	3	3	3	16
Pseudo ARR-B	0	0	0	0	0	-1.45792786136674	0	-1.65174675079053			Pseudo ARR-B	0	0	0	0	0	2	0	3	5
RB	0	0	0	0	-1.04627173402565	0	0	0			RB	0	0	0	0	1	0	0	0	1
RWP-RK	0	0	0	0	0	0	-1.2959170679439	0			RWP-RK	0	0	0	0	0	0	1	0	1
SBP	1.22172788410793	0	0	0	0	-1.36342224303181	0	-1.35589163591816			SBP	2	0	0	0	0	1	0	3	6
SET	1.46265746660407	1.16556783693718	0	1.09914854065402	0	-2.57157215439902	-1.86528531028219	-1.67367415943487			SET	4	3	0	1	0	1	4	13	26
SNF2	1.229809593332	1.64147172710849	0	0	0	0	-1.39399902036549	-1.52163572438263			SNF2	10	6	0	0	0	0	5	16	37
SRS	0	1.92927177490724	0	1.05630559801807	0	0	0	0			SRS	0	2	0	1	0	0	0	0	3
SWI/SNF	1.43876224107453	2.05858003647394	1.70111550160806	1.69257920276154	0	-1.52445050307775	-1.14775329556909	-1.37297467825443			SWI/SNF	1	3	1	3	0	1	2	6	17
TAZ	1.94125558724557	0	0	0	-1.09509550292465	-4.40331805185852	0	-2.54416027265034			TAZ	1	0	0	0	1	2	0	4	8
TCP	1.62776113252507	1.51212739369127	1.34736892589558	1.86273087415022	-1.12161407558523	-1.40541789211136	-1.21223793958577	-1.81170140378178			TCP	1	3	2	4	1	3	2	1	17
Tify	1.78309251800505	1.81912952454978	2.26152207329066	1.7604810246073	-1.15642321411435	-1.83746916928396	0	0			Tify	1	2	1	3	1	1	0	0	9
TRAF	0	2.61172137457154	3.01675337280336	1.30916465196918	-1.29844943051385	-1.6328431762407	-1.10036735925462	-1.23851449957424			TRAF	0	1	1	4	1	4	1	4	16
Trihelix	1.13873697865408	2.49758484173499	0	1.99073856807389	0	-1.34177347544357	-1.98367780021772	-1.58221137678653			Trihelix	1	6	0	3	0	4	4	4	22
TUB	0	2.3019035173735	0	1.34869161958182	-1.84665647077191	-1.35238046790033	0	-1.06185552979802			TUB	0	2	0	3	1	4	0	2	12
VOZ	0	0	0	0	0	-1.13859336040504	0	0			VOZ	0	0	0	0	0	1	0	0	1
Whirly	0	1.14479055301715	0	0	0	0	0	0			Whirly	0	1	0	0	0	0	0	0	1
WRKY	1.3504255938921	1.82013517346936	1.32606084945511	2.33534193596485	-1.77244597603823	-1.81320618394315	-1.81623868055079	-1.75776372282802			WRKY	3	5	3	5	12	19	7	13	67
zf-HD	0	4.17725034954844	1.86459079411275	3.51751367617991	-1.74078319302718	-1.83398369103791	-3.77362055126638	-2.15567983125136			zf-HD	0	5	3	7	2	3	4	2	26
Others	1.37943708940357	2.30958596987752	1.36573546139301	2.81967664815865	-1.20551466765461	-1.67980861883032	-1.89820604845476	-1.96332605678622			Others	2	7	1	8	1	7	3	8	37

## Sheet: B
Detailed list of TFs across pairwise comparisons
Up-regulated transcription factors (TF)
ZES-BBCH07vsZESBBCH08					SES-BBCH07LikvsSES-BBCH08l					ZES-BBCH07vsSES-BBCH07Lik					ZES-BBCH08vsSES-BBCH08l
gene_id	log2FoldChange	padj	Subfamily	Family	gene_id	log2FoldChange	padj	Subfamily	Family	gene_id	log2FoldChange	padj	Subfamily	Family	gene_id	log2FoldChange	padj	Subfamily	Family
TCM_006281	2.0491203928955	0.000587993310956743	B3	B3->B3	TCM_029127	9.74671000239533	5.57779691715923e-12	AP2/ERF-AP2	AP2/ERF->AP2/ERF-AP2	TCM_037007	2.60896244257675	1.11778899308918e-07	AP2/ERF-ERF	AP2/ERF->AP2/ERF-ERF	TCM_022077	1.65213453042832	2.74236857434236e-19	AP2/ERF-AP2	AP2/ERF->AP2/ERF-AP2
TCM_015895	1.72788277413169	0.00119448316468332	B3	B3->B3	TCM_022077	1.52772916470389	8.22107419449128e-09	AP2/ERF-AP2	AP2/ERF->AP2/ERF-AP2	TCM_017382	6.18440752937506	1.66630561694245e-07	AP2/ERF-ERF	AP2/ERF->AP2/ERF-ERF	TCM_000844	1.78472037893446	2.22260457440079e-07	AP2/ERF-AP2	AP2/ERF->AP2/ERF-AP2
TCM_004526	1.60123333137057	0.00054590809133934	B3-ARF	B3->B3-ARF	TCM_044588	2.92452318234952	1.1178164550243e-07	AP2/ERF-AP2	AP2/ERF->AP2/ERF-AP2	TCM_015898	1.30634564734504	0.00249998353225648	AP2/ERF-ERF	AP2/ERF->AP2/ERF-ERF	TCM_034652	1.89186507903782	7.7226061918729e-07	AP2/ERF-AP2	AP2/ERF->AP2/ERF-AP2
TCM_004403	1.11338717393256	0.000126950067925971	bHLH	bHLH	TCM_039203	2.36379261486689	5.01405540734009e-07	AP2/ERF-AP2	AP2/ERF->AP2/ERF-AP2	TCM_038081	5.99579478974943	0.00327843684885342	AP2/ERF-ERF	AP2/ERF->AP2/ERF-ERF	TCM_015082	6.8795865823914	2.78659659696983e-50	AP2/ERF-ERF	AP2/ERF->AP2/ERF-ERF
TCM_006357	1.82054125240423	0.00415831703497619	bHLH	bHLH	TCM_034652	1.42368265597869	0.000828149074260878	AP2/ERF-AP2	AP2/ERF->AP2/ERF-AP2	TCM_005706	5.9611344367111	0.00377689334701643	AP2/ERF-ERF	AP2/ERF->AP2/ERF-ERF	TCM_015083	4.12724572048158	2.19240101770586e-40	AP2/ERF-ERF	AP2/ERF->AP2/ERF-ERF
TCM_028961	1.03618739436042	0.0380531816030314	bHLH	bHLH	TCM_025114	1.49239346208844	0.0178222712211002	AP2/ERF-AP2	AP2/ERF->AP2/ERF-AP2	TCM_005707	2.25228484194179	0.0157784427548185	AP2/ERF-ERF	AP2/ERF->AP2/ERF-ERF	TCM_037486	5.58033546081284	3.43728280023852e-34	AP2/ERF-ERF	AP2/ERF->AP2/ERF-ERF
TCM_005028	1.22980400006899	0.0465425616059685	bHLH	bHLH	TCM_000974	1.18749621411353	0.029760560713182	AP2/ERF-AP2	AP2/ERF->AP2/ERF-AP2	TCM_005704	4.9565009725391	0.023893539159601	AP2/ERF-ERF	AP2/ERF->AP2/ERF-ERF	TCM_005639	3.83486003741675	2.97261030506221e-28	AP2/ERF-ERF	AP2/ERF->AP2/ERF-ERF
TCM_036409	1.50562095749113	3.34615231472669e-05	C2H2	C2H2	TCM_042471	6.51663445572185	4.85966860192609e-19	AP2/ERF-ERF	AP2/ERF->AP2/ERF-ERF	TCM_028602	2.60483098683585	1.79909778964807e-07	AUX/IAA	AUX/IAA	TCM_035077	3.78581318030429	1.18280107165736e-20	AP2/ERF-ERF	AP2/ERF->AP2/ERF-ERF
TCM_037639	1.02159048918979	0.00078626399983598	C3H	C3H	TCM_005639	2.98450251916806	7.56358293119918e-08	AP2/ERF-ERF	AP2/ERF->AP2/ERF-ERF	TCM_021011	1.4561563564991	0.000113716759332009	AUX/IAA	AUX/IAA	TCM_037811	4.2466156299148	4.49584539356844e-17	AP2/ERF-ERF	AP2/ERF->AP2/ERF-ERF
TCM_031427	1.16383685565084	0.0130920671628938	C3H	C3H	TCM_004717	2.17630077619822	2.32862230786971e-06	AP2/ERF-ERF	AP2/ERF->AP2/ERF-ERF	TCM_026344	1.32296746305728	0.000120952585561943	AUX/IAA	AUX/IAA	TCM_005706	4.55972987651034	5.39574071477602e-17	AP2/ERF-ERF	AP2/ERF->AP2/ERF-ERF
TCM_003146	1.32293682434885	6.20817593480127e-05	DDT	DDT	TCM_016396	2.03085417556944	5.25751556086813e-06	AP2/ERF-ERF	AP2/ERF->AP2/ERF-ERF	TCM_020774	2.29131262003545	0.00013684260175657	AUX/IAA	AUX/IAA	TCM_007061	7.97528693498641	8.62975758632485e-17	AP2/ERF-ERF	AP2/ERF->AP2/ERF-ERF
TCM_046883	2.72789918737701	2.18744353245093e-05	E2F-DP	E2F-DP	TCM_024554	1.75837724693156	7.39527767284586e-06	AP2/ERF-ERF	AP2/ERF->AP2/ERF-ERF	TCM_003903	1.03314202419506	0.00732334656787772	AUX/IAA	AUX/IAA	TCM_016175	10.5783717937309	6.28302996356181e-16	AP2/ERF-ERF	AP2/ERF->AP2/ERF-ERF
TCM_031367	1.47670274707274	0.00102338851140419	FAR1	FAR1	TCM_036933	2.06433984633859	1.12162007527771e-05	AP2/ERF-ERF	AP2/ERF->AP2/ERF-ERF	TCM_007035	1.86275489666155	0.0037122074678841	B3	B3->B3	TCM_037007	2.45469337568577	7.81588488852626e-13	AP2/ERF-ERF	AP2/ERF->AP2/ERF-ERF
TCM_002654	1.04263856914212	0.00180291345212521	FAR1	FAR1	TCM_021264	1.60173725747992	2.36080548527833e-05	AP2/ERF-ERF	AP2/ERF->AP2/ERF-ERF	TCM_020336	3.76736073849093	1.33951304947663e-14	bHLH	bHLH	TCM_042300	1.66914880520781	8.05001446233384e-11	AP2/ERF-ERF	AP2/ERF->AP2/ERF-ERF
TCM_017061	1.20547007916134	0.00588126059064258	FAR1	FAR1	TCM_008270	2.37813804438747	0.000213917947409412	AP2/ERF-ERF	AP2/ERF->AP2/ERF-ERF	TCM_015033	3.23810596106188	1.12592392448442e-09	bHLH	bHLH	TCM_016396	2.09370015732633	8.79932645633472e-11	AP2/ERF-ERF	AP2/ERF->AP2/ERF-ERF
TCM_011369	1.18849616615695	0.0183561522233467	FAR1	FAR1	TCM_014762	2.71100151912596	0.00203608411552361	AP2/ERF-ERF	AP2/ERF->AP2/ERF-ERF	TCM_000362	3.45410485863729	1.80046376921032e-09	bHLH	bHLH	TCM_005707	2.45296305229679	1.59709678331078e-09	AP2/ERF-ERF	AP2/ERF->AP2/ERF-ERF
TCM_005431	2.58605623889412	0.00472773300361528	GARP-ARR-B	GARP->GARP-ARR-B	TCM_037811	2.17794743336828	0.00384884423280533	AP2/ERF-ERF	AP2/ERF->AP2/ERF-ERF	TCM_020520	4.48052607572764	4.33206221646714e-06	bHLH	bHLH	TCM_036270	3.96467453666119	1.83415508800672e-09	AP2/ERF-ERF	AP2/ERF->AP2/ERF-ERF
TCM_016582	2.21420952842298	0.0365878222994908	HB-HD-ZIP	HB->HB-HD-ZIP	TCM_037487	1.70823310354514	0.0281070199189035	AP2/ERF-ERF	AP2/ERF->AP2/ERF-ERF	TCM_014729	1.60316145829312	1.02663939355476e-05	bHLH	bHLH	TCM_015902	2.00616102399637	1.65020944392965e-08	AP2/ERF-ERF	AP2/ERF->AP2/ERF-ERF
TCM_008214	1.40299742625289	0.00628975522747236	HB-other	HB->HB-other	TCM_021164	1.96500517816567	0.0294708772146141	AP2/ERF-ERF	AP2/ERF->AP2/ERF-ERF	TCM_000894	3.51809307800995	8.37303711559447e-05	bHLH	bHLH	TCM_029823	1.45899303850442	1.85895116892735e-08	AP2/ERF-ERF	AP2/ERF->AP2/ERF-ERF
TCM_016416	1.33533656795579	1.88914284015655e-06	HMG	HMG	TCM_020305	9.14705931162513	1.0406606566941e-08	ARID	ARID	TCM_000915	1.24054192071787	0.000204072156130548	bHLH	bHLH	TCM_036933	2.35914216671459	2.55933424526758e-08	AP2/ERF-ERF	AP2/ERF->AP2/ERF-ERF
TCM_004275	2.77948047860114	8.13970359789577e-07	HSF	HSF	TCM_030511	1.03512492479786	3.76223768623441e-05	ARID	ARID	TCM_006871	2.07759825891031	0.000285799688928509	bHLH	bHLH	TCM_037415	6.00877842082923	2.74950330314683e-08	AP2/ERF-ERF	AP2/ERF->AP2/ERF-ERF
TCM_030013	1.38552663589929	0.000425259207829353	Jumonji	Jumonji	TCM_026344	2.68860325541643	1.97315120049649e-10	AUX/IAA	AUX/IAA	TCM_039471	1.11949007209055	0.00161746931235242	bHLH	bHLH	TCM_008162	1.45621431446687	4.57214152725305e-08	AP2/ERF-ERF	AP2/ERF->AP2/ERF-ERF
TCM_033531	1.12936648811884	0.00761110575325526	Jumonji	Jumonji	TCM_004212	1.66246696510065	3.79504879771134e-06	AUX/IAA	AUX/IAA	TCM_015034	4.21282845818531	0.00283959027640239	bHLH	bHLH	TCM_014847	1.39249162539568	2.8947896507491e-06	AP2/ERF-ERF	AP2/ERF->AP2/ERF-ERF
TCM_000560	1.00695813465736	0.00576559031309311	LOB	LOB	TCM_037947	1.2640102977746	0.00354283803175637	AUX/IAA	AUX/IAA	TCM_000895	1.2084856194045	0.0101093789772172	bHLH	bHLH	TCM_029820	1.17786396187541	6.05191263635694e-06	AP2/ERF-ERF	AP2/ERF->AP2/ERF-ERF
TCM_020345	1.05305743236694	2.35979770483366e-05	LUG	LUG	TCM_039219	1.22532848240892	0.00662742146513798	AUX/IAA	AUX/IAA	TCM_020787	2.51806102749009	0.0197363151925539	bHLH	bHLH	TCM_015930	2.6822724137626	7.72174594355717e-06	AP2/ERF-ERF	AP2/ERF->AP2/ERF-ERF
TCM_000878	1.36311528065987	0.0148112662495422	MADS-M-type	MADS->MADS-M-type	TCM_003056	13.4944173754826	6.39720127128571e-16	B3	B3->B3	TCM_018476	1.06917804899432	0.0478091796457121	bHLH	bHLH	TCM_036224	3.02073424706115	1.49526818355614e-05	AP2/ERF-ERF	AP2/ERF->AP2/ERF-ERF
TCM_007787	1.16385642291325	0.0268753882084235	MADS-M-type	MADS->MADS-M-type	TCM_017321	10.7102007893633	1.79362616790794e-14	B3	B3->B3	TCM_026349	1.77117528945927	1.00589182753241e-09	bZIP	bZIP	TCM_026233	2.89058335549244	1.66914552876366e-05	AP2/ERF-ERF	AP2/ERF->AP2/ERF-ERF
TCM_029419	2.06602525122803	0.0450668043674998	mTERF	mTERF	TCM_033936	3.80023851450519	2.49153480622432e-13	B3	B3->B3	TCM_031686	1.22477926185995	0.0113712795878735	bZIP	bZIP	TCM_031608	1.29946706727286	3.4393977547487e-05	AP2/ERF-ERF	AP2/ERF->AP2/ERF-ERF
TCM_037376	2.00627073400611	1.07074026268684e-05	MYB	MYB->MYB	TCM_018404	10.4166100026238	3.8274686922191e-13	B3	B3->B3	TCM_041861	1.62524675076036	0.0250921291775134	C2C2-Dof	C2C2->C2C2-Dof	TCM_021264	1.39083401385275	3.74912329994561e-05	AP2/ERF-ERF	AP2/ERF->AP2/ERF-ERF
TCM_019192	6.61161474437738	0.000185794682552174	MYB	MYB->MYB	TCM_006968	2.59646795661679	8.50683969530177e-10	B3	B3->B3	TCM_011210	1.22643357776161	0.0289513020739437	C2H2	C2H2	TCM_014762	2.6473873238409	5.37242153172563e-05	AP2/ERF-ERF	AP2/ERF->AP2/ERF-ERF
TCM_012571	1.07911983481745	0.000543983574298504	MYB	MYB->MYB	TCM_036843	2.93564186437254	4.48531024315204e-07	B3	B3->B3	TCM_041587	1.15796552598684	0.0311330674291854	C2H2	C2H2	TCM_005705	4.31741693488717	0.000136628958078407	AP2/ERF-ERF	AP2/ERF->AP2/ERF-ERF
TCM_037379	1.3571499036043	0.000752254018080481	MYB	MYB->MYB	TCM_007036	1.85196855650712	0.000117148696789788	B3	B3->B3	TCM_009365	3.63549963455	8.26691264944069e-16	C3H	C3H	TCM_016176	3.77373579475478	0.000142062505344011	AP2/ERF-ERF	AP2/ERF->AP2/ERF-ERF
TCM_042117	1.12291834348846	0.00250104337643952	MYB-related	MYB->MYB-related	TCM_007039	1.71371124015256	0.000176661503498782	B3	B3->B3	TCM_019357	3.25192548264605	2.45321687505602e-10	C3H	C3H	TCM_008270	2.14612284767571	0.000447306582098346	AP2/ERF-ERF	AP2/ERF->AP2/ERF-ERF
TCM_005008	1.05611731636387	0.000621620469183624	NAC	NAC	TCM_015895	1.17425478883959	0.00234700264104508	B3	B3->B3	TCM_031427	1.7588999123835	2.71208269110178e-05	C3H	C3H	TCM_029772	1.62450782613049	0.000470004823920393	AP2/ERF-ERF	AP2/ERF->AP2/ERF-ERF
TCM_025147	1.28281777310661	0.00721454049040207	NAC	NAC	TCM_029838	6.36720267643051	0.0024813401775687	B3	B3->B3	TCM_004647	1.45935744192756	0.0459971325289525	C3H	C3H	TCM_021164	2.40057497244066	0.000636119013162371	AP2/ERF-ERF	AP2/ERF->AP2/ERF-ERF
TCM_027945	2.37579208208449	0.0358439324062725	NAC	NAC	TCM_031311	5.23170134610993	0.0142934353097582	B3	B3->B3	TCM_006809	1.67688453133199	0.0279294509150576	DBB	DBB	TCM_014850	1.76938943925661	0.000662557936477636	AP2/ERF-ERF	AP2/ERF->AP2/ERF-ERF
TCM_036845	1.26774393521733	0.000152939688705653	Others	Others	TCM_006281	1.56367385220912	0.020734881321669	B3	B3->B3	TCM_011369	4.50839872122412	1.07798527530549e-14	FAR1	FAR1	TCM_028851	1.71025250036188	0.00079588228311214	AP2/ERF-ERF	AP2/ERF->AP2/ERF-ERF
TCM_007770	1.4911302435898	0.00201670358012707	Others	Others	TCM_004526	6.13726412649248	1.01038172891299e-38	B3-ARF	B3->B3-ARF	TCM_019978	2.02718640051669	0.000144494701526733	GRAS	GRAS	TCM_036269	2.33294069520649	0.00142336621916716	AP2/ERF-ERF	AP2/ERF->AP2/ERF-ERF
TCM_036795	2.83068239106877	9.03841575897282e-07	PHD	PHD	TCM_029410	1.51188368555185	3.21433676988841e-14	B3-ARF	B3->B3-ARF	TCM_042098	3.01878819643528	1.48102576832147e-05	HB-BELL	HB->HB-BELL	TCM_016452	1.49901299854826	0.00153218161074212	AP2/ERF-ERF	AP2/ERF->AP2/ERF-ERF
TCM_033585	1.10911918001508	0.00261303390523522	PHD	PHD	TCM_008374	2.27990311393733	7.7895276832708e-14	B3-ARF	B3->B3-ARF	TCM_034117	2.05911098311215	0.00032391898264745	HB-BELL	HB->HB-BELL	TCM_042471	2.77312265139763	0.00156810432406482	AP2/ERF-ERF	AP2/ERF->AP2/ERF-ERF
TCM_008671	1.2721243210725	0.00730537391946983	SBP	SBP	TCM_041071	1.79992442309726	1.24815387203266e-05	B3-ARF	B3->B3-ARF	TCM_018470	1.2874050175717	0.00119196203258503	HB-HD-ZIP	HB->HB-HD-ZIP	TCM_036616	2.21634764611089	0.0102389239435235	AP2/ERF-ERF	AP2/ERF->AP2/ERF-ERF
TCM_008772	1.17133144714336	0.00818283133247477	SBP	SBP	TCM_017488	1.13966631443976	4.5977472503861e-05	B3-ARF	B3->B3-ARF	TCM_000867	1.05850987808365	0.00813626558131831	HB-HD-ZIP	HB->HB-HD-ZIP	TCM_037194	1.15290365396856	0.0110828782401163	AP2/ERF-ERF	AP2/ERF->AP2/ERF-ERF
TCM_039236	1.8059403876226	4.82707861012549e-10	SET	SET	TCM_016638	1.7100924932462	4.57689216785591e-08	BBR-BPC	BBR-BPC	TCM_030175	3.16411164946279	0.0200243113510916	HB-HD-ZIP	HB->HB-HD-ZIP	TCM_038081	4.76200921753536	0.0133329249033086	AP2/ERF-ERF	AP2/ERF->AP2/ERF-ERF
TCM_007764	1.68980296283581	5.91730111527309e-07	SET	SET	TCM_003125	3.39669163236154	1.84858566252625e-67	bHLH	bHLH	TCM_016864	1.06202758458489	0.0425201382985811	HB-HD-ZIP	HB->HB-HD-ZIP	TCM_005704	4.28593948420536	0.0360733205488042	AP2/ERF-ERF	AP2/ERF->AP2/ERF-ERF
TCM_034786	1.30305771839831	0.000431667222409885	SET	SET	TCM_017336	2.80004831853355	3.65673364911170e-09	bHLH	bHLH	TCM_034627	1.31770329733326	0.000572483318403388	HB-KNOX	HB->HB-KNOX	TCM_026344	4.23668410112895	6.88291003083175e-40	AUX/IAA	AUX/IAA
TCM_043023	1.05182879755955	0.0355836382136609	SET	SET	TCM_015694	5.95357529450991	8.89982860733985e-09	bHLH	bHLH	TCM_031644	2.28122266683913	5.06166761776225e-06	HB-other	HB->HB-other	TCM_026343	1.45138342424274	1.78743842115366e-23	AUX/IAA	AUX/IAA
TCM_000405	1.2612519122222	5.22247299943249e-07	SNF2	SNF2	TCM_011413	1.15946038026078	5.94168797114934e-08	bHLH	bHLH	TCM_007659	1.27754446092436	0.0147526806744317	HMG	HMG	TCM_028832	1.6890701926118	2.81629960402341e-17	AUX/IAA	AUX/IAA
TCM_014152	1.76313061876357	6.47293343868191e-05	SNF2	SNF2	TCM_006919	2.7500479342869	1.88512267506354e-07	bHLH	bHLH	TCM_037888	1.18517013254075	0.00414086391100893	HSF	HSF	TCM_021011	1.527554030381	8.24152066787927e-11	AUX/IAA	AUX/IAA
TCM_001501	1.18664520595971	0.000403752943553696	SNF2	SNF2	TCM_001031	2.22309363091956	4.19729123427625e-06	bHLH	bHLH	TCM_020700	1.36322206502614	0.00661884909834887	HSF	HSF	TCM_037224	2.19843609576824	7.59694465649354e-07	AUX/IAA	AUX/IAA
TCM_007044	1.33884109246014	0.000511793681630572	SNF2	SNF2	TCM_005607	2.81165946684301	1.49291587509176e-05	bHLH	bHLH	TCM_034690	2.54678706878222	5.29237352241394e-23	LIM	LIM	TCM_004214	1.62185655891674	9.39406987718121e-07	AUX/IAA	AUX/IAA
TCM_042431	1.07810709281738	0.000576920505901543	SNF2	SNF2	TCM_028961	3.27663743834366	4.32652340927962e-05	bHLH	bHLH	TCM_005377	3.23216038629344	1.28594922323403e-07	LIM	LIM	TCM_039219	1.78485147422946	0.000755184562138616	AUX/IAA	AUX/IAA
TCM_045563	1.26434686025567	0.001243362374663	SNF2	SNF2	TCM_033818	1.92967162749975	0.000198430876081089	bHLH	bHLH	TCM_005496	1.14176247425693	0.0417825633902754	LOB	LOB	TCM_042516	1.56532061054103	0.0419489803738875	B3	B3->B3
TCM_040842	1.06445541592965	0.0012818562327586	SNF2	SNF2	TCM_000915	1.20242281597273	0.000253130919052752	bHLH	bHLH	TCM_000266	2.07743234497301	0.000125835838455874	MADS-MIKC	MADS->MADS-MIKC	TCM_008374	1.61352263665023	3.66728718889795e-07	B3-ARF	B3->B3-ARF
TCM_022181	1.16525337677969	0.00444058691769591	SNF2	SNF2	TCM_041590	1.36408947612888	0.00032154913553102	bHLH	bHLH	TCM_036568	4.05598710812247	0.0037724928478423	MADS-MIKC	MADS->MADS-MIKC	TCM_041071	1.5829917440234	0.000262194865275007	B3-ARF	B3->B3-ARF
TCM_042089	1.06498290516461	0.0199065425207335	SNF2	SNF2	TCM_005028	2.30399311834147	0.000600085822870886	bHLH	bHLH	TCM_000992	2.14095169958657	0.0086761968125713	MADS-MIKC	MADS->MADS-MIKC	TCM_004526	1.70215183893116	0.000263369159405013	B3-ARF	B3->B3-ARF
TCM_041526	1.11108145296741	0.0405906165484594	SNF2	SNF2	TCM_007802	2.84409484563723	0.000787199086647087	bHLH	bHLH	TCM_016147	5.52982096997459	0.0241403818577058	MADS-MIKC	MADS->MADS-MIKC	TCM_016638	1.98376289667787	3.68991924325405e-17	BBR-BPC	BBR-BPC
TCM_006098	1.43876224107453	0.00343133370405798	SWI/SNF-BAF60b	SWI/SNF-BAF60b	TCM_014741	2.33914568210573	0.00393486676180317	bHLH	bHLH	TCM_026853	1.5861489096489	1.31467939405898e-09	MYB	MYB->MYB	TCM_029628	1.31107744186377	1.74482083918822e-11	BES1	BES1
TCM_019538	1.94125558724557	0.0199788780742336	TAZ	TAZ	TCM_033802	1.2830854589075	0.00716378159523403	bHLH	bHLH	TCM_016054	1.61134158061561	3.20590367122281e-05	MYB	MYB->MYB	TCM_000915	2.50331027896544	2.58603697607263e-17	bHLH	bHLH
TCM_018810	1.62776113252507	6.65462946982649e-05	TCP	TCP	TCM_041430	11.5875866227263	5.2099482411748e-18	bZIP	bZIP	TCM_004965	1.21997038147995	0.000262055831526631	MYB	MYB->MYB	TCM_026346	1.37635151102542	1.7667522904079e-14	bHLH	bHLH
TCM_004282	1.78309251800505	3.83834026710726e-05	Tify	Tify	TCM_022574	4.5403880000849	5.50754062769313e-18	bZIP	bZIP	TCM_037379	1.45755623679296	0.000286233357013159	MYB	MYB->MYB	TCM_020520	5.75541432030712	2.21015024140629e-13	bHLH	bHLH
TCM_014612	1.13873697865408	5.24822431265545e-05	Trihelix	Trihelix	TCM_003607	2.13421640123465	8.45454269473461e-08	bZIP	bZIP	TCM_014956	1.29660874397998	0.000298209932350529	MYB	MYB->MYB	TCM_015694	5.20543609022432	3.65109068386379e-10	bHLH	bHLH
TCM_011625	1.0576331817326	0.000299739918000598	WRKY	WRKY	TCM_011845	2.45500696438677	6.87630458922817e-07	bZIP	bZIP	TCM_012057	1.7725864426001	0.000317916346893914	MYB	MYB->MYB	TCM_019445	5.56570348246451	9.72899236726747e-10	bHLH	bHLH
TCM_006103	1.95887062319536	0.000579008260926843	WRKY	WRKY	TCM_042286	1.32079044341485	1.12077306879744e-05	bZIP	bZIP	TCM_029065	6.54018372733492	0.000521952938625005	MYB	MYB->MYB	TCM_024016	1.57275643084327	1.67806628378984e-09	bHLH	bHLH
TCM_006109	1.03477297674833	0.0380122122478295	WRKY	WRKY	TCM_006840	1.34933424679554	0.000189011382375137	bZIP	bZIP	TCM_040694	1.99525662772471	0.000545608172499127	MYB	MYB->MYB	TCM_002737	1.04305087928028	5.95751911503635e-07	bHLH	bHLH
					TCM_019107	1.12561300435189	0.0116557677117374	C2C2-CO-like	C2C2->C2C2-CO-like	TCM_022293	2.41030109905454	0.000589671522748002	MYB	MYB->MYB	TCM_026599	2.06246122250737	1.21099164009704e-06	bHLH	bHLH
					TCM_012077	1.62700345071688	4.40565397985367e-11	C2C2-Dof	C2C2->C2C2-Dof	TCM_009642	2.291670127506	0.00292380073888731	MYB	MYB->MYB	TCM_026851	1.31444506000659	1.81330990790129e-06	bHLH	bHLH
					TCM_041102	1.2812874150064	2.50884952206396e-05	C2C2-Dof	C2C2->C2C2-Dof	TCM_013357	1.33997090174237	0.00306480766159441	MYB	MYB->MYB	TCM_017336	1.40614439032435	3.12449912866858e-06	bHLH	bHLH
					TCM_033928	1.54326146777851	0.000119221729910995	C2C2-Dof	C2C2->C2C2-Dof	TCM_018538	3.43993974419751	0.00409778002680319	MYB	MYB->MYB	TCM_003125	1.24469332453999	7.72174594355717e-06	bHLH	bHLH
					TCM_000526	2.43666219780802	0.000476561229791343	C2C2-Dof	C2C2->C2C2-Dof	TCM_012174	1.69058979253432	0.0133030343672137	MYB	MYB->MYB	TCM_037455	1.64360468151173	1.93900018961297e-05	bHLH	bHLH
					TCM_014374	1.47292700267102	0.00363056055686378	C2C2-Dof	C2C2->C2C2-Dof	TCM_005977	1.27760780921905	0.0224302982024073	MYB	MYB->MYB	TCM_033818	2.19029252529701	0.000268244340258098	bHLH	bHLH
					TCM_029836	1.26722815482743	0.00888643397914683	C2C2-Dof	C2C2->C2C2-Dof	TCM_042604	1.25171657496787	0.03246553784007	MYB	MYB->MYB	TCM_005607	2.57970222598428	0.000440520168816965	bHLH	bHLH
					TCM_026732	3.96849415632556	5.22735349522419e-17	C2C2-GATA	C2C2->C2C2-GATA	TCM_033907	1.31612836109042	0.0379731188417799	MYB	MYB->MYB	TCM_014729	1.3331470730374	0.00100418831692412	bHLH	bHLH
					TCM_021303	2.26678360270331	5.63354879655152e-07	C2C2-GATA	C2C2->C2C2-GATA	TCM_033560	2.55204618209922	0.039202602829152	MYB	MYB->MYB	TCM_040699	2.60455878018023	0.00135330729350577	bHLH	bHLH
					TCM_037205	2.80439310467997	2.26164591249203e-06	C2C2-GATA	C2C2->C2C2-GATA	TCM_015621	3.76022370183373	2.69978606876847e-20	NAC	NAC	TCM_005064	1.66151846189237	0.00354222580632604	bHLH	bHLH
					TCM_000262	1.89645638759949	3.11801266008808e-06	C2C2-GATA	C2C2->C2C2-GATA	TCM_008229	2.11402536388485	2.52321016652882e-09	NAC	NAC	TCM_028961	1.23020143869215	0.0486405511748859	bHLH	bHLH
					TCM_000376	3.4319472459597	1.16824044128152e-05	C2C2-GATA	C2C2->C2C2-GATA	TCM_001514	3.71584211128456	6.35838225872797e-08	NAC	NAC	TCM_006840	1.57560007462225	8.0820802008379e-18	bZIP	bZIP
					TCM_042068	1.26171152926789	1.58299065207828e-05	C2C2-GATA	C2C2->C2C2-GATA	TCM_005047	2.89896300286639	1.04300292453258e-07	NAC	NAC	TCM_042286	1.94067836518498	4.16868696773492e-15	bZIP	bZIP
					TCM_026451	1.24076301864283	0.000637503235521006	C2C2-GATA	C2C2->C2C2-GATA	TCM_003998	3.31735413741264	5.9796526082627e-05	NAC	NAC	TCM_000304	1.23618730012421	3.65318218834923e-11	bZIP	bZIP
					TCM_028861	1.83248006810348	0.00250100546820924	C2C2-GATA	C2C2->C2C2-GATA	TCM_015749	1.71780528783303	0.00359022194169948	NAC	NAC	TCM_003607	2.1775170713937	6.13557954598236e-07	bZIP	bZIP
					TCM_015740	1.67310054852278	0.00274141796949662	C2C2-LSD	C2C2->C2C2-LSD	TCM_026629	3.27425399011845	0.0478980343618548	NF-YB	NF-Y->NF-YB	TCM_034106	1.40380896649953	4.52481432674107e-06	bZIP	bZIP
					TCM_016030	1.99648369384406	0.0262374006627531	C2C2-YABBY	C2C2->C2C2-YABBY	TCM_008854	1.42537805414944	0.0164071294872055	NF-YC	NF-Y->NF-YC	TCM_031686	1.34422965299012	0.000846776076584881	bZIP	bZIP
					TCM_015728	2.68192909486486	3.06357383371089e-06	C2H2	C2H2	TCM_044283	2.06349834355743	0.000298779362174675	OFP	OFP	TCM_022574	1.57188577908337	0.00174118931326669	bZIP	bZIP
					TCM_035046	3.41129245943503	1.91976309497122e-05	C2H2	C2H2	TCM_034017	1.5399725915063	0.0200871292644664	OFP	OFP	TCM_000152	4.0642093673968	0.0109794280031996	bZIP	bZIP
					TCM_033790	1.06031487090364	3.15916657974608e-05	C2H2	C2H2	TCM_004341	1.41660861739075	0.0286682514830844	OFP	OFP	TCM_000526	3.35332134824733	1.96176076183924e-36	C2C2-Dof	C2C2->C2C2-Dof
					TCM_004271	1.88184779392045	0.000697943597635939	C2H2	C2H2	TCM_010139	1.36573546139301	3.47900112639653e-05	Others	Others	TCM_033928	3.15122702588928	1.06807895621005e-21	C2C2-Dof	C2C2->C2C2-Dof
					TCM_031127	1.13654346253483	0.00102437187295475	C2H2	C2H2	TCM_015453	1.24933220307429	0.0195696608822572	PHD	PHD	TCM_012077	2.06251551479991	5.41511091362574e-14	C2C2-Dof	C2C2->C2C2-Dof
					TCM_015960	1.63334532617313	0.00307662314103161	C2H2	C2H2	TCM_041560	1.4192038915295	0.0272842839936344	PLATZ	PLATZ	TCM_029918	1.17033585289591	8.39361046160333e-12	C2C2-Dof	C2C2->C2C2-Dof
					TCM_011210	1.31876026574073	0.0376974817826382	C2H2	C2H2	TCM_016693	1.70111550160806	0.00010030657724104	SWI/SNF-BAF60b	SWI/SNF-BAF60b	TCM_041861	2.14863124781645	5.10876267368359e-10	C2C2-Dof	C2C2->C2C2-Dof
					TCM_008158	6.79435846738272	1.23490984958753e-08	C3H	C3H	TCM_036394	1.43147808081898	0.000233746326626727	TCP	TCP	TCM_000956	3.76654656085129	4.18362096243071e-09	C2C2-Dof	C2C2->C2C2-Dof
					TCM_037730	1.45188672151072	5.27342775755188e-05	C3H	C3H	TCM_018810	1.26325977097218	0.00418726920509468	TCP	TCP	TCM_029834	1.33093923987826	1.16475154860158e-08	C2C2-Dof	C2C2->C2C2-Dof
					TCM_038042	2.3626057391939	0.000153921217847759	C3H	C3H	TCM_029176	2.26152207329066	1.39458830793489e-17	Tify	Tify	TCM_041102	1.17645435372444	4.51535405303963e-07	C2C2-Dof	C2C2->C2C2-Dof
					TCM_029826	1.03061052767058	0.00135003327491265	C3H	C3H	TCM_045405	3.01675337280336	9.5539452508749e-06	TRAF	TRAF	TCM_014374	2.05552606359727	1.11884683296039e-05	C2C2-Dof	C2C2->C2C2-Dof
					TCM_004647	2.15647619990721	0.0478517403648475	C3H	C3H	TCM_005744	1.73596060256814	0.00329180045009464	WRKY	WRKY	TCM_043158	2.1692189157577	1.0552699865923e-25	C2C2-GATA	C2C2->C2C2-GATA
					TCM_017926	1.71962043997337	0.00109613841226583	E2F-DP	E2F-DP	TCM_011625	1.18066412929142	0.00475201905700526	WRKY	WRKY	TCM_042068	1.60236160409783	6.63308397006996e-14	C2C2-GATA	C2C2->C2C2-GATA
					TCM_011971	1.647582880889	0.0198336092901036	E2F-DP	E2F-DP	TCM_027435	1.06155781650578	0.0251354708374624	WRKY	WRKY	TCM_026451	1.53400353336698	8.12797282401073e-11	C2C2-GATA	C2C2->C2C2-GATA
					TCM_011369	2.94276999650511	0.00868700184283545	FAR1	FAR1	TCM_013990	1.5751327088786	0.000622324392317654	zf-HD	zf-HD	TCM_028861	2.45862420137455	7.64851289073446e-10	C2C2-GATA	C2C2->C2C2-GATA
					TCM_015780	3.57705219396452	2.14971983489502e-09	GARP-ARR-B	GARP->GARP-ARR-B	TCM_018552	2.31083163618962	0.00070212370148744	zf-HD	zf-HD	TCM_026732	2.35736067984257	5.71700774275418e-08	C2C2-GATA	C2C2->C2C2-GATA
					TCM_005431	1.25416385642234	0.00566621643463303	GARP-ARR-B	GARP->GARP-ARR-B	TCM_001660	1.70780803727003	0.0406366040819798	zf-HD	zf-HD	TCM_000262	1.03157102348117	2.75011210576832e-05	C2C2-GATA	C2C2->C2C2-GATA
					TCM_008193	5.95753096858686	6.53618665919575e-16	GARP-G2-like	GARP->GARP-G2-like						TCM_021303	1.30377568147988	3.86728765593256e-05	C2C2-GATA	C2C2->C2C2-GATA
					TCM_006998	1.40565439719771	3.12766695095372e-09	GARP-G2-like	GARP->GARP-G2-like						TCM_000376	1.88411201022073	0.000195335712447827	C2C2-GATA	C2C2->C2C2-GATA
					TCM_016589	1.95445295018761	6.44714052652908e-07	GARP-G2-like	GARP->GARP-G2-like						TCM_015740	2.59880258084703	1.6001654514476e-21	C2C2-LSD	C2C2->C2C2-LSD
					TCM_016647	1.25175931243612	5.85128944906566e-06	GARP-G2-like	GARP->GARP-G2-like						TCM_016030	2.97087946479405	0.00146567638647331	C2C2-YABBY	C2C2->C2C2-YABBY
					TCM_001726	2.43247740441721	8.58332435832295e-06	GARP-G2-like	GARP->GARP-G2-like						TCM_014161	2.70230642775178	5.2939469929495e-19	C2H2	C2H2
					TCM_002071	1.6398647341954	2.35855796003561e-05	GARP-G2-like	GARP->GARP-G2-like						TCM_011210	2.81654404010789	6.70298445084365e-19	C2H2	C2H2
					TCM_042189	1.01080150390752	0.00657274603731432	GARP-G2-like	GARP->GARP-G2-like						TCM_036928	1.55186148204537	1.10605446297554e-13	C2H2	C2H2
					TCM_033940	1.18133827927768	0.0261179485680621	GARP-G2-like	GARP->GARP-G2-like						TCM_015960	2.28242862417598	3.88230304201044e-07	C2H2	C2H2
					TCM_016655	2.63407791301027	5.02534254834425e-23	GNAT	GNAT						TCM_041653	1.40384489176566	9.26448574171879e-07	C2H2	C2H2
					TCM_010303	1.00253987944586	0.000302391231550476	GNAT	GNAT						TCM_000780	2.1194095188776	1.34729575883687e-06	C2H2	C2H2
					TCM_008084	1.22404688276469	0.00481916861155906	GNAT	GNAT						TCM_027404	2.05300087994714	1.85125369036739e-06	C2H2	C2H2
					TCM_015991	2.14386095659546	4.22063195726006e-10	GRAS	GRAS						TCM_004271	2.0865269029508	7.1719264834456e-06	C2H2	C2H2
					TCM_016186	1.95926007097212	1.37531846212855e-05	GRAS	GRAS						TCM_041587	1.29805130505515	2.62079047018706e-05	C2H2	C2H2
					TCM_000764	1.41971441354857	4.0722339553148e-05	GRAS	GRAS						TCM_041441	1.90345713749881	3.33832819796708e-05	C2H2	C2H2
					TCM_037975	1.3685925641402	8.91003516942443e-05	GRAS	GRAS						TCM_022299	1.28008374950739	0.000159450376622631	C2H2	C2H2
					TCM_017746	2.05119523708315	0.000137832346633258	GRAS	GRAS						TCM_041899	1.51512265057562	0.000253095633445993	C2H2	C2H2
					TCM_000801	1.7051169343428	0.00198582032985011	GRAS	GRAS						TCM_039880	1.14516989808487	0.000468898117229289	C2H2	C2H2
					TCM_005483	3.74125960313865	1.58603862776391e-15	GRF	GRF						TCM_031127	1.04635319860814	0.00259538856109744	C2H2	C2H2
					TCM_037550	5.98028035797612	6.47721769824488e-11	GRF	GRF						TCM_035046	1.48662474578045	0.00673057283754517	C2H2	C2H2
					TCM_000838	3.4869489827349	1.25720430143248e-08	GRF	GRF						TCM_009365	4.25796503047861	1.02141658205789e-13	C3H	C3H
					TCM_029130	7.88993990694342	5.24829253148961e-08	GRF	GRF						TCM_019357	2.50279766515857	3.99377988624584e-05	C3H	C3H
					TCM_025561	2.42288205372624	7.13155340291142e-07	GRF	GRF						TCM_004647	3.18902239892787	0.000202203924238918	C3H	C3H
					TCM_022490	2.24936520344545	0.00647211481162097	GRF	GRF						TCM_000244	1.01822987635928	4.81147840835785e-07	DBB	DBB
					TCM_034655	1.6239121135974	0.00928651726255075	GRF	GRF						TCM_006809	1.94571503731396	0.000203705131717659	DBB	DBB
					TCM_016120	1.45547994311502	0.0135902415513024	GRF	GRF						TCM_011971	1.59338425274872	0.0027276009596062	E2F-DP	E2F-DP
					TCM_037274	8.12133317462754	3.18554042196207e-09	HB-BELL	HB->HB-BELL						TCM_017926	1.08054888509381	0.0050264616085413	E2F-DP	E2F-DP
					TCM_028866	1.68172999250657	6.49346250822296e-08	HB-HD-ZIP	HB->HB-HD-ZIP						TCM_011369	6.32308936824862	4.52333213498487e-07	FAR1	FAR1
					TCM_009970	2.33846483115316	1.06142702167469e-07	HB-HD-ZIP	HB->HB-HD-ZIP						TCM_015780	1.05010628447205	0.0201500462894114	GARP-ARR-B	GARP->GARP-ARR-B
					TCM_016582	6.87546270147871	9.64930947420878e-07	HB-HD-ZIP	HB->HB-HD-ZIP						TCM_026448	2.96664729496876	6.65431596108499e-07	GARP-G2-like	GARP->GARP-G2-like
					TCM_034849	2.70316477663047	3.6282775828296e-06	HB-HD-ZIP	HB->HB-HD-ZIP						TCM_010303	1.98059470780067	5.34254276922873e-08	GNAT	GNAT
					TCM_011330	6.11475066136548	5.79158617743083e-05	HB-HD-ZIP	HB->HB-HD-ZIP						TCM_017350	1.11275387941279	6.9469578999975e-06	GNAT	GNAT
					TCM_011764	1.13686615853422	0.000114309681785415	HB-HD-ZIP	HB->HB-HD-ZIP						TCM_016655	1.06366552614399	6.34384059195786e-05	GNAT	GNAT
					TCM_005689	1.97233169071769	0.000733743003851821	HB-HD-ZIP	HB->HB-HD-ZIP						TCM_037975	1.93422289374862	3.05623386351121e-13	GRAS	GRAS
					TCM_037207	1.23983948207555	0.00274727181006579	HB-HD-ZIP	HB->HB-HD-ZIP						TCM_019978	2.27105698570861	1.01350027290949e-11	GRAS	GRAS
					TCM_026767	5.03191491234588	3.13359709664353e-14	HB-KNOX	HB->HB-KNOX						TCM_015991	1.32283214222874	3.16576446843644e-11	GRAS	GRAS
					TCM_030302	6.88043984239013	2.04705629653627e-08	HB-KNOX	HB->HB-KNOX						TCM_000435	1.37963336759522	1.42054833076417e-08	GRAS	GRAS
					TCM_034627	2.94127969494782	2.55357611123646e-06	HB-KNOX	HB->HB-KNOX						TCM_015228	1.08416958238351	6.97477031453958e-07	GRAS	GRAS
					TCM_010433	1.64575459896965	0.0020809933112746	HB-KNOX	HB->HB-KNOX						TCM_000801	1.53427381932872	3.18575917493304e-06	GRAS	GRAS
					TCM_012104	1.73815315401405	0.00539114663069254	HB-KNOX	HB->HB-KNOX						TCM_017746	1.06694438797258	0.000784562488797641	GRAS	GRAS
					TCM_026907	2.73688826856728	5.27388556283618e-13	HB-other	HB->HB-other						TCM_037550	3.24375071181597	0.000235430216038317	GRF	GRF
					TCM_025805	3.37705751661931	4.49530804419823e-09	HB-WOX	HB->HB-WOX						TCM_000838	1.30446276288231	0.000389992350286842	GRF	GRF
					TCM_033793	1.66123587152433	0.0252682517964807	HB-WOX	HB->HB-WOX						TCM_005483	1.51032618844799	0.0119474013146518	GRF	GRF
					TCM_007659	1.44511887287479	0.0152278196860089	HMG	HMG						TCM_042098	7.06022731789158	3.42015556978238e-09	HB-BELL	HB->HB-BELL
					TCM_016416	1.07555111867851	0.0254354428030615	HMG	HMG						TCM_037274	6.70697099577887	1.73075469933128e-05	HB-BELL	HB->HB-BELL
					TCM_033816	3.19608083860628	6.80843439248305e-13	HSF	HSF						TCM_034117	1.14030133810247	0.0387909980761244	HB-BELL	HB->HB-BELL
					TCM_040889	5.12905416888021	9.14203712931348e-10	HSF	HSF						TCM_028866	1.86659969661207	7.61655560210776e-14	HB-HD-ZIP	HB->HB-HD-ZIP
					TCM_037635	1.1650863779364	0.0470830058585301	HSF	HSF						TCM_009970	2.68550939029182	4.4077399132999e-10	HB-HD-ZIP	HB->HB-HD-ZIP
					TCM_034690	1.32644439583637	7.82477264685047e-06	LIM	LIM						TCM_042062	1.14696476033191	3.06765878432391e-07	HB-HD-ZIP	HB->HB-HD-ZIP
					TCM_009888	6.68851008738831	6.55518638945549e-14	LOB	LOB						TCM_011764	1.00364383360686	1.26315809586722e-05	HB-HD-ZIP	HB->HB-HD-ZIP
					TCM_019459	1.87349011287353	8.62750078687868e-07	LOB	LOB						TCM_034849	1.67626437042178	1.82181649293789e-05	HB-HD-ZIP	HB->HB-HD-ZIP
					TCM_042212	2.61539125392039	0.000119069875262671	LOB	LOB						TCM_011330	5.40323291812423	0.00223782179817587	HB-HD-ZIP	HB->HB-HD-ZIP
					TCM_034722	1.26829326489732	0.00116667541598242	LOB	LOB						TCM_030175	4.03358022264259	0.0453486347178873	HB-HD-ZIP	HB->HB-HD-ZIP
					TCM_043081	1.84386242303093	0.00490305476714062	LOB	LOB						TCM_026767	4.35804175658571	4.5966845065155e-34	HB-KNOX	HB->HB-KNOX
					TCM_029315	1.25296727710237	0.0140735424392401	LOB	LOB						TCM_034627	4.71628968877889	2.19741522002717e-21	HB-KNOX	HB->HB-KNOX
					TCM_016952	1.85465663458094	0.0184801145173046	LOB	LOB						TCM_030302	7.89323376114868	1.59091224793661e-11	HB-KNOX	HB->HB-KNOX
					TCM_032557	2.14682635697435	0.0186303178098926	LOB	LOB						TCM_010433	2.23970321020826	1.9121236912467e-07	HB-KNOX	HB->HB-KNOX
					TCM_002958	1.77974874694457	8.20100747680314e-09	LUG	LUG						TCM_031644	3.90056202587504	1.75727103491935e-11	HB-other	HB->HB-other
					TCM_008716	4.37319285401863	9.72515466727603e-24	MADS-MIKC	MADS->MADS-MIKC						TCM_026907	1.58524749213249	6.28153841460011e-09	HB-other	HB->HB-other
					TCM_005818	6.88396656622417	3.34846324063106e-12	MADS-MIKC	MADS->MADS-MIKC						TCM_033793	3.13427243460676	1.32543016242124e-20	HB-WOX	HB->HB-WOX
					TCM_015044	2.41327907201364	0.0497704111428136	MADS-MIKC	MADS->MADS-MIKC						TCM_000062	1.46538149492623	5.82239765101502e-14	HB-WOX	HB->HB-WOX
					TCM_034757	4.1056979918783	1.52808119709956e-14	MADS-M-type	MADS->MADS-M-type						TCM_007659	2.43239693151534	1.11598701564113e-11	HMG	HMG
					TCM_012489	6.79123832730348	4.55874680043934e-05	MADS-M-type	MADS->MADS-M-type						TCM_033816	2.88912956817641	5.06791913717414e-22	HSF	HSF
					TCM_007787	1.0234284370771	0.00109677358617117	MADS-M-type	MADS->MADS-M-type						TCM_022446	1.40384335746658	8.8990797381265e-08	HSF	HSF
					TCM_021172	1.04008888411624	2.80403094905574e-06	mTERF	mTERF						TCM_040889	3.28522146509335	8.48787398789134e-06	HSF	HSF
					TCM_004562	1.71696396035329	0.000440593519400392	mTERF	mTERF						TCM_034690	4.06253845069806	5.99600040478756e-64	LIM	LIM
					TCM_007613	1.09762847552014	0.00144751700657364	mTERF	mTERF						TCM_042613	1.51948616739597	2.02777026460103e-17	LIM	LIM
					TCM_024876	1.12191156689992	0.0226208990573502	mTERF	mTERF						TCM_043081	4.30775474156218	1.39256918120074e-22	LOB	LOB
					TCM_019507	3.85515066321453	3.40939181354669e-13	MYB	MYB->MYB						TCM_032557	3.60618647955578	4.16451919392308e-21	LOB	LOB
					TCM_038131	4.74707949900459	1.22873143995002e-07	MYB	MYB->MYB						TCM_045438	2.88394687763598	5.64352326764661e-16	LOB	LOB
					TCM_031294	1.61063699787947	8.30095757927811e-06	MYB	MYB->MYB						TCM_041094	2.3113500043933	1.04217360797108e-14	LOB	LOB
					TCM_005977	2.92204860502155	0.00200017604159101	MYB	MYB->MYB						TCM_029315	2.42400311252843	1.34520082781452e-13	LOB	LOB
					TCM_010778	2.28262025888001	0.00217394212786926	MYB	MYB->MYB						TCM_016952	1.94139271572502	4.16261395382051e-09	LOB	LOB
					TCM_012262	1.51287001210439	0.00647691290030334	MYB	MYB->MYB						TCM_042212	2.8112770698353	2.24217916745741e-06	LOB	LOB
					TCM_029121	1.3889759334611	0.00734156328242323	MYB	MYB->MYB						TCM_042466	3.79064914895521	0.00199648494855847	LOB	LOB
					TCM_000174	2.69072659544202	0.0398718272079482	MYB	MYB->MYB						TCM_012338	1.51175323554399	0.0285314104742312	LOB	LOB
					TCM_037383	1.40710934292093	0.042128670295509	MYB	MYB->MYB						TCM_008716	3.32823804306028	2.74602677353752e-12	MADS-MIKC	MADS->MADS-MIKC
					TCM_011776	1.01394300033402	0.0426870370707677	MYB	MYB->MYB						TCM_000266	2.75050696753157	5.23538444484766e-09	MADS-MIKC	MADS->MADS-MIKC
					TCM_030163	2.41865985400505	0.00305115467294316	MYB-related	MYB->MYB-related						TCM_005686	1.07112294397728	1.86084170340008e-05	mTERF	mTERF
					TCM_010118	1.05570486179051	0.00384462272969793	MYB-related	MYB->MYB-related						TCM_007613	1.20909638686419	0.00461155290822707	mTERF	mTERF
					TCM_016428	2.03697645263741	0.00548355623648989	MYB-related	MYB->MYB-related						TCM_004562	1.06449324898995	0.0471377217684548	mTERF	mTERF
					TCM_030224	1.544669188454	0.00559950986195548	MYB-related	MYB->MYB-related						TCM_026853	2.21051369183345	9.27199801869746e-38	MYB	MYB->MYB
					TCM_034046	2.89134689638506	0.00760986179489546	MYB-related	MYB->MYB-related						TCM_031294	3.01536240269346	2.87062245608414e-28	MYB	MYB->MYB
					TCM_006875	4.84164179696034	0.0207590369731304	MYB-related	MYB->MYB-related						TCM_016054	1.80995738623142	7.34797022518659e-24	MYB	MYB->MYB
					TCM_024179	1.16886060323629	0.0277028022561751	MYB-related	MYB->MYB-related						TCM_040694	2.6942260761796	4.8913189983823e-16	MYB	MYB->MYB
					TCM_036193	1.45175061766478	0.000167406418761056	NAC	NAC						TCM_019507	3.26191795987702	3.91641257940185e-14	MYB	MYB->MYB
					TCM_019937	1.27514419300444	0.000198235581401605	NAC	NAC						TCM_041672	1.42847183124614	3.34547085542826e-12	MYB	MYB->MYB
					TCM_036364	2.68579683664834	0.00420267969972711	NAC	NAC						TCM_014956	2.18646276664347	2.24747161154435e-11	MYB	MYB->MYB
					TCM_019938	1.61710464661591	0.00931166056871638	NAC	NAC						TCM_016332	1.11018728768568	7.08033610494212e-10	MYB	MYB->MYB
					TCM_005009	3.03423773654451	0.0168722078834541	NAC	NAC						TCM_005977	4.14525896759187	7.77117644857504e-10	MYB	MYB->MYB
					TCM_041055	2.92633243290688	0.0332550696158137	NAC	NAC						TCM_012174	2.31078250768053	1.05640186018453e-06	MYB	MYB->MYB
					TCM_025180	1.44910081804911	0.0411030740024481	NAC	NAC						TCM_009642	4.16907209492533	1.15122693249343e-06	MYB	MYB->MYB
					TCM_024732	3.56911847249559	6.25070012849879e-23	NF-YA	NF-Y->NF-YA						TCM_032927	1.60268182832318	2.04583989315674e-05	MYB	MYB->MYB
					TCM_030446	12.1065589812297	2.47440026259525e-12	NF-YB	NF-Y->NF-YB						TCM_007865	2.74634391617041	0.000130647660818398	MYB	MYB->MYB
					TCM_030636	4.21998689615349	3.36506066730098e-09	NF-YB	NF-Y->NF-YB						TCM_029065	6.46173305706804	0.000613315016208374	MYB	MYB->MYB
					TCM_019356	5.86064128292346	0.000458205677777256	NF-YC	NF-Y->NF-YC						TCM_000174	3.41074416202101	0.00406701036702614	MYB	MYB->MYB
					TCM_008853	4.19791216825525	0.0479223099325012	NF-YC	NF-Y->NF-YC						TCM_042474	3.22239526424828	0.0100964596288084	MYB	MYB->MYB
					TCM_015399	2.12197699078356	8.38371776357651e-08	Others	Others						TCM_018538	4.18799590088674	0.0316407488235502	MYB	MYB->MYB
					TCM_026753	2.48750066880849	0.000242371978780346	Others	Others						TCM_022293	1.44347234662676	0.0350539255395829	MYB	MYB->MYB
					TCM_041942	1.95979181148605	0.000414393195292741	Others	Others						TCM_012262	1.05631038491603	0.0396641963900467	MYB	MYB->MYB
					TCM_035143	2.09861191232286	0.0012954215059216	Others	Others						TCM_038131	2.32224304191172	0.0402415820345101	MYB	MYB->MYB
					TCM_012650	1.23715381157178	0.00227001541868401	Others	Others						TCM_010118	1.38286411307341	9.44529590947505e-12	MYB-related	MYB->MYB-related
					TCM_045489	4.13081530584616	0.0278164877688982	Others	Others						TCM_030163	2.98875903097024	2.29036386133672e-11	MYB-related	MYB->MYB-related
					TCM_016302	2.13125128832373	0.0311059812071692	Others	Others						TCM_015621	3.81526793132007	3.05541887168601e-24	NAC	NAC
					TCM_006017	6.27947023586472	1.03865817957994e-23	PLATZ	PLATZ						TCM_005047	4.52472833357487	3.01729811415797e-21	NAC	NAC
					TCM_005554	2.1768443529919	7.96287559435267e-05	PLATZ	PLATZ						TCM_008229	1.83578337046742	4.70053735004388e-10	NAC	NAC
					TCM_000070	1.07780517624934	0.00046201502968703	RWP-RK	RWP-RK						TCM_001514	1.49962219474216	2.46926827774826e-08	NAC	NAC
					TCM_003925	1.09082489321848	4.39145102536686e-05	SET	SET						TCM_018621	1.70089850531782	1.89792460926171e-06	NAC	NAC
					TCM_039236	1.20547278882761	0.000247175506780943	SET	SET						TCM_003998	1.89844386752902	1.94870330518147e-05	NAC	NAC
					TCM_038443	1.20040582876546	0.00906590784039218	SET	SET						TCM_044911	3.05796362771717	5.62630821101964e-05	NAC	NAC
					TCM_022181	2.87021146023657	9.19292667746768e-26	SNF2	SNF2						TCM_025211	1.41281291026458	0.00075763416577557	NAC	NAC
					TCM_042431	2.04358940827858	1.89490769361015e-14	SNF2	SNF2						TCM_025221	1.72800723124629	0.00896772434687262	NAC	NAC
					TCM_042089	1.02629950393064	3.17381043659942e-06	SNF2	SNF2						TCM_022126	3.10706539681565	0.0133437540101235	NAC	NAC
					TCM_000405	1.60912573723299	0.00193744665186589	SNF2	SNF2						TCM_025180	1.40950941384918	0.0412771914116259	NAC	NAC
					TCM_046992	1.00625620357527	0.0019674293766919	SNF2	SNF2						TCM_030648	1.7621536011653	3.43215455553704e-11	NF-YB	NF-Y->NF-YB
					TCM_014152	1.29334804939688	0.00212612701206155	SNF2	SNF2						TCM_014651	1.51726810057253	2.26384655660462e-12	NF-YC	NF-Y->NF-YC
					TCM_000274	1.55928555558717	0.000104074637093301	SRS	SRS						TCM_008854	1.0735280078067	0.00285770519499348	NF-YC	NF-Y->NF-YC
					TCM_006816	2.29925799422732	0.0152136790223184	SRS	SRS						TCM_034017	2.47141943688404	3.12188038102124e-07	OFP	OFP
					TCM_006098	1.56533045184567	5.28712818572872e-07	SWI/SNF-BAF60b	SWI/SNF-BAF60b						TCM_000423	2.17531142137985	0.00032989033130982	OFP	OFP
					TCM_025740	3.60470233566003	0.0278164877688982	SWI/SNF-BAF60b	SWI/SNF-BAF60b						TCM_004341	1.86271765635777	0.00117652353686677	OFP	OFP
					TCM_016693	1.00570732191611	0.0363823019606672	SWI/SNF-BAF60b	SWI/SNF-BAF60b						TCM_015399	2.26688405780699	8.09048579149778e-39	Others	Others
					TCM_022197	2.0420764417525	3.22629019714179e-11	TCP	TCP						TCM_035143	2.69561768390535	9.23320777134075e-08	Others	Others
					TCM_013943	1.48259661947447	0.00915237452517613	TCP	TCP						TCM_032561	5.23483283725554	0.00112752721464413	Others	Others
					TCM_005447	1.01170911984685	0.0149150969927227	TCP	TCP						TCM_017038	1.68495655329451	0.00137796944891705	Others	Others
					TCM_038313	2.1429703715122	2.54151784141721e-06	Tify	Tify						TCM_042666	2.03227508513871	0.00200585432161446	Others	Others
					TCM_004282	1.49528867758736	0.000167575731370594	Tify	Tify						TCM_041942	1.19902304072198	0.00377305233275056	Others	Others
					TCM_004382	2.61172137457154	1.08503233808399e-05	TRAF	TRAF						TCM_016302	2.78573840030497	0.00486231127836054	Others	Others
					TCM_026383	3.29284164237869	1.87777153126281e-14	Trihelix	Trihelix						TCM_045489	4.65808552684113	0.00989769395991715	Others	Others
					TCM_006442	4.08802531151741	4.97016795430576e-14	Trihelix	Trihelix						TCM_032150	1.85693453128173	0.000239224040601793	PHD	PHD
					TCM_014612	1.16247394477352	3.50319811260007e-08	Trihelix	Trihelix						TCM_015453	1.69516225163313	0.00111092081849565	PHD	PHD
					TCM_022395	2.26699338394072	3.3808765998584e-07	Trihelix	Trihelix						TCM_041560	2.84757651017361	0.000368180030800693	PLATZ	PLATZ
					TCM_022457	2.95980703595087	0.000824710114787607	Trihelix	Trihelix						TCM_006017	2.7843485065079	0.000373475961707126	PLATZ	PLATZ
					TCM_037381	1.21536773184871	0.0204569178705756	Trihelix	Trihelix						TCM_005554	1.3359842067549	0.0474575704188541	PLATZ	PLATZ
					TCM_027570	2.91300444243903	1.03829865779649e-06	TUB	TUB						TCM_038443	1.09914854065402	0.0224088768270423	SET	SET
					TCM_034064	1.69080259230798	0.0015519821691183	TUB	TUB						TCM_000274	1.05630559801807	0.00975226960835895	SRS	SRS
					TCM_011795	1.14479055301715	0.000162902279098875	Whirly	Whirly						TCM_016693	2.49713366361434	8.07536359300626e-14	SWI/SNF-BAF60b	SWI/SNF-BAF60b
					TCM_006109	1.96122846594979	1.43836350627355e-07	WRKY	WRKY						TCM_025735	1.44285000145551	1.33749777475292e-08	SWI/SNF-BAF60b	SWI/SNF-BAF60b
					TCM_011578	2.48029167057248	5.96592412275054e-06	WRKY	WRKY						TCM_016692	1.13775394321477	9.79699838394509e-06	SWI/SNF-BAF60b	SWI/SNF-BAF60b
					TCM_001282	2.62133638355447	6.23429735503453e-06	WRKY	WRKY						TCM_007700	1.672784306642	6.16777666927117e-20	TCP	TCP
					TCM_014419	1.03537411977292	0.00431721121766396	WRKY	WRKY						TCM_022197	1.92585138516072	1.24216248252706e-14	TCP	TCP
					TCM_001885	1.00244522749714	0.0255608058995601	WRKY	WRKY						TCM_013943	2.34450201348077	2.41888355291357e-13	TCP	TCP
					TCM_001008	3.21101665958461	1.23508128068785e-06	zf-HD	zf-HD						TCM_005447	1.50778579131737	1.05668354090028e-08	TCP	TCP
					TCM_026144	4.82117429196407	6.87496584341001e-06	zf-HD	zf-HD						TCM_038313	1.59537969776842	4.96394124623359e-08	Tify	Tify
					TCM_011217	6.68188550661502	0.00010675724370351	zf-HD	zf-HD						TCM_006179	1.96580574576319	1.56856807089435e-07	Tify	Tify
					TCM_011712	2.99289915440831	0.0001256121273608	zf-HD	zf-HD						TCM_019638	1.72025763029028	2.62756310762727e-05	Tify.Others	Tify.Others
					TCM_034055	3.17927613517019	0.00583347948721525	zf-HD	zf-HD						TCM_015681	1.09806853848787	9.27506509643324e-12	TRAF	TRAF
															TCM_024428	1.13952120798458	1.25775586325604e-08	TRAF	TRAF
															TCM_004382	1.99284992769213	0.000401268582562112	TRAF	TRAF
															TCM_030560	1.00621893371213	0.0164946713889268	TRAF	TRAF
															TCM_022457	3.63210690787718	3.17009775917398e-11	Trihelix	Trihelix
															TCM_045048	1.01135584526415	4.70002855136433e-06	Trihelix	Trihelix
															TCM_015842	1.32875295108034	0.0139519097244621	Trihelix	Trihelix
															TCM_000358	1.02466213224847	2.35024496215683e-11	TUB	TUB
															TCM_027570	1.47722782880075	1.68644703738529e-05	TUB	TUB
															TCM_027498	1.54418489769624	0.0217980346159438	TUB	TUB
															TCM_001282	3.85542215445473	2.29386015573906e-26	WRKY	WRKY
															TCM_033777	1.57720354851322	3.1787635734887e-21	WRKY	WRKY
															TCM_011578	2.82797405737353	7.76576766034636e-11	WRKY	WRKY
															TCM_029543	2.35717196470033	2.58092489818929e-10	WRKY	WRKY
															TCM_016426	1.05893795478245	0.0025610514668875	WRKY	WRKY
															TCM_013990	2.95584970047017	2.25231717702574e-25	zf-HD	zf-HD
															TCM_018552	4.22565440301696	2.53853545240403e-15	zf-HD	zf-HD
															TCM_034055	4.63992726522211	4.20821519981626e-07	zf-HD	zf-HD
															TCM_011712	2.42229410431163	9.07286716666214e-07	zf-HD	zf-HD
															TCM_001008	2.07753067441206	0.0023152179604844	zf-HD	zf-HD
															TCM_018545	6.10024717609525	0.00233769482945889	zf-HD	zf-HD
															TCM_001660	2.20109240973115	0.0040873649744584	zf-HD	zf-HD
Down-regulated transcription factors (TF)
ZES-BBCH07vsZESBBCH08					SES-BBCH07LikvsSES-BBCH08l					ZES-BBCH07vsSES-BBCH07Lik					ZES-BBCH08vsSES-BBCH08l
gene_id	log2FoldChange	padj	Subfamily	Family	gene_id	log2FoldChange	padj	Subfamily	Family	gene_id	log2FoldChange	padj	Subfamily	Family	gene_id	log2FoldChange	padj	Subfamily	Family
TCM_015083	-3.65002632233185	1.85203950654809e-26	AP2/ERF-ERF	AP2/ERF->AP2/ERF-ERF	TCM_038442	-6.24796759591665	0.000685986950539452	AP2/ERF-AP2	AP2/ERF->AP2/ERF-AP2	TCM_029127	-5.46690563185198	3.78553040966101e-11	AP2/ERF-AP2	AP2/ERF->AP2/ERF-AP2	TCM_000665	-1.07867760305306	7.19642367852886e-08	AP2/ERF-AP2	AP2/ERF->AP2/ERF-AP2
TCM_007061	-5.42083005640505	2.66483841890867e-22	AP2/ERF-ERF	AP2/ERF->AP2/ERF-ERF	TCM_020321	-4.21828521510912	2.67103289445734e-61	AP2/ERF-ERF	AP2/ERF->AP2/ERF-ERF	TCM_044588	-2.40083124946582	1.80157109992347e-06	AP2/ERF-AP2	AP2/ERF->AP2/ERF-AP2	TCM_040576	-1.60378276586578	0.0005101436167569	AP2/ERF-AP2	AP2/ERF->AP2/ERF-AP2
TCM_034939	-1.56658295796994	1.75405172731965e-19	AP2/ERF-ERF	AP2/ERF->AP2/ERF-ERF	TCM_033791	-3.57328797516921	6.66295218259304e-38	AP2/ERF-ERF	AP2/ERF->AP2/ERF-ERF	TCM_039203	-1.77611532900088	0.000755665273185571	AP2/ERF-AP2	AP2/ERF->AP2/ERF-AP2	TCM_038442	-3.55859230256509	0.0369456342361795	AP2/ERF-AP2	AP2/ERF->AP2/ERF-AP2
TCM_005706	-4.56882143112349	8.89639614683696e-18	AP2/ERF-ERF	AP2/ERF->AP2/ERF-ERF	TCM_008066	-3.27501067519253	7.27142602911965e-29	AP2/ERF-ERF	AP2/ERF->AP2/ERF-ERF	TCM_025114	-2.12461941862639	0.000780564444605655	AP2/ERF-AP2	AP2/ERF->AP2/ERF-AP2	TCM_035671	-4.99990881380042	6.65948810676146e-58	AP2/ERF-ERF	AP2/ERF->AP2/ERF-ERF
TCM_021264	-1.64237812637767	3.40508623497651e-15	AP2/ERF-ERF	AP2/ERF->AP2/ERF-ERF	TCM_004056	-2.89751403559156	3.62105016822701e-25	AP2/ERF-ERF	AP2/ERF->AP2/ERF-ERF	TCM_000974	-1.66857094074071	0.00183965703911132	AP2/ERF-AP2	AP2/ERF->AP2/ERF-AP2	TCM_033791	-3.35539882081396	1.25931462178718e-47	AP2/ERF-ERF	AP2/ERF->AP2/ERF-ERF
TCM_029820	-2.34890320268634	2.03269214939977e-14	AP2/ERF-ERF	AP2/ERF->AP2/ERF-ERF	TCM_035671	-4.62884466296624	4.90791235883299e-25	AP2/ERF-ERF	AP2/ERF->AP2/ERF-ERF	TCM_027569	-1.73777377000279	0.00196937983045608	AP2/ERF-AP2	AP2/ERF->AP2/ERF-AP2	TCM_021596	-3.56724771116788	3.37676859606318e-36	AP2/ERF-ERF	AP2/ERF->AP2/ERF-ERF
TCM_016175	-8.74866661547099	6.25025206686553e-13	AP2/ERF-ERF	AP2/ERF->AP2/ERF-ERF	TCM_015898	-2.93367889776298	1.56614322911393e-23	AP2/ERF-ERF	AP2/ERF->AP2/ERF-ERF	TCM_021264	-1.89591531923006	2.90236671177667e-21	AP2/ERF-ERF	AP2/ERF->AP2/ERF-ERF	TCM_001147	-2.16687122286028	6.70978171440493e-26	AP2/ERF-ERF	AP2/ERF->AP2/ERF-ERF
TCM_014847	-2.78268453504398	1.80611848685961e-12	AP2/ERF-ERF	AP2/ERF->AP2/ERF-ERF	TCM_031608	-1.74864522371986	2.62785106847446e-15	AP2/ERF-ERF	AP2/ERF->AP2/ERF-ERF	TCM_004717	-4.08217764723494	8.68040343970333e-18	AP2/ERF-ERF	AP2/ERF->AP2/ERF-ERF	TCM_008066	-2.51337583079443	1.08289271774661e-17	AP2/ERF-ERF	AP2/ERF->AP2/ERF-ERF
TCM_015902	-2.4077606140765	4.53004329388531e-12	AP2/ERF-ERF	AP2/ERF->AP2/ERF-ERF	TCM_017382	-6.92665561053091	8.91561921472822e-12	AP2/ERF-ERF	AP2/ERF->AP2/ERF-ERF	TCM_042471	-3.91342941647664	1.25108437240103e-08	AP2/ERF-ERF	AP2/ERF->AP2/ERF-ERF	TCM_020321	-3.41610713841493	6.58473147525771e-13	AP2/ERF-ERF	AP2/ERF->AP2/ERF-ERF
TCM_008162	-2.21680353483117	7.51207886746194e-12	AP2/ERF-ERF	AP2/ERF->AP2/ERF-ERF	TCM_021596	-2.75843972366535	5.08214893340372e-11	AP2/ERF-ERF	AP2/ERF->AP2/ERF-ERF	TCM_034939	-1.08996018622236	3.16641896422966e-05	AP2/ERF-ERF	AP2/ERF->AP2/ERF-ERF	TCM_001301	-2.51914834384345	3.21798714269805e-10	AP2/ERF-ERF	AP2/ERF->AP2/ERF-ERF
TCM_031608	-2.60301098326879	9.71058019556682e-12	AP2/ERF-ERF	AP2/ERF->AP2/ERF-ERF	TCM_014847	-1.59675530952421	5.93989640834658e-09	AP2/ERF-ERF	AP2/ERF->AP2/ERF-ERF	TCM_033791	-1.20876388655005	0.000907395486179266	AP2/ERF-ERF	AP2/ERF->AP2/ERF-ERF	TCM_004056	-1.37935784876429	1.46719287383648e-09	AP2/ERF-ERF	AP2/ERF->AP2/ERF-ERF
TCM_029823	-1.91018688165827	1.67550588501597e-10	AP2/ERF-ERF	AP2/ERF->AP2/ERF-ERF	TCM_000669	-1.42202540324708	2.15287353563765e-08	AP2/ERF-ERF	AP2/ERF->AP2/ERF-ERF	TCM_008334	-1.17521461841861	0.00411420984199445	AP2/ERF-ERF	AP2/ERF->AP2/ERF-ERF	TCM_018659	-3.98907710847091	2.27817632561582e-05	AP2/ERF-ERF	AP2/ERF->AP2/ERF-ERF
TCM_035077	-2.3093539829561	2.40891905852474e-08	AP2/ERF-ERF	AP2/ERF->AP2/ERF-ERF	TCM_029773	-3.3849925962245	3.87796414071515e-07	AP2/ERF-ERF	AP2/ERF->AP2/ERF-ERF	TCM_001147	-1.10583484824169	0.00852539252823113	AP2/ERF-ERF	AP2/ERF->AP2/ERF-ERF	TCM_043275	-1.81144313810455	0.0010689200428816	AP2/ERF-ERF	AP2/ERF->AP2/ERF-ERF
TCM_015082	-5.90067967842931	2.49414507348652e-08	AP2/ERF-ERF	AP2/ERF->AP2/ERF-ERF	TCM_017352	-1.25709530363951	4.6524511063455e-07	AP2/ERF-ERF	AP2/ERF->AP2/ERF-ERF	TCM_021596	-1.8307327457167	0.00854405266527125	AP2/ERF-ERF	AP2/ERF->AP2/ERF-ERF	TCM_004061	-2.10565776535851	0.0240671896701372	AP2/ERF-ERF	AP2/ERF->AP2/ERF-ERF
TCM_015898	-2.02764851704784	4.42988737882444e-08	AP2/ERF-ERF	AP2/ERF->AP2/ERF-ERF	TCM_001301	-3.26461734251188	5.54877413049606e-07	AP2/ERF-ERF	AP2/ERF->AP2/ERF-ERF	TCM_025913	-1.63749308007687	0.00896606105624273	AP2/ERF-ERF	AP2/ERF->AP2/ERF-ERF	TCM_011862	-1.882778717586	3.31227684553269e-11	AP2/ERF-RAV	AP2/ERF->AP2/ERF-RAV
TCM_042300	-1.62898372130136	1.00870768566203e-05	AP2/ERF-ERF	AP2/ERF->AP2/ERF-ERF	TCM_040015	-3.08967593051841	2.38087200767911e-05	AP2/ERF-ERF	AP2/ERF->AP2/ERF-ERF	TCM_026121	-5.7180340322268	0.0162158586851068	AP2/ERF-ERF	AP2/ERF->AP2/ERF-ERF	TCM_007605	-1.16110916919737	1.64221025109449e-09	ARID	ARID
TCM_014845	-1.27493455773225	1.16888035443402e-05	AP2/ERF-ERF	AP2/ERF->AP2/ERF-ERF	TCM_001147	-1.40652936863435	6.91531406532772e-05	AP2/ERF-ERF	AP2/ERF->AP2/ERF-ERF	TCM_037487	-2.44567539096328	0.0163870473951323	AP2/ERF-ERF	AP2/ERF->AP2/ERF-ERF	TCM_016246	-1.49445310966144	0.000160998673377258	ARID	ARID
TCM_037415	-4.64187199689685	1.33013609581419e-05	AP2/ERF-ERF	AP2/ERF->AP2/ERF-ERF	TCM_004061	-4.69568752690003	0.000191382235595468	AP2/ERF-ERF	AP2/ERF->AP2/ERF-ERF	TCM_043275	-2.18071926926824	0.0380015958976385	AP2/ERF-ERF	AP2/ERF->AP2/ERF-ERF	TCM_003903	-1.92934581011485	6.01130281729639e-28	AUX/IAA	AUX/IAA
TCM_033791	-1.38612698150426	3.00559373277935e-05	AP2/ERF-ERF	AP2/ERF->AP2/ERF-ERF	TCM_020869	-3.38871100080826	0.000232902572739831	AP2/ERF-ERF	AP2/ERF->AP2/ERF-ERF	TCM_014762	-2.03465496517132	0.0412227654676833	AP2/ERF-ERF	AP2/ERF->AP2/ERF-ERF	TCM_036986	-1.19599051582503	3.58870182519177e-11	AUX/IAA	AUX/IAA
TCM_037811	-1.17980678966058	3.47600487508083e-05	AP2/ERF-ERF	AP2/ERF->AP2/ERF-ERF	TCM_005706	-5.99756390541754	0.00186817765341497	AP2/ERF-ERF	AP2/ERF->AP2/ERF-ERF	TCM_020305	-7.32150116156901	1.57811591660516e-06	ARID	ARID	TCM_038129	-2.11809006134457	2.69287199515366e-08	AUX/IAA	AUX/IAA
TCM_005707	-2.14262459388224	6.9027255045654e-05	AP2/ERF-ERF	AP2/ERF->AP2/ERF-ERF	TCM_020871	-2.04485214597982	0.00299411823849463	AP2/ERF-ERF	AP2/ERF->AP2/ERF-ERF	TCM_037947	-1.68090403106535	0.000198469861141921	AUX/IAA	AUX/IAA	TCM_000515	-2.16221845955438	6.68983975217129e-22	B3	B3->B3
TCM_036224	-3.23684893295962	7.65560076882986e-05	AP2/ERF-ERF	AP2/ERF->AP2/ERF-ERF	TCM_005707	-1.97817875827398	0.0111057021324811	AP2/ERF-ERF	AP2/ERF->AP2/ERF-ERF	TCM_036843	-5.19011567440582	2.05640835547265e-15	B3	B3->B3	TCM_029976	-2.49714053505146	1.11530025242608e-17	B3	B3->B3
TCM_029773	-2.50859175795853	0.000189999091329408	AP2/ERF-ERF	AP2/ERF->AP2/ERF-ERF	TCM_037194	-1.14558627933794	0.0200212265222141	AP2/ERF-ERF	AP2/ERF->AP2/ERF-ERF	TCM_003056	-12.5909115970744	6.05825190258965e-15	B3	B3->B3	TCM_042290	-1.49999083315071	5.13655575600791e-13	B3	B3->B3
TCM_036269	-3.07269527966147	0.000347475679180629	AP2/ERF-ERF	AP2/ERF->AP2/ERF-ERF	TCM_004052	-1.46524905287993	0.0219452660237783	AP2/ERF-ERF	AP2/ERF->AP2/ERF-ERF	TCM_017321	-10.7682734744246	3.89503375088285e-14	B3	B3->B3	TCM_000597	-1.17275880666803	7.87858826746214e-08	B3	B3->B3
TCM_005705	-3.43793611995389	0.00038381922576021	AP2/ERF-ERF	AP2/ERF->AP2/ERF-ERF	TCM_020870	-2.78068425500413	0.0321590367979974	AP2/ERF-ERF	AP2/ERF->AP2/ERF-ERF	TCM_018404	-8.62482016518837	8.62493505881755e-11	B3	B3->B3	TCM_006241	-2.88816479748046	2.61827526113322e-06	B3	B3->B3
TCM_004056	-1.66962683681574	0.000968173311023674	AP2/ERF-ERF	AP2/ERF->AP2/ERF-ERF	TCM_011862	-3.47936416451379	5.53927837333959e-46	AP2/ERF-RAV	AP2/ERF->AP2/ERF-RAV	TCM_033936	-2.58793835305683	1.43660118847593e-06	B3	B3->B3	TCM_006242	-6.04525980572053	0.000162801134460288	B3	B3->B3
TCM_014850	-1.74186500687273	0.00163528282159964	AP2/ERF-ERF	AP2/ERF->AP2/ERF-ERF	TCM_003903	-3.04379887040388	1.22431769546119e-29	AUX/IAA	AUX/IAA	TCM_042290	-1.56651524371677	1.81147948584157e-06	B3	B3->B3	TCM_006951	-5.90187118196455	0.000304206566971389	B3	B3->B3
TCM_037486	-4.32506411470116	0.00242368315972212	AP2/ERF-ERF	AP2/ERF->AP2/ERF-ERF	TCM_036986	-1.67095370866526	2.58462770857545e-22	AUX/IAA	AUX/IAA	TCM_019701	-1.08774552006838	0.000118923575352356	B3	B3->B3	TCM_006965	-1.81520982752333	0.000314237805839478	B3	B3->B3
TCM_037194	-1.43114783985568	0.00576559031309311	AP2/ERF-ERF	AP2/ERF->AP2/ERF-ERF	TCM_034577	-1.24962688879729	3.11009196329209e-10	AUX/IAA	AUX/IAA	TCM_006241	-3.33878245481023	0.000399925093597695	B3	B3->B3	TCM_015895	-1.34976002887924	0.00641806591340625	B3	B3->B3
TCM_014762	-1.92837930788073	0.010115444279543	AP2/ERF-ERF	AP2/ERF->AP2/ERF-ERF	TCM_028602	-1.9778381017166	3.05005340447454e-05	AUX/IAA	AUX/IAA	TCM_006172	-1.14791249125167	0.00210736936236641	B3	B3->B3	TCM_022729	-1.03465467919372	0.00693549398181278	B3	B3->B3
TCM_016396	-1.02612843061443	0.010196620118514	AP2/ERF-ERF	AP2/ERF->AP2/ERF-ERF	TCM_028899	-1.13791825376001	0.0099142887898282	AUX/IAA	AUX/IAA	TCM_006965	-2.79959858616376	0.00217642228769835	B3	B3->B3	TCM_036843	-2.91444092593416	0.0246759493368788	B3	B3->B3
TCM_025913	-1.30816144058375	0.0107575079304247	AP2/ERF-ERF	AP2/ERF->AP2/ERF-ERF	TCM_020774	-1.40984173097304	0.0185724726270834	AUX/IAA	AUX/IAA	TCM_029838	-6.42214983695003	0.00475201905700526	B3	B3->B3	TCM_039715	-1.35263173584203	7.26807694510556e-09	B3-ARF	B3->B3-ARF
TCM_020871	-1.82675719611056	0.0108087824609759	AP2/ERF-ERF	AP2/ERF->AP2/ERF-ERF	TCM_029976	-1.45453246690994	5.59433298463039e-13	B3	B3->B3	TCM_006242	-5.56991628945352	0.00766366478618855	B3	B3->B3	TCM_029711	-1.86635578368252	9.89751131604812e-21	bHLH	bHLH
TCM_036270	-3.03140335404528	0.0142533313872472	AP2/ERF-ERF	AP2/ERF->AP2/ERF-ERF	TCM_000515	-3.16046430744954	5.57120700880749e-08	B3	B3->B3	TCM_006968	-1.17908999250756	0.0193529889402356	B3	B3->B3	TCM_004403	-2.08746309767109	1.50720781995678e-18	bHLH	bHLH
TCM_011862	-1.00493283956369	0.00923910911666007	AP2/ERF-RAV	AP2/ERF->AP2/ERF-RAV	TCM_006965	-2.44377341773159	5.21226719662969e-07	B3	B3->B3	TCM_004526	-2.86739529654062	1.27000610090818e-08	B3-ARF	B3->B3-ARF	TCM_024315	-2.18197464373853	5.61573205101698e-18	bHLH	bHLH
TCM_037837	-1.16487539792383	8.32260469289533e-08	AUX/IAA	AUX/IAA	TCM_042508	-1.16996515532715	8.73639694714248e-06	B3	B3->B3	TCM_003125	-2.10723362320458	1.45483765750875e-25	bHLH	bHLH	TCM_024842	-1.62291517395565	5.01441239870632e-13	bHLH	bHLH
TCM_037947	-1.31942772046588	0.0231229280564471	AUX/IAA	AUX/IAA	TCM_006955	-1.22537718181653	6.21004969325738e-05	B3	B3->B3	TCM_006919	-9.95893128048566	1.60825507483536e-13	bHLH	bHLH	TCM_037077	-1.17159653592307	8.40309664094828e-09	bHLH	bHLH
TCM_042508	-1.4783681574634	2.89589279174501e-06	B3	B3->B3	TCM_042515	-4.31599335044913	0.0279316551003153	B3	B3->B3	TCM_014741	-4.5901170039601	2.58030152182226e-06	bHLH	bHLH	TCM_006919	-7.77016204781403	5.71697418685094e-08	bHLH	bHLH
TCM_006965	-3.3879981348176	8.44119909292252e-05	B3	B3->B3	TCM_039715	-1.31730353535321	2.79358128273563e-11	B3-ARF	B3->B3-ARF	TCM_017336	-1.82705429897111	0.000397107114386742	bHLH	bHLH	TCM_006871	-1.50868946830801	5.09065094180286e-06	bHLH	bHLH
TCM_006172	-1.2553642501973	0.000244469997800934	B3	B3->B3	TCM_043157	-1.21193799891902	7.91140204324391e-05	B3-ARF	B3->B3-ARF	TCM_007802	-2.72575693175981	0.00109646654492044	bHLH	bHLH	TCM_006692	-1.08574119446208	1.03137920839619e-05	bHLH	bHLH
TCM_006955	-1.80049957547661	0.00720979719760425	B3	B3->B3	TCM_024315	-2.1264366295263	3.78901997794567e-22	bHLH	bHLH	TCM_029711	-1.01685204653246	0.00472360524372572	bHLH	bHLH	TCM_040564	-1.22174769081151	1.63616152510012e-05	bHLH	bHLH
TCM_042516	-2.4302643466481	0.0100263093064319	B3	B3->B3	TCM_015034	-6.78772176587802	7.92794526060603e-20	bHLH	bHLH	TCM_041590	-1.00920960451447	0.0194055969296015	bHLH	bHLH	TCM_000649	-1.39427736135308	2.57757641584019e-05	bHLH	bHLH
TCM_042511	-2.05863188069186	0.0110917948570067	B3	B3->B3	TCM_006871	-3.15441740796913	2.73959177044108e-18	bHLH	bHLH	TCM_041430	-9.76740851202481	3.84414128616416e-26	bZIP	bZIP	TCM_005925	-1.55530238685027	0.000259355169225627	bHLH	bHLH
TCM_007777	-1.39385530056693	1.76681116119642e-06	bHLH	bHLH	TCM_024842	-1.53476742956158	1.36745808220709e-12	bHLH	bHLH	TCM_022574	-2.99317900762656	6.04133226957205e-09	bZIP	bZIP	TCM_010318	-5.02767520370542	0.00844924661847504	bHLH	bHLH
TCM_019445	-1.65622019960944	0.0044637320411425	bHLH	bHLH	TCM_029711	-1.68699178455376	1.55978684659075e-08	bHLH	bHLH	TCM_011845	-1.88127322971859	0.000196280186530938	bZIP	bZIP	TCM_015034	-1.48980661035894	0.0129598747235698	bHLH	bHLH
TCM_000835	-2.50657606870057	2.60964385331291e-08	bZIP	bZIP	TCM_030082	-1.2959259728716	2.52053588701136e-08	bHLH	bHLH	TCM_044596	-1.12056843541055	0.0025718416832994	bZIP	bZIP	TCM_016134	-1.19298600370917	0.0338530898755792	bHLH	bHLH
TCM_019070	-2.48588969729905	3.02220931776315e-06	bZIP	bZIP	TCM_039471	-1.27006956349092	6.02408435648273e-08	bHLH	bHLH	TCM_007074	-1.04764348037822	0.00333056119956258	bZIP	bZIP	TCM_014741	-1.65041091638568	0.0377261177366616	bHLH	bHLH
TCM_000304	-1.17198157086053	9.07415669623359e-05	bZIP	bZIP	TCM_037077	-1.35279462714981	1.36946229807128e-07	bHLH	bHLH	TCM_019107	-1.18972054225339	0.00464067639960775	C2C2-CO-like	C2C2->C2C2-CO-like	TCM_006357	-1.31992840317499	0.0446302930825737	bHLH	bHLH
TCM_034106	-1.03234181270493	0.000224829911095615	bZIP	bZIP	TCM_015714	-1.31849794430156	9.77232034364191e-07	bHLH	bHLH	TCM_009901	-5.75392843653899	0.0101506297766351	C2C2-CO-like	C2C2->C2C2-CO-like	TCM_024862	-3.0929837124388	5.80939618713977e-49	bZIP	bZIP
TCM_036860	-1.32772943600121	2.73669476192281e-08	C2C2-CO-like	C2C2->C2C2-CO-like	TCM_011433	-1.24752334942298	9.936458200453e-07	bHLH	bHLH	TCM_006795	-1.03487224446829	0.00104285808382424	C2C2-GATA	C2C2->C2C2-GATA	TCM_026349	-3.0220727943651	9.81873232144956e-41	bZIP	bZIP
TCM_029001	-1.29030141814149	1.10861627100814e-05	C2C2-Dof	C2C2->C2C2-Dof	TCM_015035	-4.13195983538596	1.83658229226959e-06	bHLH	bHLH	TCM_000376	-2.05528985103508	0.0100615033896332	C2C2-GATA	C2C2->C2C2-GATA	TCM_007074	-2.50100127000495	2.20178156287017e-25	bZIP	bZIP
TCM_000526	-1.05733889682026	3.29180424628728e-05	C2C2-Dof	C2C2->C2C2-Dof	TCM_000362	-2.46261169108789	2.71337972391301e-05	bHLH	bHLH	TCM_005613	-1.71600038353905	0.0148810150397633	C2C2-GATA	C2C2->C2C2-GATA	TCM_033824	-2.73745963890047	1.10306199465016e-21	bZIP	bZIP
TCM_011692	-1.46383548504593	0.000170853427141397	C2C2-Dof	C2C2->C2C2-Dof	TCM_015033	-2.28367607911435	2.89043607962061e-05	bHLH	bHLH	TCM_037205	-1.35778230369848	0.0322497172514405	C2C2-GATA	C2C2->C2C2-GATA	TCM_000436	-1.94825896366923	1.92697335010485e-21	bZIP	bZIP
TCM_012077	-1.11482665656903	0.000325875885117274	C2C2-Dof	C2C2->C2C2-Dof	TCM_034717	-3.1851962166816	3.80596066102675e-05	bHLH	bHLH	TCM_026732	-1.06667538138637	0.0359466628998615	C2C2-GATA	C2C2->C2C2-GATA	TCM_005210	-1.62622455633149	2.64834787075478e-11	bZIP	bZIP
TCM_033928	-1.11059231804027	0.00320313404367024	C2C2-Dof	C2C2->C2C2-Dof	TCM_000649	-1.20499546288555	0.000269850383585601	bHLH	bHLH	TCM_034004	-1.04811757959139	3.3385522903299e-05	C2H2	C2H2	TCM_036860	-2.10161853274053	4.51145928679773e-25	C2C2-CO-like	C2C2->C2C2-CO-like
TCM_000956	-1.04569063325526	0.0396274288049642	C2C2-Dof	C2C2->C2C2-Dof	TCM_000895	-1.26314169007996	0.000401472647795739	bHLH	bHLH	TCM_015728	-1.57150058959434	0.00575014063616359	C2H2	C2H2	TCM_017297	-2.85965521167565	1.52494849467731e-13	C2C2-CO-like	C2C2->C2C2-CO-like
TCM_006795	-1.65176012521612	1.03589703134875e-11	C2C2-GATA	C2C2->C2C2-GATA	TCM_007777	-1.16252283768642	0.000632693786857638	bHLH	bHLH	TCM_037300	-1.04043045648392	0.0188121804358761	C2H2	C2H2	TCM_002458	-1.05594073366359	2.13852996905189e-08	C2C2-CO-like	C2C2->C2C2-CO-like
TCM_007464	-1.12968141690676	0.00941375187614179	C2C2-LSD	C2C2->C2C2-LSD	TCM_010318	-5.88784559490923	0.00175359717287621	bHLH	bHLH	TCM_041585	-1.07528083882234	0.0417975285253961	C2H2	C2H2	TCM_009901	-3.9389389569123	0.0249545040054503	C2C2-CO-like	C2C2->C2C2-CO-like
TCM_034720	-2.55727414519513	2.46087820366987e-12	C2H2	C2H2	TCM_042366	-2.9851410704244	0.00238136214481801	bHLH	bHLH	TCM_037243	-2.3367867228615	5.71874855148945e-11	C3H	C3H	TCM_015683	-1.56732827407719	2.79041407486442e-15	C2C2-Dof	C2C2->C2C2-Dof
TCM_041899	-3.29886688394931	7.26256938423696e-11	C2H2	C2H2	TCM_037645	-2.25983770368458	0.00465211398969749	bHLH	bHLH	TCM_008158	-10.1318148548633	3.93559369972005e-07	C3H	C3H	TCM_025807	-1.39097019598643	2.28546369104098e-12	C2C2-Dof	C2C2->C2C2-Dof
TCM_000780	-2.82138841542951	7.80331454318026e-07	C2H2	C2H2	TCM_016134	-1.47445859198439	0.00728303625791559	bHLH	bHLH	TCM_037730	-1.90934757209012	1.14701957258296e-05	C3H	C3H	TCM_029001	-1.45078209162008	3.44077569397936e-06	C2C2-Dof	C2C2->C2C2-Dof
TCM_022299	-1.61049415168591	0.000105469266252385	C2H2	C2H2	TCM_000894	-2.80250385361372	0.00773743226764571	bHLH	bHLH	TCM_029826	-1.09336841125457	0.00281515757002818	C3H	C3H	TCM_035323	-1.29613595718583	7.45008955081909e-11	C2C2-Dof.Trihelix.MYB-related.GRAS	C2C2->C2C2-Dof.Trihelix.MYB->MYB-related.GRAS
TCM_041587	-1.29357716198771	0.00281100238399222	C2H2	C2H2	TCM_012362	-1.71286144417475	0.0133009948009657	bHLH	bHLH	TCM_020677	-1.04059171151387	0.0482470295044933	CPP	CPP	TCM_015870	-1.00875733097527	1.17670405474226e-09	C2C2-GATA	C2C2->C2C2-GATA
TCM_041585	-1.08725447880473	0.0218381094406772	C2H2	C2H2	TCM_026349	-5.50797374338587	1.49131223459386e-105	bZIP	bZIP	TCM_006658	-1.03022491793822	0.000131881892447142	CSD	CSD	TCM_034531	-1.12754166648927	1.17178847039332e-05	C2C2-GATA	C2C2->C2C2-GATA
TCM_040610	-2.06827496071475	0.0424460109564271	C2H2	C2H2	TCM_004807	-1.9326049983015	5.50268506493181e-17	bZIP	bZIP	TCM_020033	-1.32515396763348	0.00334848445297866	FAR1	FAR1	TCM_042836	-3.10963304618977	5.16627249117744e-35	C2H2	C2H2
TCM_042489	-2.07395268679992	4.41967906874047e-17	C3H	C3H	TCM_024862	-2.67725005040568	6.61038246309951e-15	bZIP	bZIP	TCM_015780	-1.93075569996354	0.000932766879379615	GARP-ARR-B	GARP->GARP-ARR-B	TCM_000429	-2.06943745539106	5.57886860458174e-34	C2H2	C2H2
TCM_037243	-2.11582267848192	4.7048089950325e-08	C3H	C3H	TCM_000835	-4.31892014247765	8.0043841116782e-13	bZIP	bZIP	TCM_008193	-2.94948134553984	1.59207786259601e-11	GARP-G2-like	GARP->GARP-G2-like	TCM_041585	-2.14108195627612	6.21889621348192e-21	C2H2	C2H2
TCM_041605	-1.26360638153006	5.28601536411904e-06	C3H	C3H	TCM_023889	-1.36507692248059	1.04058336002867e-08	bZIP	bZIP	TCM_033940	-2.26315318197338	2.79567506365894e-05	GARP-G2-like	GARP->GARP-G2-like	TCM_014257	-1.93166740351223	2.77454888917022e-18	C2H2	C2H2
TCM_006658	-1.45775637632388	1.14407429487344e-10	CSD	CSD	TCM_033824	-1.83380248544261	1.84738224480091e-08	bZIP	bZIP	TCM_016647	-1.04931269482049	0.000154843757668303	GARP-G2-like	GARP->GARP-G2-like	TCM_036019	-1.87643912686483	3.04033560022823e-16	C2H2	C2H2
TCM_042022	-1.03027450573684	9.69342344606827e-06	EIL	EIL	TCM_042360	-1.05973291093792	1.8902807405245e-05	bZIP	bZIP	TCM_042189	-1.6488622813275	0.00101199818309063	GARP-G2-like	GARP->GARP-G2-like	TCM_005999	-1.27650699139452	1.36898377255639e-10	C2H2	C2H2
TCM_026448	-2.27047238210275	0.000142168053373279	GARP-G2-like	GARP->GARP-G2-like	TCM_005210	-1.04975820651915	0.000107605763042831	bZIP	bZIP	TCM_001726	-1.99401481045679	0.0025127945404118	GARP-G2-like	GARP->GARP-G2-like	TCM_022127	-1.2474627635536	1.93013639255124e-09	C2H2	C2H2
TCM_037970	-2.18810084154108	0.00389413524386581	GARP-G2-like	GARP->GARP-G2-like	TCM_019070	-1.90358284719887	0.00152185760797904	bZIP	bZIP	TCM_019150	-3.51305692978612	0.0029778772058112	GeBP	GeBP	TCM_036409	-1.67016543391916	2.75347345441729e-07	C2H2	C2H2
TCM_011166	-1.04811662169614	0.0119570157349101	GARP-G2-like	GARP->GARP-G2-like	TCM_036860	-3.52015760255539	3.73927134441957e-36	C2C2-CO-like	C2C2->C2C2-CO-like	TCM_016655	-1.24368919124292	2.15959282359787e-06	GNAT	GNAT	TCM_015200	-1.06713755183698	9.46155021809452e-06	C2H2	C2H2
TCM_020651	-1.37861922719409	0.0217889580961638	GNAT	GNAT	TCM_004548	-1.05676138325171	0.000202776714890685	C2C2-CO-like	C2C2->C2C2-CO-like	TCM_000809	-1.01733546956557	0.0005489917095031	GNAT	GNAT	TCM_004127	-2.23449763267367	0.000101560835781202	C2H2	C2H2
TCM_020653	-1.09404368942302	0.0270273167244011	GNAT	GNAT	TCM_017297	-2.45313465433866	0.00227931205963466	C2C2-CO-like	C2C2->C2C2-CO-like	TCM_017746	-2.00455586575096	0.000288204543832781	GRAS	GRAS	TCM_011145	-1.3574313841893	0.000150307111600562	C2H2	C2H2
TCM_030393	-1.76819490672041	1.09496911056348e-15	GRAS	GRAS	TCM_029699	-2.09894044648204	4.92562826853743e-19	C2C2-Dof	C2C2->C2C2-Dof	TCM_042705	-1.58571669348478	0.000459266805982993	GRAS	GRAS	TCM_025021	-4.42294693384878	0.0404054014098596	C2H2	C2H2
TCM_019978	-2.05281891032749	8.29471465157658e-10	GRAS	GRAS	TCM_025807	-2.03356486384753	2.23280053721158e-16	C2C2-Dof	C2C2->C2C2-Dof	TCM_019956	-1.44007218716951	0.00149664367750637	GRAS	GRAS	TCM_043183	-1.60050280900111	1.15782711291708e-07	C2H2.GNAT	C2H2.GNAT
TCM_030733	-1.23455561025042	2.3127792906912e-07	GRAS	GRAS	TCM_029001	-2.02676433436009	1.65341951032957e-06	C2C2-Dof	C2C2->C2C2-Dof	TCM_035069	-3.37968044720846	0.00368724455629887	GRAS	GRAS	TCM_037639	-1.76548692158777	6.55953915803827e-16	C3H	C3H
TCM_041810	-1.37760357509128	3.25351232699321e-07	GRAS	GRAS	TCM_000549	-1.465681306145	1.91976309497122e-05	C2C2-Dof	C2C2->C2C2-Dof	TCM_021618	-4.25777658821921	0.0121810761924533	GRAS	GRAS	TCM_001589	-2.12235818986969	7.43509280658715e-09	C3H	C3H
TCM_015228	-1.481081742092	3.31484917965702e-07	GRAS	GRAS	TCM_011692	-2.54548079444291	2.82541140808291e-05	C2C2-Dof	C2C2->C2C2-Dof	TCM_004818	-2.37252279960888	0.0401234271556727	GRAS	GRAS	TCM_037243	-1.82243068722442	6.31697886507432e-08	C3H	C3H
TCM_002021	-1.02018341304629	0.000201461745870443	GRAS	GRAS	TCM_015683	-1.35249575850593	0.00264507260493926	C2C2-Dof	C2C2->C2C2-Dof	TCM_029130	-7.95248173454705	1.8802465977906e-07	GRF	GRF	TCM_001774	-2.02394675253697	1.55831086948956e-07	C3H	C3H
TCM_037975	-1.01999480744171	0.000960097534141411	GRAS	GRAS	TCM_034720	-3.7357670160383	2.81969811953305e-54	C2H2	C2H2	TCM_005483	-2.03155519690643	2.954599410918e-06	GRF	GRF	TCM_001777	-1.49334301506981	1.19989524373277e-05	C3H	C3H
TCM_042194	-1.88718516457629	0.00923065342044929	GRAS	GRAS	TCM_000429	-2.05013356042237	1.48644787985788e-18	C2H2	C2H2	TCM_016120	-1.98485995514085	0.00054587612062424	GRF	GRF	TCM_007482	-1.25723310677824	9.78309751712392e-20	CAMTA	CAMTA
TCM_004818	-2.58768854845059	0.0381507746543621	GRAS	GRAS	TCM_041585	-2.18803105700844	7.30544139522975e-15	C2H2	C2H2	TCM_000838	-2.14229844781162	0.0012473500477512	GRF	GRF	TCM_021468	-1.81479983917014	3.72980036301379e-13	CAMTA	CAMTA
TCM_021794	-1.02061667169945	0.000223959204264789	GRAS.MYB.WRKY.E2F-DP.MYB-related	GRAS.MYB->MYB.WRKY.E2F-DP.MYB->MYB-related	TCM_042836	-3.82613083209272	4.82745316096669e-13	C2H2	C2H2	TCM_037550	-2.32283881378361	0.00198175643171461	GRF	GRF	TCM_037852	-1.08916398868577	1.12178471250633e-06	CPP	CPP
TCM_030302	-1.26572490732027	7.62347087851689e-11	HB-KNOX	HB->HB-KNOX	TCM_011145	-1.46292765541758	6.51361977511202e-12	C2H2	C2H2	TCM_022490	-1.70406921847532	0.0311941220296592	GRF	GRF	TCM_040802	-1.5376831912754	3.04914445182133e-09	DDT	DDT
TCM_000610	-1.87861257079622	6.58834424807971e-10	HSF	HSF	TCM_043349	-2.60804914188925	8.23663905730717e-09	C2H2	C2H2	TCM_000479	-1.02943436010416	0.0276854387722028	HB-BELL	HB->HB-BELL	TCM_041528	-1.25978944321579	2.35269690628106e-07	DDT	DDT
TCM_015119	-1.54352202605285	1.81510371346478e-08	HSF	HSF	TCM_001100	-1.02918888480837	1.4101554166434e-08	C2H2	C2H2	TCM_044944	-1.07787851549214	0.00187594974488128	HB-HD-ZIP	HB->HB-HD-ZIP	TCM_003146	-1.23694821377452	1.23137393549173e-05	DDT	DDT
TCM_022446	-1.30578124662764	4.69142430555473e-05	HSF	HSF	TCM_004127	-3.81726900889455	1.38123127309447e-06	C2H2	C2H2	TCM_025805	-3.16918230572175	4.20282779592612e-10	HB-WOX	HB->HB-WOX	TCM_046883	-3.218916695962	4.13696294062865e-09	E2F-DP	E2F-DP
TCM_041094	-3.49698948258793	8.88319938845936e-27	LOB	LOB	TCM_041899	-2.14078856894198	6.28081545817214e-05	C2H2	C2H2	TCM_037635	-3.89146051789375	2.5284595861376e-10	HSF	HSF	TCM_040510	-1.30309633692511	1.86627978333599e-09	EIL	EIL
TCM_045438	-1.87359987843173	2.83997274968935e-08	LOB	LOB	TCM_041587	-1.19343210886184	0.0017245206664748	C2H2	C2H2	TCM_015119	-1.47038524287336	3.04876128540006e-07	HSF	HSF	TCM_013043	-1.04585647615149	2.79007884270104e-11	FAR1	FAR1
TCM_043081	-2.10134772051036	6.77419177764809e-08	LOB	LOB	TCM_036019	-1.72909109802354	0.00251788817547884	C2H2	C2H2	TCM_000610	-1.25607928918063	0.00165729359781283	HSF	HSF	TCM_006022	-1.62392988911998	5.69154683241354e-11	FAR1	FAR1
TCM_032557	-1.97225215750649	1.90237880800119e-07	LOB	LOB	TCM_041605	-1.52310013241255	5.95632977112528e-09	C3H	C3H	TCM_009888	-6.32005815775261	3.23679109016116e-15	LOB	LOB	TCM_015107	-1.35100113666991	1.95442380564879e-10	FAR1	FAR1
TCM_004106	-1.29371700849807	0.000406734346653352	LOB	LOB	TCM_037243	-1.63659770328951	9.61017546639378e-09	C3H	C3H	TCM_019459	-3.66954970594418	2.06049070150017e-14	LOB	LOB	TCM_002030	-1.01507028188054	8.19880284925027e-08	FAR1	FAR1
TCM_042262	-1.23429171762649	0.000602414940817777	LOB	LOB	TCM_042489	-1.49772982607461	3.92555354114146e-07	C3H	C3H	TCM_042447	-2.19334041909094	0.000152947735804708	LOB	LOB	TCM_021065	-1.04496747026031	3.68135776511122e-07	FAR1	FAR1
TCM_016952	-1.35217519414703	0.00274993264899632	LOB	LOB	TCM_008731	-1.04077803145756	2.71731769822408e-08	CAMTA	CAMTA	TCM_012338	-1.39267887098808	0.00788500673958343	LOB	LOB	TCM_002031	-1.22505961186984	2.49356447591597e-06	FAR1	FAR1
TCM_012338	-1.99032191206242	0.00525989261685802	LOB	LOB	TCM_006783	-1.31850374861321	6.43200973360326e-12	DBB	DBB	TCM_002958	-1.0931929367103	0.00125386360653951	LUG	LUG	TCM_017061	-1.42297717774855	7.59848816110492e-06	FAR1	FAR1
TCM_012363	-2.39042823918518	2.90189629404824e-15	MYB	MYB->MYB	TCM_038249	-1.24463712329573	0.000176105703583603	DBP	DBP	TCM_005818	-6.93745674226008	1.535306132843e-12	MADS-MIKC	MADS->MADS-MIKC	TCM_036972	-1.04546245489268	1.25915321886504e-05	FAR1	FAR1
TCM_032927	-3.3368702078151	1.0227330144907e-12	MYB	MYB->MYB	TCM_042022	-1.28761389882291	5.50964593740488e-06	EIL	EIL	TCM_008716	-1.41654485984237	9.21860338730049e-05	MADS-MIKC	MADS->MADS-MIKC	TCM_034806	-1.80712326976839	1.91864936577773e-05	FAR1	FAR1
TCM_031294	-2.17017756848302	5.38677426602035e-08	MYB	MYB->MYB	TCM_027272	-1.01158445324339	0.000308505235794586	FAR1	FAR1	TCM_034757	-3.64619422022194	5.15922175370298e-16	MADS-M-type	MADS->MADS-M-type	TCM_018711	-1.06777599479021	0.00610243751210056	FAR1	FAR1
TCM_033907	-1.39628298827077	1.20675202381755e-05	MYB	MYB->MYB	TCM_011857	-2.24519082676392	5.22209732102021e-35	GARP-G2-like	GARP->GARP-G2-like	TCM_012489	-4.91134143553303	0.000535791832669853	MADS-M-type	MADS->MADS-M-type	TCM_005431	-2.42483981781319	0.000368009122174328	GARP-ARR-B	GARP->GARP-ARR-B
TCM_000696	-1.11527504341265	1.85589140938533e-05	MYB	MYB->MYB	TCM_021628	-1.86077093356208	2.02949211825591e-14	GARP-G2-like	GARP->GARP-G2-like	TCM_007787	-1.48265794756017	0.00132455045857279	MADS-M-type	MADS->MADS-M-type	TCM_011857	-2.49530060392956	7.35190940461336e-40	GARP-G2-like	GARP->GARP-G2-like
TCM_004878	-1.82736807704944	7.97008622639024e-05	MYB	MYB->MYB	TCM_024886	-2.20925927204138	2.20223714504191e-10	GARP-G2-like	GARP->GARP-G2-like	TCM_001181	-6.71122278808439	0.00318856408460129	MADS-M-type	MADS->MADS-M-type	TCM_026171	-2.14588663860409	5.66252393500484e-23	GARP-G2-like	GARP->GARP-G2-like
TCM_007865	-3.12095946741687	0.000192948807072455	MYB	MYB->MYB	TCM_026171	-1.48487615480441	1.27690316179625e-09	GARP-G2-like	GARP->GARP-G2-like	TCM_000725	-1.82727529585411	0.04841840813175	MADS-M-type	MADS->MADS-M-type	TCM_021628	-1.84960247246657	3.18381563094345e-18	GARP-G2-like	GARP->GARP-G2-like
TCM_014956	-1.26715172084728	0.000338053884967473	MYB	MYB->MYB	TCM_020332	-1.25379708802272	3.49201896632952e-05	GARP-G2-like	GARP->GARP-G2-like	TCM_037910	-1.51222324698673	0.00382762370097201	MBF1	MBF1	TCM_024886	-1.72856198555401	1.90039036644054e-07	GARP-G2-like	GARP->GARP-G2-like
TCM_017051	-1.14402902595659	0.000781491036980091	MYB	MYB->MYB	TCM_000774	-2.97654523963423	6.61325335379793e-19	GNAT	GNAT	TCM_044643	-1.03669712447083	1.67732990812015e-06	mTERF	mTERF	TCM_039819	-4.66253856124494	0.00668355720258343	GARP-G2-like	GARP->GARP-G2-like
TCM_037245	-1.80522094618857	0.00874519306104086	MYB	MYB->MYB	TCM_037538	-2.32757719841342	4.28003528510361e-15	GNAT	GNAT	TCM_004562	-1.80294287005018	0.000955262735041174	mTERF	mTERF	TCM_002071	-1.12947468455024	0.047510581158698	GARP-G2-like	GARP->GARP-G2-like
TCM_042604	-1.21558894153634	0.0109632615312531	MYB	MYB->MYB	TCM_025484	-1.06253821898083	2.7978658936536e-09	GNAT	GNAT	TCM_033645	-3.54310860090192	3.64295201657371e-09	MYB	MYB->MYB	TCM_033454	-1.1233625299536	1.37920231874707e-05	GeBP	GeBP
TCM_041362	-1.2503194974237	0.0224679447353333	MYB	MYB->MYB	TCM_020653	-2.01753368766786	2.32289753782488e-05	GNAT	GNAT	TCM_042012	-2.30838755281694	1.19426868792183e-05	MYB	MYB->MYB	TCM_019150	-3.35110743268735	4.72590208100724e-05	GeBP	GeBP
TCM_011664	-5.17143372826092	0.0385426593422644	MYB	MYB->MYB	TCM_011384	-1.5587784726149	0.000583282813210375	GNAT	GNAT	TCM_021037	-2.50857225089779	0.00415201100403325	MYB	MYB->MYB	TCM_037538	-2.21251087381008	3.47704486106925e-19	GNAT	GNAT
TCM_015926	-1.1660710202792	7.89633897094441e-05	MYB-related	MYB->MYB-related	TCM_020651	-1.91804695885274	0.000978518934613966	GNAT	GNAT	TCM_012363	-1.14134733289227	0.00870150305094089	MYB	MYB->MYB	TCM_000774	-1.75356784519733	8.49769803746579e-10	GNAT	GNAT
TCM_026030	-1.86399526938817	6.75224908910592e-08	NAC	NAC	TCM_042181	-2.00752811653051	0.0406989816324849	GNAT	GNAT	TCM_020889	-2.21636809109639	0.0207824887036943	MYB	MYB->MYB	TCM_020651	-1.69747482225903	6.15571845674327e-06	GNAT	GNAT
TCM_006499	-2.19039854626679	0.0001639640513814	NAC	NAC	TCM_029136	-1.73219417005311	7.83295257037046e-13	GRAS	GRAS	TCM_038131	-1.72808502436348	0.0231986267822588	MYB	MYB->MYB	TCM_011384	-1.95751024211651	7.16981354679601e-06	GNAT	GNAT
TCM_018621	-1.6694392055116	0.00152730761567063	NAC	NAC	TCM_021332	-1.02678447867572	1.75160029254052e-09	GRAS	GRAS	TCM_032927	-1.47304377360059	0.0393481998807937	MYB	MYB->MYB	TCM_021332	-2.12057089862628	1.22485346104256e-18	GRAS	GRAS
TCM_025211	-1.66129702250071	0.00191795076135762	NAC	NAC	TCM_030733	-1.29689975338801	1.98700677269211e-09	GRAS	GRAS	TCM_013400	-1.45949438325794	1.10915316863301e-09	MYB-related	MYB->MYB-related	TCM_041814	-1.47652883484265	2.54746619178807e-15	GRAS	GRAS
TCM_001595	-1.20374890266411	0.00501600350903021	NAC	NAC	TCM_036707	-2.69783344858537	5.09653819507992e-09	GRAS	GRAS	TCM_022074	-1.31068355665321	0.000230910042722794	MYB-related	MYB->MYB-related	TCM_029136	-1.34312167470383	7.91866252208898e-11	GRAS	GRAS
TCM_025180	-1.98086824356191	0.0178295034701308	NAC	NAC	TCM_041810	-1.03433223785961	7.93649838125081e-05	GRAS	GRAS	TCM_022676	-2.99819712153751	5.28900837155836e-07	NAC	NAC	TCM_036707	-1.79774208130204	4.7606460266998e-07	GRAS	GRAS
TCM_014073	-1.01381682185068	0.0455348297566626	NAC	NAC	TCM_019978	-1.84542458485427	0.000392954814358524	GRAS	GRAS	TCM_033799	-1.20604011777117	1.80157109992347e-06	NAC	NAC	TCM_035069	-2.67580952561465	0.00010831099821678	GRAS	GRAS
TCM_030648	-1.33281233993155	8.02745133509117e-05	NF-YB	NF-Y->NF-YB	TCM_041814	-1.03242743056549	0.000551880260086468	GRAS	GRAS	TCM_036791	-2.70066431617185	7.47714718043327e-05	NAC	NAC	TCM_019956	-1.43143248606099	0.000503422440373878	GRAS	GRAS
TCM_030438	-2.55327681699872	0.000110907690136729	NF-YB	NF-Y->NF-YB	TCM_003984	-3.01035533254931	0.00059683137275291	GRAS	GRAS	TCM_035160	-1.13993493714383	0.00020230132927135	NAC	NAC	TCM_003984	-3.21530694933271	0.000635642188573073	GRAS	GRAS
TCM_004341	-1.60642722969236	0.00168039890603703	OFP	OFP	TCM_006827	-1.23876763979955	0.000106314990881329	HB-BELL	HB->HB-BELL	TCM_019938	-2.42607802798549	0.000439224643655129	NAC	NAC	TCM_028767	-2.98850021326706	1.61097111610864e-50	HB-HD-ZIP	HB->HB-HD-ZIP
TCM_028697	-1.21364024630583	0.00222087185094324	OFP	OFP	TCM_000867	-4.23606649449446	1.29373535504443e-39	HB-HD-ZIP	HB->HB-HD-ZIP	TCM_005007	-1.79449291822237	0.000573898870831577	NAC	NAC	TCM_000867	-2.2742287872332	5.49101900420893e-41	HB-HD-ZIP	HB->HB-HD-ZIP
TCM_027854	-1.20551466765461	0.00307360331635103	Others	Others	TCM_010868	-3.3254384160441	2.54661961794468e-27	HB-HD-ZIP	HB->HB-HD-ZIP	TCM_000097	-4.13437431151276	0.00790085238323558	NAC	NAC	TCM_005074	-2.35949917871101	5.4597462120966e-20	HB-HD-ZIP	HB->HB-HD-ZIP
TCM_034802	-1.01267269482414	0.00272800865850137	PLATZ	PLATZ	TCM_005074	-3.37522464962607	1.68387570608093e-25	HB-HD-ZIP	HB->HB-HD-ZIP	TCM_025180	-2.05400874138848	0.0112582644810564	NAC	NAC	TCM_010868	-2.65025119708979	3.14498624177454e-12	HB-HD-ZIP	HB->HB-HD-ZIP
TCM_044780	-1.04627173402565	0.000145297263415642	RB	RB	TCM_028767	-1.15408206705075	6.3824424750732e-12	HB-HD-ZIP	HB->HB-HD-ZIP	TCM_005009	-3.60120012198481	0.0123472879111171	NAC	NAC	TCM_044944	-1.064908635798	0.00760854825733249	HB-HD-ZIP	HB->HB-HD-ZIP
TCM_014531	-1.09509550292465	0.000236725013838803	TAZ	TAZ	TCM_005412	-1.40651633453305	0.000146091435535081	HB-HD-ZIP	HB->HB-HD-ZIP	TCM_001955	-5.11733300205298	0.0169790771085343	NAC	NAC	TCM_038269	-1.00384419563421	2.83206661764066e-10	HB-KNOX	HB->HB-KNOX
TCM_005447	-1.12161407558523	6.37562628804803e-05	TCP	TCP	TCM_018470	-1.23180514967984	0.00028230468011172	HB-HD-ZIP	HB->HB-HD-ZIP	TCM_005011	-3.09935060308295	0.030934889256877	NAC	NAC	TCM_000438	-5.17026150845639	5.48226814544266e-22	HB-other	HB->HB-other
TCM_029461	-1.15642321411435	0.0495620462666026	Tify	Tify	TCM_016864	-1.30848786400891	0.00277643653683407	HB-HD-ZIP	HB->HB-HD-ZIP	TCM_025212	-1.67017914820119	0.0414787420825133	NAC	NAC	TCM_029805	-1.61312043351241	1.49451441378502e-08	HB-other	HB->HB-other
TCM_001936	-1.29844943051385	0.0207004903005371	TRAF	TRAF	TCM_034628	-1.7478792245408	0.013450172350938	HB-HD-ZIP	HB->HB-HD-ZIP	TCM_012484	-1.04061689584813	0.00238634216225562	NF-X1	NF-X1	TCM_040945	-1.37484513205357	2.97111238076072e-08	HB-other	HB->HB-other
TCM_027498	-1.84665647077191	0.0241075190578673	TUB	TUB	TCM_016150	-2.06311378301333	3.09288065683005e-10	HB-KNOX	HB->HB-KNOX	TCM_024732	-2.48850378939961	2.7279907199154e-11	NF-YA	NF-Y->NF-YA	TCM_008214	-1.61163735367586	0.000422222514624196	HB-other	HB->HB-other
TCM_016426	-2.93736113792145	8.70598129375118e-18	WRKY	WRKY	TCM_038269	-1.47648484680692	1.10441139042103e-08	HB-KNOX	HB->HB-KNOX	TCM_029103	-2.1063208127695	6.24563647547466e-08	NF-YA	NF-Y->NF-YA	TCM_002532	-1.19229895353277	0.00167580929495914	HB-other	HB->HB-other
TCM_004843	-1.06623798497031	9.84087007314378e-09	WRKY	WRKY	TCM_000438	-4.49445153965058	1.73685826401982e-35	HB-other	HB->HB-other	TCM_037576	-1.1208309080577	0.00836936089018108	NF-YA	NF-Y->NF-YA	TCM_039448	-1.09428314605255	0.00085801797943992	HB-PHD	HB->HB-PHD
TCM_030268	-1.13031435318996	1.25921713726455e-08	WRKY	WRKY	TCM_029514	-1.31852047348906	5.17712881512152e-07	HMG	HMG	TCM_030446	-11.2048551461559	3.83715581317818e-15	NF-YB	NF-Y->NF-YB	TCM_045462	-1.08394906529035	1.15675612321019e-07	HMG	HMG
TCM_042240	-1.22525103952172	7.05261398892333e-08	WRKY	WRKY	TCM_042534	-1.25577127442783	8.87290108208315e-07	HMG	HMG	TCM_030636	-5.02036880502375	7.95073775435647e-11	NF-YB	NF-Y->NF-YB	TCM_042534	-1.01830561495039	6.70458837375245e-07	HMG	HMG
TCM_036913	-1.92230214845485	9.24982795528866e-07	WRKY	WRKY	TCM_015119	-2.07540551844857	6.40647729273025e-14	HSF	HSF	TCM_004576	-5.44140347565008	0.0112922674433397	NF-YB	NF-Y->NF-YB	TCM_029514	-1.34189487921943	2.6876335240395e-06	HMG	HMG
TCM_045556	-2.34524741792756	1.02364326886668e-06	WRKY	WRKY	TCM_020222	-1.37080943544935	6.51614884149976e-09	HSF	HSF	TCM_033437	-1.4076322626701	2.64933942470502e-05	NF-YC	NF-Y->NF-YC	TCM_015119	-1.96375935300193	5.39812211057289e-15	HSF	HSF
TCM_027435	-1.53503744940401	2.00425040760682e-06	WRKY	WRKY	TCM_029630	-1.29377056145156	6.07070766256621e-08	HSF	HSF	TCM_016221	-2.41634167014994	0.0025572557638109	NF-YC	NF-Y->NF-YC	TCM_020222	-1.25400197811393	6.04827800550049e-09	HSF	HSF
TCM_029543	-1.8855376598514	2.23285116761114e-06	WRKY	WRKY	TCM_001784	-1.97900909089469	3.91546352213062e-05	HSF	HSF	TCM_028697	-1.03186016208057	0.0343449751752567	OFP	OFP	TCM_037635	-1.89849053832942	1.45613076721859e-07	HSF	HSF
TCM_005179	-2.17550930384829	1.00815660448069e-05	WRKY	WRKY	TCM_037888	-1.25776441463798	0.000199234745246985	HSF	HSF	TCM_021549	-1.19594561589483	4.35716226499162e-07	Others	Others	TCM_029630	-1.28608712736459	1.89941996759386e-06	HSF	HSF
TCM_005261	-1.28338906777761	1.97925120312401e-05	WRKY	WRKY	TCM_024565	-1.03743322953694	0.00148346971986743	HSF	HSF	TCM_026753	-2.86405900805109	0.000283878997553201	Others	Others	TCM_024565	-1.48741245659661	1.97986674458999e-06	HSF	HSF
TCM_014673	-2.58680693315885	8.65574762970142e-05	WRKY	WRKY	TCM_020700	-1.19064017813777	0.0129307072141697	HSF	HSF	TCM_027854	-1.63461352141837	0.00221192853158544	Others	Others	TCM_023846	-2.29855955163438	2.70754308904757e-33	IWS1	IWS1
TCM_004951	-1.17635721643278	0.00374823229363929	WRKY	WRKY	TCM_023846	-1.97295866174124	1.74381189311489e-19	IWS1	IWS1	TCM_006017	-3.68364709453668	5.81722292870431e-11	PLATZ	PLATZ	TCM_016608	-1.33285962826612	8.40119526042053e-20	IWS1	IWS1
TCM_018545	-1.9128195303916	4.53036270865093e-12	zf-HD	zf-HD	TCM_001525	-1.65488457323819	4.26168761817405e-10	IWS1	IWS1	TCM_025548	-1.34473328800591	0.00119013909876852	PLATZ	PLATZ	TCM_001525	-1.50702161865521	3.33090054983723e-18	IWS1	IWS1
TCM_018552	-1.56874685566275	0.000314176102366416	zf-HD	zf-HD	TCM_005377	-2.67161888360152	2.05672693493307e-05	LIM	LIM	TCM_005554	-1.63027873690932	0.0146125238564757	PLATZ	PLATZ	TCM_046989	-1.65829074255727	4.75885387686201e-14	Jumonji	Jumonji
					TCM_004106	-2.38935266382163	2.46762868946786e-11	LOB	LOB	TCM_000070	-1.2959170679439	1.97541021891407e-05	RWP-RK	RWP-RK	TCM_034868	-1.08009512130959	2.08417980226041e-08	Jumonji	Jumonji
					TCM_042262	-2.23709281631033	4.18114524016119e-07	LOB	LOB	TCM_035213	-1.06036928225446	2.02842039754656e-07	SET	SET	TCM_030286	-1.02617940269703	7.19563591263881e-08	Jumonji	Jumonji
					TCM_035122	-1.51399771859098	2.86463218776123e-06	LOB	LOB	TCM_020057	-1.02960306200423	0.00106895722034453	SET	SET	TCM_033531	-1.72857823588323	1.18620344533434e-07	Jumonji	Jumonji
					TCM_004103	-4.91144534900786	0.000221412406253478	LOB	LOB	TCM_039236	-1.00030320466948	0.00686846707879387	SET	SET	TCM_026189	-1.01871589860959	1.08800563190973e-06	Jumonji	Jumonji
					TCM_005496	-1.31518230228641	0.0104046139853088	LOB	LOB	TCM_014821	-4.37086569220059	0.0113763785118861	SET	SET	TCM_030013	-1.35863292874983	0.000146373483461905	Jumonji	Jumonji
					TCM_005456	-4.97833637209029	6.07151689045266e-11	MADS-MIKC	MADS->MADS-MIKC	TCM_022181	-2.24447685933649	1.2768119153277e-14	SNF2	SNF2	TCM_035122	-2.21785583564205	3.02672839758362e-16	LOB	LOB
					TCM_036568	-5.00629270502655	2.61763704128415e-09	MADS-MIKC	MADS->MADS-MIKC	TCM_042089	-1.17017856611833	1.51315238833272e-07	SNF2	SNF2	TCM_004103	-2.71093158924127	1.00115705335978e-14	LOB	LOB
					TCM_000931	-3.04897176298066	1.35082939953895e-07	MADS-MIKC	MADS->MADS-MIKC	TCM_042431	-1.35829865960517	3.28026080599053e-07	SNF2	SNF2	TCM_000560	-1.47985696393381	7.34052296183835e-05	LOB	LOB
					TCM_015049	-7.89273223609699	1.37964968971411e-07	MADS-MIKC	MADS->MADS-MIKC	TCM_025077	-1.13781963744365	1.52318139750193e-06	SNF2	SNF2	TCM_029842	-2.49423601593078	0.0218659935709988	LUG	LUG
					TCM_016147	-7.35099523358487	1.09786020672271e-06	MADS-MIKC	MADS->MADS-MIKC	TCM_046992	-1.0592213793238	0.00183976533553066	SNF2	SNF2	TCM_000931	-1.93979628580772	2.42221904149069e-11	MADS-MIKC	MADS->MADS-MIKC
					TCM_007324	-1.50257425957979	5.94361932404741e-05	MADS-MIKC	MADS->MADS-MIKC	TCM_006789	-1.18481954423758	4.37809347386346e-14	SWI/SNF-BAF60b	SWI/SNF-BAF60b	TCM_005456	-3.32542767985619	1.81527716830023e-07	MADS-MIKC	MADS->MADS-MIKC
					TCM_034501	-2.48977452008665	0.00140008566545178	MADS-MIKC	MADS->MADS-MIKC	TCM_006997	-1.1106870469006	0.00450804420979286	SWI/SNF-BAF60b	SWI/SNF-BAF60b	TCM_034501	-3.59773158316831	6.0808532730961e-06	MADS-MIKC	MADS->MADS-MIKC
					TCM_034549	-1.07444104281036	0.00201289084260536	MADS-MIKC	MADS->MADS-MIKC	TCM_031698	-1.2483608546213	0.00525768435543237	TCP	TCP	TCM_007324	-2.01349557163358	4.51241598744774e-05	MADS-MIKC	MADS->MADS-MIKC
					TCM_000992	-2.05032152494741	0.00251245607696851	MADS-MIKC	MADS->MADS-MIKC	TCM_022798	-1.17611502455023	0.00715887968632957	TCP	TCP	TCM_015049	-3.37979426415039	0.00149642853754267	MADS-MIKC	MADS->MADS-MIKC
					TCM_014661	-1.50054006656245	0.0370932304022332	MADS-MIKC	MADS->MADS-MIKC	TCM_032447	-1.10036735925462	0.00495545559275511	TRAF	TRAF	TCM_016147	-2.03744744954938	0.0155596956028539	MADS-MIKC	MADS->MADS-MIKC
					TCM_036345	-1.73978403511394	4.6098520015099e-10	mTERF	mTERF	TCM_022395	-2.78684976494735	1.02994942508703e-07	Trihelix	Trihelix	TCM_014051	-1.41401417339618	1.39947655308624e-06	MADS-M-type	MADS->MADS-M-type
					TCM_041362	-8.53661479081655	2.66576005723753e-129	MYB	MYB->MYB	TCM_001348	-1.50573734217326	3.51653582069519e-06	Trihelix	Trihelix	TCM_007787	-1.58674017015561	2.37766938525002e-06	MADS-M-type	MADS->MADS-M-type
					TCM_021433	-6.95401285728462	4.17866691123001e-39	MYB	MYB->MYB	TCM_006442	-2.20063518258331	1.64757254809463e-05	Trihelix	Trihelix	TCM_000725	-1.86968528780378	7.03734462541978e-05	MADS-M-type	MADS->MADS-M-type
					TCM_042604	-4.29575667691827	4.26573437248754e-31	MYB	MYB->MYB	TCM_026383	-1.44148891116695	0.000259555300310563	Trihelix	Trihelix	TCM_000878	-1.25141902921452	0.00495912296939232	MADS-M-type	MADS->MADS-M-type
					TCM_036404	-2.28584227215839	2.16558458774158e-23	MYB	MYB->MYB	TCM_006109	-1.60583591134186	0.000223312213354693	WRKY	WRKY	TCM_001181	-4.6859138841146	0.0207833905874461	MADS-M-type	MADS->MADS-M-type
					TCM_022255	-1.51154211293694	6.16565051366806e-13	MYB	MYB->MYB	TCM_011792	-1.45470408152862	0.000255112070294135	WRKY	WRKY	TCM_011687	-1.98722298812023	0.022998722271054	MADS-M-type	MADS->MADS-M-type
					TCM_019261	-1.65010624840023	9.76894926977061e-10	MYB	MYB->MYB	TCM_014419	-1.26979314651958	0.000388663461722869	WRKY	WRKY	TCM_036345	-2.03363417225202	1.3833426306773e-13	mTERF	mTERF
					TCM_034634	-1.81821850620923	5.6183795613411e-09	MYB	MYB->MYB	TCM_001885	-1.92276404278489	0.000551035505449024	WRKY	WRKY	TCM_029419	-2.04975428174852	0.00950135129425646	mTERF	mTERF
					TCM_041160	-1.43348769139536	3.75634747918102e-08	MYB	MYB->MYB	TCM_037343	-2.99388199834082	0.00328018665124505	WRKY	WRKY	TCM_041362	-6.91546647127923	1.57624090266595e-107	MYB	MYB->MYB
					TCM_025910	-2.27972516428274	1.33170985869659e-07	MYB	MYB->MYB	TCM_014673	-2.20589842182	0.0139273786719018	WRKY	WRKY	TCM_021433	-6.6260896727614	2.76524698082353e-69	MYB	MYB->MYB
					TCM_012363	-1.64080805977005	6.7427317928652e-06	MYB	MYB->MYB	TCM_021580	-1.26079316151974	0.0229878350353995	WRKY	WRKY	TCM_041904	-2.23487424883535	1.88983141912207e-17	MYB	MYB->MYB
					TCM_037245	-2.18074045424534	1.00673886093229e-05	MYB	MYB->MYB	TCM_026144	-7.73531101744182	8.20497694719675e-07	zf-HD	zf-HD	TCM_019261	-2.56274161290522	2.93398336621377e-17	MYB	MYB->MYB
					TCM_033907	-2.23822276963457	2.49420101249809e-05	MYB	MYB->MYB	TCM_011217	-4.32694638795454	0.00477201964826542	zf-HD	zf-HD	TCM_022255	-1.65290711482234	1.48890617840908e-15	MYB	MYB->MYB
					TCM_041904	-1.55047516421774	4.94348424198092e-05	MYB	MYB->MYB	TCM_013233	-1.28532493549045	0.0322768127806138	zf-HD	zf-HD	TCM_034634	-1.84824489786781	2.2478720046064e-11	MYB	MYB->MYB
					TCM_020889	-1.78104486379004	0.000689849136590237	MYB	MYB->MYB	TCM_011712	-1.74689986417871	0.049956086590307	zf-HD	zf-HD	TCM_026195	-1.06061884538326	5.9585528707552e-10	MYB	MYB->MYB
					TCM_010839	-1.03608208881137	0.0128338972666027	MYB	MYB->MYB						TCM_019192	-8.05352325218016	1.77673490729945e-09	MYB	MYB->MYB
					TCM_013357	-1.154957729034	0.0142540249066298	MYB	MYB->MYB						TCM_025910	-2.46519876200741	3.2435366121069e-09	MYB	MYB->MYB
					TCM_011664	-3.30544737913681	0.0175411801501663	MYB	MYB->MYB						TCM_042604	-1.79065767311509	2.47579498038749e-08	MYB	MYB->MYB
					TCM_004878	-1.30672167250596	0.0250857659088805	MYB	MYB->MYB						TCM_033645	-3.78632697947455	2.71212791872398e-08	MYB	MYB->MYB
					TCM_019192	-2.18973995144014	0.0361149967461638	MYB	MYB->MYB						TCM_030528	-1.35150253342229	4.33932848945025e-08	MYB	MYB->MYB
					TCM_028884	-3.12587272575887	8.32413542873037e-23	MYB-related	MYB->MYB-related						TCM_036404	-1.08527824085471	4.66573753317987e-08	MYB	MYB->MYB
					TCM_013400	-2.45820482995407	1.36529142063474e-17	MYB-related	MYB->MYB-related						TCM_012571	-1.37828853721534	1.71717471643939e-07	MYB	MYB->MYB
					TCM_015926	-1.69595041014255	2.6714307797673e-12	MYB-related	MYB->MYB-related						TCM_043101	-1.34421371476933	2.93017827364697e-07	MYB	MYB->MYB
					TCM_013524	-1.3470035325476	3.31299903301132e-11	MYB-related	MYB->MYB-related						TCM_026197	-3.17380727254838	2.15873637161728e-06	MYB	MYB->MYB
					TCM_034516	-1.13569866141528	4.65500940818858e-09	MYB-related	MYB->MYB-related						TCM_041160	-1.06028873550488	5.69389885606308e-06	MYB	MYB->MYB
					TCM_011327	-2.29496400453598	6.44378357434616e-09	MYB-related	MYB->MYB-related						TCM_010839	-1.85694727694588	3.29495595388446e-05	MYB	MYB->MYB
					TCM_005269	-1.06111183920929	3.98193472891654e-08	MYB-related	MYB->MYB-related						TCM_020889	-2.04121417677501	0.000891652163235747	MYB	MYB->MYB
					TCM_031364	-6.09837954129417	6.03176047311098e-70	NAC	NAC						TCM_034902	-1.70964271457754	0.00284826951590237	MYB	MYB->MYB
					TCM_026030	-3.22034491557755	2.03786601154482e-30	NAC	NAC						TCM_037376	-1.42656923985415	0.00567086682358337	MYB	MYB->MYB
					TCM_032479	-2.85356342441209	3.38666208168978e-30	NAC	NAC						TCM_037728	-1.96786997141568	0.0107618292289292	MYB	MYB->MYB
					TCM_011671	-4.44600211685921	1.2659563338923e-21	NAC	NAC						TCM_005653	-4.02406648562643	0.0287726009733625	MYB	MYB->MYB
					TCM_041364	-2.65203122884443	2.09120786734325e-20	NAC	NAC						TCM_037555	-2.02079369797576	0.0291832296236819	MYB	MYB->MYB
					TCM_026028	-2.28577825493947	1.55114950745624e-16	NAC	NAC						TCM_014091	-2.73910567092411	0.0427046160782916	MYB	MYB->MYB
					TCM_001595	-2.50767148471329	4.43883582724427e-13	NAC	NAC						TCM_028884	-2.95990146172721	2.82919299299359e-33	MYB-related	MYB->MYB-related
					TCM_035160	-1.50241019543668	8.0946650173024e-09	NAC	NAC						TCM_013400	-3.2498320894795	2.38343065856284e-31	MYB-related	MYB->MYB-related
					TCM_008477	-1.36671183660153	2.37582126873214e-07	NAC	NAC						TCM_026624	-1.91523949911318	2.07260794165242e-22	MYB-related	MYB->MYB-related
					TCM_014073	-1.65376371398569	6.56436828834967e-07	NAC	NAC						TCM_005269	-1.40619088777428	3.79288079994955e-16	MYB-related	MYB->MYB-related
					TCM_001514	-2.81767963120655	3.02794783893668e-06	NAC	NAC						TCM_011327	-1.61230977536493	7.12247126485723e-12	MYB-related	MYB->MYB-related
					TCM_043360	-1.05327069479708	6.4368912670416e-06	NAC	NAC						TCM_034516	-1.24871592617826	7.76508311724023e-12	MYB-related	MYB->MYB-related
					TCM_016035	-1.95648958808918	8.06185658886606e-06	NAC	NAC						TCM_021168	-1.50634688829743	1.59795393613433e-11	MYB-related	MYB->MYB-related
					TCM_008229	-1.24157581276967	2.68504749579142e-05	NAC	NAC						TCM_022074	-1.72475315916019	3.31379592128387e-11	MYB-related	MYB->MYB-related
					TCM_043185	-2.74467626756406	0.000133506078913777	NAC	NAC						TCM_015926	-1.3668733238864	5.58740243623711e-11	MYB-related	MYB->MYB-related
					TCM_015749	-1.57382975683882	0.000271920559026418	NAC	NAC						TCM_042117	-1.53674038394595	1.76823623310292e-08	MYB-related	MYB->MYB-related
					TCM_032389	-1.88007243795694	0.000456660918412973	NAC	NAC						TCM_031364	-5.59267279417133	2.61419504005653e-157	NAC	NAC
					TCM_017284	-1.17143239582061	0.00117417513308897	NAC	NAC						TCM_011671	-3.44217264868363	1.73719752069944e-61	NAC	NAC
					TCM_043198	-2.22330756982569	0.00392402143454928	NAC	NAC						TCM_032479	-1.86846248733049	3.82476425469401e-35	NAC	NAC
					TCM_025473	-1.09042026780484	0.00609048529941609	NAC	NAC						TCM_035160	-2.04254916320539	1.2711249479114e-33	NAC	NAC
					TCM_017681	-1.82748717673792	0.0125772388912648	NAC	NAC						TCM_026028	-1.69572196868362	7.9987267539652e-19	NAC	NAC
					TCM_040737	-4.64502353274965	0.0156686818212085	NAC	NAC						TCM_022676	-4.02493367578636	2.49306590068443e-15	NAC	NAC
					TCM_003998	-1.65663840010438	0.0163095652567081	NAC	NAC						TCM_001595	-1.78733070302065	5.7585650489697e-12	NAC	NAC
					TCM_043203	-3.30685376087277	0.0306816101612178	NAC	NAC						TCM_036791	-2.25497859639024	1.44800569601532e-11	NAC	NAC
					TCM_033728	-1.01565887022846	0.0466831923881838	NAC	NAC						TCM_041364	-1.88359558075503	6.84790728082601e-08	NAC	NAC
					TCM_012484	-1.7744477253667	7.369407791113e-11	NF-X1	NF-X1						TCM_001955	-7.16517579648522	3.93134132272217e-07	NAC	NAC
					TCM_022984	-2.38771854279607	6.65798941398752e-31	NF-YA	NF-Y->NF-YA						TCM_029798	-1.37037535281204	6.21249103738799e-07	NAC	NAC
					TCM_021185	-4.84091389715155	6.757729192077e-12	NF-YB	NF-Y->NF-YB						TCM_005008	-1.18476446159333	1.40837268139025e-06	NAC	NAC
					TCM_030438	-2.59434199678694	5.91484633162369e-08	NF-YB	NF-Y->NF-YB						TCM_025147	-1.74753952247565	1.55507699396806e-06	NAC	NAC
					TCM_022083	-1.05667796170217	2.6575750460688e-06	NF-YB	NF-Y->NF-YB						TCM_032389	-1.83168888181689	1.1363963248546e-05	NAC	NAC
					TCM_042275	-1.70347877804913	1.70023949619072e-07	OFP	OFP						TCM_000097	-6.51274680200113	1.43231039626099e-05	NAC	NAC
					TCM_044283	-1.70706919341106	0.00260690746305778	OFP	OFP						TCM_044664	-5.84203701403074	0.00278971722433118	NAC	NAC
					TCM_000177	-3.45541552570005	2.08540149619229e-21	Others	Others						TCM_037747	-1.01108113892585	0.0122364851151366	NAC	NAC
					TCM_008737	-1.23074519041343	7.26483672727758e-19	Others	Others						TCM_040737	-4.74652159306727	0.0209772071166311	NAC	NAC
					TCM_033975	-1.51956694973708	1.25446545973818e-16	Others	Others						TCM_012484	-2.44940817243363	4.03847504461064e-40	NF-X1	NF-X1
					TCM_008446	-1.18759515646005	1.11246365224622e-06	Others	Others						TCM_022984	-3.50274835815658	3.74859966808085e-54	NF-YA	NF-Y->NF-YA
					TCM_005034	-1.80751515608194	0.000457463286058382	Others	Others						TCM_040712	-1.08217094131497	2.59208685132059e-07	NF-YA	NF-Y->NF-YA
					TCM_032112	-1.09956990213291	0.00785558377396443	Others	Others						TCM_029103	-1.44855633857185	3.27118204947986e-06	NF-YA	NF-Y->NF-YA
					TCM_007770	-1.45825245128679	0.0407826876437813	Others	Others						TCM_021185	-5.84061038721769	1.39146968360317e-11	NF-YB	NF-Y->NF-YB
					TCM_026728	-1.02292086190334	7.3631357026104e-09	PHD	PHD						TCM_004576	-5.54908010389919	0.000316477316765402	NF-YB	NF-Y->NF-YB
					TCM_001665	-1.19853521860245	2.234961518312e-05	PHD	PHD						TCM_016221	-1.60807053902528	0.0214423133028182	NF-YC	NF-Y->NF-YC
					TCM_006822	-1.01882752893562	0.00692572186139894	PHD	PHD						TCM_000177	-2.68965823486091	4.84740969943506e-40	Others	Others
					TCM_034802	-3.66773626588544	8.623971965702e-48	PLATZ	PLATZ						TCM_033975	-1.75583289756822	1.84271674812301e-14	Others	Others
					TCM_015701	-2.79433252033934	1.24513279039184e-33	PLATZ	PLATZ						TCM_010128	-1.78380714180322	1.27825557311458e-12	Others	Others
					TCM_025548	-1.46667728263233	7.67486639264041e-05	PLATZ	PLATZ						TCM_005034	-2.07874226073251	1.33132289316506e-12	Others	Others
					TCM_022066	-1.67350088798515	3.7343219952109e-11	Pseudo ARR-B	Pseudo ARR-B						TCM_017920	-2.07968946940655	4.15568839211313e-11	Others	Others
					TCM_014102	-1.24235483474833	1.39823362689968e-05	Pseudo ARR-B	Pseudo ARR-B						TCM_007770	-2.26326769669556	3.07959874951251e-08	Others	Others
					TCM_021101	-1.36342224303181	1.0781405520983e-12	SBP	SBP						TCM_008737	-1.7242232375175	8.14660477702483e-08	Others	Others
					TCM_026148	-2.57157215439902	6.57805347852225e-08	SET	SET						TCM_021549	-1.33138751570528	3.05188432082328e-06	Others	Others
					TCM_030363	-1.52445050307775	2.40949252856833e-07	SWI/SNF-BAF60b	SWI/SNF-BAF60b						TCM_016489	-1.64158911028591	2.1750355793564e-12	PHD	PHD
					TCM_014531	-5.63359699009741	2.03831620627473e-65	TAZ	TAZ						TCM_036795	-3.06421422011179	3.20587727509265e-11	PHD	PHD
					TCM_000785	-3.17303911361963	1.06574484639072e-12	TAZ	TAZ						TCM_015395	-1.4926700403286	1.25736510064862e-09	PHD	PHD
					TCM_006249	-1.25306597516666	5.15482484750856e-07	TCP	TCP						TCM_005153	-1.10057396566859	1.42956105024806e-09	PHD	PHD
					TCM_036394	-1.36032296260078	0.000539765750481437	TCP	TCP						TCM_041570	-1.44802093708636	1.23057239989355e-08	PHD	PHD
					TCM_017259	-1.01846154444933	0.00353555199980283	TCP	TCP						TCM_026728	-1.57629889681754	1.44444003073312e-08	PHD	PHD
					TCM_029176	-1.83746916928396	7.38692091276508e-15	Tify	Tify						TCM_001665	-1.49249889687033	2.56650495960109e-08	PHD	PHD
					TCM_001936	-3.02521112356852	3.99288639442837e-21	TRAF	TRAF						TCM_030786	-1.49291128635317	9.51975324462852e-08	PHD	PHD
					TCM_004456	-1.27691002239591	1.02054844190513e-08	TRAF	TRAF						TCM_014395	-1.19459421970331	2.50231923411907e-07	PHD	PHD
					TCM_029330	-1.12532670758781	1.66556071619638e-08	TRAF	TRAF						TCM_036924	-1.13645837816503	4.71006039629979e-07	PHD	PHD
					TCM_020571	-1.10392485141056	2.87743280088212e-06	TRAF	TRAF						TCM_020622	-1.05368321059194	7.70604355934978e-07	PHD	PHD
					TCM_001348	-1.42599250906986	6.9761930263588e-09	Trihelix	Trihelix						TCM_022344	-1.257938084638	3.75278028930119e-06	PHD	PHD
					TCM_021682	-1.87381696486144	4.07680481654111e-07	Trihelix	Trihelix						TCM_033585	-1.46424129786356	1.39341600796203e-05	PHD	PHD
					TCM_022397	-1.06679223291392	8.56999713188883e-06	Trihelix	Trihelix						TCM_006024	-1.2020372455889	2.40666282214414e-05	PHD	PHD
					TCM_029209	-1.00049219492907	1.24774340047105e-05	Trihelix	Trihelix						TCM_016863	-1.47765466805218	3.2845494488071e-08	PHD.HB-HD-ZIP	PHD.HB->HB-HD-ZIP
					TCM_004538	-1.43362126573818	1.26130729375018e-11	TUB	TUB						TCM_034802	-3.4626477968442	6.16246598289334e-38	PLATZ	PLATZ
					TCM_031865	-1.41309274405076	2.05674764313549e-09	TUB	TUB						TCM_025548	-2.17343389875809	1.15002023407738e-33	PLATZ	PLATZ
					TCM_021132	-1.26678151200884	0.000150183013753748	TUB	TUB						TCM_015701	-1.91601231072102	5.06021651346969e-26	PLATZ	PLATZ
					TCM_006432	-1.29602634980354	2.3970802496778e-06	TUB.bZIP	TUB.bZIP						TCM_014102	-2.05296512072219	2.92908662926709e-23	Pseudo ARR-B	Pseudo ARR-B
					TCM_008255	-1.13859336040504	9.22995337311283e-06	VOZ	VOZ						TCM_022066	-1.63447274973527	1.03315602822954e-18	Pseudo ARR-B	Pseudo ARR-B
					TCM_027435	-4.12355542758639	7.86626136878068e-40	WRKY	WRKY						TCM_015513	-1.26780238191412	3.33228745630868e-08	Pseudo ARR-B	Pseudo ARR-B
					TCM_008635	-2.88114981367875	3.98414021680698e-29	WRKY	WRKY						TCM_021482	-1.43812671107753	1.54985034948742e-12	SBP	SBP
					TCM_005261	-2.17379791753869	4.23300548582316e-16	WRKY	WRKY						TCM_034803	-1.0494917614993	5.53167875519465e-08	SBP	SBP
					TCM_018667	-1.86572747689891	4.04536010342559e-12	WRKY	WRKY						TCM_008772	-1.58005643517766	1.32089958083198e-05	SBP	SBP
					TCM_042240	-2.46228803177561	2.79358128273563e-11	WRKY	WRKY						TCM_026148	-3.6503795690312	1.34146600406894e-22	SET	SET
					TCM_029654	-1.33646435426078	6.26062830223712e-10	WRKY	WRKY						TCM_000655	-1.85404395728959	1.59076245619828e-16	SET	SET
					TCM_030268	-1.37370958334686	9.83822991329094e-09	WRKY	WRKY						TCM_039236	-1.56629194634514	2.53584560935556e-10	SET	SET
					TCM_030835	-1.41845465743548	8.6832926083292e-07	WRKY	WRKY						TCM_004817	-1.69768234663103	1.07217711953701e-08	SET	SET
					TCM_004820	-1.15517519838088	8.50909665882863e-06	WRKY	WRKY						TCM_034786	-1.92073387546778	1.47659862333835e-08	SET	SET
					TCM_005744	-2.48544164672262	3.53067169074289e-05	WRKY	WRKY						TCM_035036	-1.42982788279623	3.71655989486778e-08	SET	SET
					TCM_013860	-1.4416825275442	0.000789294246730577	WRKY	WRKY						TCM_035213	-1.70724012292091	4.39823360065374e-08	SET	SET
					TCM_005179	-1.57351389233521	0.00100825235673019	WRKY	WRKY						TCM_020057	-1.48589469012837	5.13836347322276e-06	SET	SET
					TCM_016426	-1.75307642491278	0.00111690248467955	WRKY	WRKY						TCM_036949	-1.23274345707626	1.62216776137019e-05	SET	SET
					TCM_018403	-1.19140566702486	0.00187515190837942	WRKY	WRKY						TCM_011041	-1.02923757247344	2.119919163219e-05	SET	SET
					TCM_017248	-2.30392000550877	0.00335635773153226	WRKY	WRKY						TCM_007803	-1.49643478235007	3.92215738544035e-05	SET	SET
					TCM_036913	-1.05538657596958	0.00832324662810032	WRKY	WRKY						TCM_000485	-1.22924759540855	6.64622402319264e-05	SET	SET
					TCM_045556	-1.36478853533609	0.0208222307411178	WRKY	WRKY						TCM_043023	-1.45800627473469	0.000140667518049823	SET	SET
					TCM_014673	-1.32177025044761	0.0288951007743491	WRKY	WRKY						TCM_020566	-1.52340350570954	1.15571025342579e-13	SNF2	SNF2
					TCM_046204	-1.16960950821586	0.0303539175703418	WRKY	WRKY						TCM_040842	-2.1321709273239	1.51510628111555e-13	SNF2	SNF2
					TCM_000371	-1.6202803433819	3.9670107973443e-07	zf-HD	zf-HD						TCM_024548	-1.67009972369545	1.13447552166031e-09	SNF2	SNF2
					TCM_013233	-1.42540887099221	0.00253629647167147	zf-HD	zf-HD						TCM_045563	-2.03352489569371	1.4759936508934e-09	SNF2	SNF2
					TCM_029442	-2.45626185873962	6.99473958217321e-07	zf-HD.TCP	zf-HD.TCP						TCM_026141	-1.50990305230317	4.31753357888935e-09	SNF2	SNF2
															TCM_045253	-1.17228295486649	6.61444487746439e-09	SNF2	SNF2
															TCM_029940	-1.52487223490538	2.0629025120764e-08	SNF2	SNF2
															TCM_021151	-1.19974133056204	2.18471965993357e-08	SNF2	SNF2
															TCM_005306	-1.70151136590066	3.45379251305103e-08	SNF2	SNF2
															TCM_041526	-2.17308076931014	3.36679744339174e-07	SNF2	SNF2
															TCM_025077	-1.5307820447912	5.08304470556147e-07	SNF2	SNF2
															TCM_021118	-1.43416161261025	5.9407848278736e-06	SNF2	SNF2
															TCM_003990	-1.32735458328874	1.42100928906853e-05	SNF2	SNF2
															TCM_042089	-1.17875459728034	0.00503421579951509	SNF2	SNF2
															TCM_014152	-1.07256171250454	0.0101807936929161	SNF2	SNF2
															TCM_025757	-1.1619662793766	0.0112972918723477	SNF2	SNF2
															TCM_000253	-1.56206583344935	2.30207395762174e-10	SWI/SNF-BAF60b	SWI/SNF-BAF60b
															TCM_006789	-1.61562777350843	4.37579287965016e-10	SWI/SNF-BAF60b	SWI/SNF-BAF60b
															TCM_030363	-1.27526252986736	1.062512203563e-09	SWI/SNF-BAF60b	SWI/SNF-BAF60b
															TCM_000557	-1.16120524785412	1.70898742370905e-06	SWI/SNF-BAF60b	SWI/SNF-BAF60b
															TCM_006997	-1.25090083674088	6.52455068020444e-06	SWI/SNF-BAF60b	SWI/SNF-BAF60b
															TCM_034163	-1.37278584810645	1.83780216162307e-07	SWI/SNF-SWI3	SWI/SNF-SWI3
															TCM_014531	-3.60531785883898	2.27361451516161e-50	TAZ	TAZ
															TCM_000785	-2.6897790772732	3.18846074666179e-47	TAZ	TAZ
															TCM_027598	-1.87501456029606	1.90178843198469e-08	TAZ	TAZ
															TCM_019538	-2.00652959419314	0.00418848628091638	TAZ	TAZ
															TCM_031698	-1.81170140378178	1.06352607805508e-06	TCP	TCP
															TCM_029330	-1.26987154117885	1.65956808302715e-12	TRAF	TRAF
															TCM_004456	-1.08157387018684	1.18033518272986e-09	TRAF	TRAF
															TCM_020571	-1.26496222566126	3.4708025417767e-09	TRAF	TRAF
															TCM_032447	-1.33765036127003	0.00688177841427292	TRAF	TRAF
															TCM_001348	-2.28222479324349	8.92608739359882e-20	Trihelix	Trihelix
															TCM_021682	-1.71546901517331	3.38536154149007e-12	Trihelix	Trihelix
															TCM_022397	-1.10324716834565	2.12241038967666e-07	Trihelix	Trihelix
															TCM_030445	-1.22790453038365	6.80719145475113e-06	Trihelix	Trihelix
															TCM_004538	-1.00843181027969	5.6994664324131e-07	TUB	TUB
															TCM_006432	-1.11527924931636	1.7332934443056e-07	TUB.bZIP	TUB.bZIP
															TCM_042240	-1.85642738175092	3.86924454168918e-25	WRKY	WRKY
															TCM_018667	-1.96735301978997	1.71351687817191e-17	WRKY	WRKY
															TCM_030835	-2.12624574137051	2.51311293974386e-14	WRKY	WRKY
															TCM_011792	-2.3386895843485	1.24763877911695e-11	WRKY	WRKY
															TCM_008635	-2.24534002634493	2.81692033558321e-11	WRKY	WRKY
															TCM_027435	-1.49159412933824	7.93003989530237e-11	WRKY	WRKY
															TCM_011624	-1.26056538522654	9.50240938904542e-09	WRKY	WRKY
															TCM_021580	-1.01781930011451	3.80311817441917e-08	WRKY	WRKY
															TCM_018403	-1.45572890641949	2.20988289231325e-06	WRKY	WRKY
															TCM_013860	-1.99695220110848	3.2557685292494e-06	WRKY	WRKY
															TCM_006426	-1.56562415875347	7.13309836259945e-05	WRKY	WRKY
															TCM_006103	-1.96504835417257	0.000107888523847388	WRKY	WRKY
															TCM_001265	-1.56354020802614	0.000411704418884318	WRKY	WRKY
															TCM_013233	-2.21751830700522	9.00603424024898e-11	zf-HD	zf-HD
															TCM_029442	-2.09384135549751	2.71443397244393e-12	zf-HD.TCP	zf-HD.TCP

## Sheet: C
List of identified TFs
TCM_015083
TCM_007061
TCM_034939
TCM_005706
TCM_021264
TCM_029820
TCM_016175
TCM_014847
TCM_015902
TCM_008162
TCM_031608
TCM_029823
TCM_035077
TCM_015082
TCM_015898
TCM_042300
TCM_014845
TCM_037415
TCM_033791
TCM_037811
TCM_005707
TCM_036224
TCM_029773
TCM_036269
TCM_005705
TCM_004056
TCM_014850
TCM_037486
TCM_037194
TCM_014762
TCM_016396
TCM_025913
TCM_020871
TCM_036270
TCM_011862
TCM_037837
TCM_037947
TCM_042508
TCM_006965
TCM_006172
TCM_006955
TCM_042516
TCM_042511
TCM_007777
TCM_019445
TCM_000835
TCM_019070
TCM_000304
TCM_034106
TCM_036860
TCM_029001
TCM_000526
TCM_011692
TCM_012077
TCM_033928
TCM_000956
TCM_006795
TCM_007464
TCM_034720
TCM_041899
TCM_000780
TCM_022299
TCM_041587
TCM_041585
TCM_040610
TCM_042489
TCM_037243
TCM_041605
TCM_006658
TCM_042022
TCM_026448
TCM_037970
TCM_011166
TCM_020651
TCM_020653
TCM_030393
TCM_019978
TCM_030733
TCM_041810
TCM_015228
TCM_002021
TCM_037975
TCM_042194
TCM_004818
TCM_021794
TCM_030302
TCM_000610
TCM_015119
TCM_022446
TCM_041094
TCM_045438
TCM_043081
TCM_032557
TCM_004106
TCM_042262
TCM_016952
TCM_012338
TCM_012363
TCM_032927
TCM_031294
TCM_033907
TCM_000696
TCM_004878
TCM_007865
TCM_014956
TCM_017051
TCM_037245
TCM_042604
TCM_041362
TCM_011664
TCM_015926
TCM_026030
TCM_006499
TCM_018621
TCM_025211
TCM_001595
TCM_025180
TCM_014073
TCM_030648
TCM_030438
TCM_004341
TCM_028697
TCM_027854
TCM_034802
TCM_044780
TCM_014531
TCM_005447
TCM_029461
TCM_001936
TCM_027498
TCM_016426
TCM_004843
TCM_030268
TCM_042240
TCM_036913
TCM_045556
TCM_027435
TCM_029543
TCM_005179
TCM_005261
TCM_014673
TCM_004951
TCM_018545
TCM_018552
TCM_038442
TCM_020321
TCM_008066
TCM_035671
TCM_017382
TCM_021596
TCM_000669
TCM_017352
TCM_001301
TCM_040015
TCM_001147
TCM_004061
TCM_020869
TCM_004052
TCM_020870
TCM_003903
TCM_036986
TCM_034577
TCM_028602
TCM_028899
TCM_020774
TCM_029976
TCM_000515
TCM_042515
TCM_039715
TCM_043157
TCM_024315
TCM_015034
TCM_006871
TCM_024842
TCM_029711
TCM_030082
TCM_039471
TCM_037077
TCM_015714
TCM_011433
TCM_015035
TCM_000362
TCM_015033
TCM_034717
TCM_000649
TCM_000895
TCM_010318
TCM_042366
TCM_037645
TCM_016134
TCM_000894
TCM_012362
TCM_026349
TCM_004807
TCM_024862
TCM_023889
TCM_033824
TCM_042360
TCM_005210
TCM_004548
TCM_017297
TCM_029699
TCM_025807
TCM_000549
TCM_015683
TCM_000429
TCM_042836
TCM_011145
TCM_043349
TCM_001100
TCM_004127
TCM_036019
TCM_008731
TCM_006783
TCM_038249
TCM_027272
TCM_011857
TCM_021628
TCM_024886
TCM_026171
TCM_020332
TCM_000774
TCM_037538
TCM_025484
TCM_011384
TCM_042181
TCM_029136
TCM_021332
TCM_036707
TCM_041814
TCM_003984
TCM_006827
TCM_000867
TCM_010868
TCM_005074
TCM_028767
TCM_005412
TCM_018470
TCM_016864
TCM_034628
TCM_016150
TCM_038269
TCM_000438
TCM_029514
TCM_042534
TCM_020222
TCM_029630
TCM_001784
TCM_037888
TCM_024565
TCM_020700
TCM_023846
TCM_001525
TCM_005377
TCM_035122
TCM_004103
TCM_005496
TCM_005456
TCM_036568
TCM_000931
TCM_015049
TCM_016147
TCM_007324
TCM_034501
TCM_034549
TCM_000992
TCM_014661
TCM_036345
TCM_021433
TCM_036404
TCM_022255
TCM_019261
TCM_034634
TCM_041160
TCM_025910
TCM_041904
TCM_020889
TCM_010839
TCM_013357
TCM_019192
TCM_028884
TCM_013400
TCM_013524
TCM_034516
TCM_011327
TCM_005269
TCM_031364
TCM_032479
TCM_011671
TCM_041364
TCM_026028
TCM_035160
TCM_008477
TCM_001514
TCM_043360
TCM_016035
TCM_008229
TCM_043185
TCM_015749
TCM_032389
TCM_017284
TCM_043198
TCM_025473
TCM_017681
TCM_040737
TCM_003998
TCM_043203
TCM_033728
TCM_012484
TCM_022984
TCM_021185
TCM_022083
TCM_042275
TCM_044283
TCM_000177
TCM_008737
TCM_033975
TCM_008446
TCM_005034
TCM_032112
TCM_007770
TCM_026728
TCM_001665
TCM_006822
TCM_015701
TCM_025548
TCM_022066
TCM_014102
TCM_021101
TCM_026148
TCM_030363
TCM_000785
TCM_006249
TCM_036394
TCM_017259
TCM_029176
TCM_004456
TCM_029330
TCM_020571
TCM_001348
TCM_021682
TCM_022397
TCM_029209
TCM_004538
TCM_031865
TCM_021132
TCM_006432
TCM_008255
TCM_008635
TCM_018667
TCM_029654
TCM_030835
TCM_004820
TCM_005744
TCM_013860
TCM_018403
TCM_017248
TCM_046204
TCM_000371
TCM_013233
TCM_029442
TCM_029127
TCM_044588
TCM_039203
TCM_025114
TCM_000974
TCM_027569
TCM_004717
TCM_042471
TCM_008334
TCM_026121
TCM_037487
TCM_043275
TCM_020305
TCM_036843
TCM_003056
TCM_017321
TCM_018404
TCM_033936
TCM_042290
TCM_019701
TCM_006241
TCM_029838
TCM_006242
TCM_006968
TCM_004526
TCM_003125
TCM_006919
TCM_014741
TCM_017336
TCM_007802
TCM_041590
TCM_041430
TCM_022574
TCM_011845
TCM_044596
TCM_007074
TCM_019107
TCM_009901
TCM_000376
TCM_005613
TCM_037205
TCM_026732
TCM_034004
TCM_015728
TCM_037300
TCM_008158
TCM_037730
TCM_029826
TCM_020677
TCM_020033
TCM_015780
TCM_008193
TCM_033940
TCM_016647
TCM_042189
TCM_001726
TCM_019150
TCM_016655
TCM_000809
TCM_017746
TCM_042705
TCM_019956
TCM_035069
TCM_021618
TCM_029130
TCM_005483
TCM_016120
TCM_000838
TCM_037550
TCM_022490
TCM_000479
TCM_044944
TCM_025805
TCM_037635
TCM_009888
TCM_019459
TCM_042447
TCM_002958
TCM_005818
TCM_008716
TCM_034757
TCM_012489
TCM_007787
TCM_001181
TCM_000725
TCM_037910
TCM_044643
TCM_004562
TCM_033645
TCM_042012
TCM_021037
TCM_038131
TCM_022074
TCM_022676
TCM_033799
TCM_036791
TCM_019938
TCM_005007
TCM_000097
TCM_005009
TCM_001955
TCM_005011
TCM_025212
TCM_024732
TCM_029103
TCM_037576
TCM_030446
TCM_030636
TCM_004576
TCM_033437
TCM_016221
TCM_021549
TCM_026753
TCM_006017
TCM_005554
TCM_000070
TCM_035213
TCM_020057
TCM_039236
TCM_014821
TCM_022181
TCM_042089
TCM_042431
TCM_025077
TCM_046992
TCM_006789
TCM_006997
TCM_031698
TCM_022798
TCM_032447
TCM_022395
TCM_006442
TCM_026383
TCM_006109
TCM_011792
TCM_014419
TCM_001885
TCM_037343
TCM_021580
TCM_026144
TCM_011217
TCM_011712
TCM_000665
TCM_040576
TCM_018659
TCM_007605
TCM_016246
TCM_038129
TCM_000597
TCM_006951
TCM_015895
TCM_022729
TCM_004403
TCM_006692
TCM_040564
TCM_005925
TCM_006357
TCM_000436
TCM_002458
TCM_035323
TCM_015870
TCM_034531
TCM_014257
TCM_005999
TCM_022127
TCM_036409
TCM_015200
TCM_025021
TCM_043183
TCM_037639
TCM_001589
TCM_001774
TCM_001777
TCM_007482
TCM_021468
TCM_037852
TCM_040802
TCM_041528
TCM_003146
TCM_046883
TCM_040510
TCM_013043
TCM_006022
TCM_015107
TCM_002030
TCM_021065
TCM_002031
TCM_017061
TCM_036972
TCM_034806
TCM_018711
TCM_005431
TCM_039819
TCM_002071
TCM_033454
TCM_029805
TCM_040945
TCM_008214
TCM_002532
TCM_039448
TCM_045462
TCM_016608
TCM_046989
TCM_034868
TCM_030286
TCM_033531
TCM_026189
TCM_030013
TCM_000560
TCM_029842
TCM_014051
TCM_000878
TCM_011687
TCM_029419
TCM_026195
TCM_030528
TCM_012571
TCM_043101
TCM_026197
TCM_034902
TCM_037376
TCM_037728
TCM_005653
TCM_037555
TCM_014091
TCM_026624
TCM_021168
TCM_042117
TCM_029798
TCM_005008
TCM_025147
TCM_044664
TCM_037747
TCM_040712
TCM_010128
TCM_017920
TCM_016489
TCM_036795
TCM_015395
TCM_005153
TCM_041570
TCM_030786
TCM_014395
TCM_036924
TCM_020622
TCM_022344
TCM_033585
TCM_006024
TCM_016863
TCM_015513
TCM_021482
TCM_034803
TCM_008772
TCM_000655
TCM_004817
TCM_034786
TCM_035036
TCM_036949
TCM_011041
TCM_007803
TCM_000485
TCM_043023
TCM_020566
TCM_040842
TCM_024548
TCM_045563
TCM_026141
TCM_045253
TCM_029940
TCM_021151
TCM_005306
TCM_041526
TCM_021118
TCM_003990
TCM_014152
TCM_025757
TCM_000253
TCM_000557
TCM_034163
TCM_027598
TCM_019538
TCM_030445
TCM_011624
TCM_006426
TCM_006103
TCM_001265
TCM_022077
TCM_000844
TCM_034652
TCM_005639
TCM_037007
TCM_036933
TCM_015930
TCM_026233
TCM_016176
TCM_008270
TCM_029772
TCM_021164
TCM_028851
TCM_016452
TCM_036616
TCM_038081
TCM_005704
TCM_026344
TCM_026343
TCM_028832
TCM_021011
TCM_037224
TCM_004214
TCM_039219
TCM_008374
TCM_041071
TCM_016638
TCM_029628
TCM_000915
TCM_026346
TCM_020520
TCM_015694
TCM_024016
TCM_002737
TCM_026599
TCM_026851
TCM_037455
TCM_033818
TCM_005607
TCM_014729
TCM_040699
TCM_005064
TCM_028961
TCM_006840
TCM_042286
TCM_003607
TCM_031686
TCM_000152
TCM_029918
TCM_041861
TCM_029834
TCM_041102
TCM_014374
TCM_043158
TCM_042068
TCM_026451
TCM_028861
TCM_000262
TCM_021303
TCM_015740
TCM_016030
TCM_014161
TCM_011210
TCM_036928
TCM_015960
TCM_041653
TCM_027404
TCM_004271
TCM_041441
TCM_039880
TCM_031127
TCM_035046
TCM_009365
TCM_019357
TCM_004647
TCM_000244
TCM_006809
TCM_011971
TCM_017926
TCM_011369
TCM_010303
TCM_017350
TCM_015991
TCM_000435
TCM_000801
TCM_042098
TCM_037274
TCM_034117
TCM_028866
TCM_009970
TCM_042062
TCM_011764
TCM_034849
TCM_011330
TCM_030175
TCM_026767
TCM_034627
TCM_010433
TCM_031644
TCM_026907
TCM_033793
TCM_000062
TCM_007659
TCM_033816
TCM_040889
TCM_034690
TCM_042613
TCM_029315
TCM_042212
TCM_042466
TCM_000266
TCM_005686
TCM_007613
TCM_026853
TCM_016054
TCM_040694
TCM_019507
TCM_041672
TCM_016332
TCM_005977
TCM_012174
TCM_009642
TCM_029065
TCM_000174
TCM_042474
TCM_018538
TCM_022293
TCM_012262
TCM_010118
TCM_030163
TCM_015621
TCM_005047
TCM_044911
TCM_025221
TCM_022126
TCM_014651
TCM_008854
TCM_034017
TCM_000423
TCM_015399
TCM_035143
TCM_032561
TCM_017038
TCM_042666
TCM_041942
TCM_016302
TCM_045489
TCM_032150
TCM_015453
TCM_041560
TCM_038443
TCM_000274
TCM_016693
TCM_025735
TCM_016692
TCM_007700
TCM_022197
TCM_013943
TCM_038313
TCM_006179
TCM_019638
TCM_015681
TCM_024428
TCM_004382
TCM_030560
TCM_022457
TCM_045048
TCM_015842
TCM_000358
TCM_027570
TCM_001282
TCM_033777
TCM_011578
TCM_013990
TCM_034055
TCM_001008
TCM_001660
TCM_007035
TCM_020336
TCM_020787
TCM_018476
TCM_031427
TCM_004965
TCM_037379
TCM_012057
TCM_033560
TCM_026629
TCM_010139
TCM_018810
TCM_045405
TCM_011625
TCM_024554
TCM_030511
TCM_004212
TCM_007036
TCM_007039
TCM_031311
TCM_006281
TCM_029410
TCM_017488
TCM_011413
TCM_001031
TCM_005028
TCM_033802
TCM_029836
TCM_033790
TCM_038042
TCM_006998
TCM_016589
TCM_008084
TCM_016186
TCM_000764
TCM_025561
TCM_034655
TCM_016582
TCM_005689
TCM_037207
TCM_012104
TCM_016416
TCM_034722
TCM_015044
TCM_021172
TCM_024876
TCM_010778
TCM_029121
TCM_037383
TCM_011776
TCM_016428
TCM_030224
TCM_034046
TCM_006875
TCM_024179
TCM_036193
TCM_019937
TCM_036364
TCM_041055
TCM_019356
TCM_008853
TCM_012650
TCM_003925
TCM_000405
TCM_006816
TCM_006098
TCM_025740
TCM_004282
TCM_014612
TCM_037381
TCM_034064
TCM_011795
TCM_031367
TCM_002654
TCM_004275
TCM_020345
TCM_027945
TCM_036845
TCM_008671
TCM_007764
TCM_001501
TCM_007044
