# Supplementary material for: Transcriptional regulation of root development in cacao: a genome-wide comparative analysis between zygotic and somatic embryo-derived seedlings
Source: Front Plant Sci. 2026 Jun 3;17:1816111. doi: 10.3389/fpls.2026.1816111 (PMC13272332; doi:10.3389/fpls.2026.1816111)
Supplement: Supplementary file 4 [file Table4.xlsx]

## Sheet: Feuil1
	Supplemental S5: Counts, Log2FoldChanges and relative gene expression level values of DEGs involved in the key KEGG pathways in the process of early cacao root development.
	Sheet A- Motor protein and cell wall remodelling pathways
	Sheet B- Amino acid and nitrogen metabolism
	Sheet C- Carbon and carbohydrate metabolism
	Sheet D- Glutathione metabolism
	Sheet E- Phenylpropanoid biosynthesis pathway
	Sheet F- Plant hormone signaling
	Sheet G- MAPK signalling plant
	Sheet H- Homologous recombination pathway

## Sheet: A- Motor protein and cell wall
List of motor protein related-DEGs and their relative expression levels										List of DEGs associated with cell wall remodelling and their relative expression levels
gene_id:gene_symbol	ZEBBCH07	ZEBBCH08	SEBBCH07Lik	SEBBCH08l	Gene description					gene_id:gene_symbol	ZEBBCH07	ZEBBCH08	SEBBCH07Lik	SEBBCH08l
TCM_024911:ACT11_ARATH	10.2729669053385	7.29589182152957	1.99589139789084	2.41907379585339	Actin-11					TCM_038912:XTH10_ORYSJ	18.4654868086315	80.1950296663257	14.7787330807288	10.2883275581505
TCM_006446:ACT3_ORYSJ	102.337288532168	144.288092055912	80.6796978663967	358.597005216068	Actin 7 isoform 1					TCM_038918:XTH10_ORYSJ	3.24707841330936	36.430505035048	5.08919840514078	4.81531090577169
TCM_026656:CPA_ARATH	17.3575087980291	14.1386872305242	11.2224485237506	5.6603387967916	F-actin capping protein alpha, putative isoform 4					TCM_038919:XTH10_ORYSJ	1.82795419994019	13.1859396042042	1.73165817316268	2.00303390767854
TCM_028757:DYL1_ARATH	21.8805294353798	39.9609424282523	8.98766603669846	321.154684175525	Dynein light chain type 1 family protein					TCM_038941:XTH10_ORYSJ	1.8681068688165	2.71848022844954	0.375035798787531	2.27364637858813
TCM_037861:DYL1_ORYS	0.681298661182681	1.70450797381552	1.30374021214875	2.86372553248078	Dynein light chain type 1 family protein					TCM_038923:XTH21_ARATH	10.357195436385	15.9209390336941	12.4248032716896	8.10363209715067
TCM_047090:DYL1_ORYSJ	1.24319723144156	3.98184881332079	5.89140536712889	0.64852130046105	Dynein light chain type 1 family protein					TCM_038931:XTH24_ARATH	131.998101567265	205.035132450499	62.4427211442202	73.5359420628979
TCM_014919:DYL1_THECC	5.10436977395994	6.03824285336959	2.2919843556879	0.618746815814374	Dynein light chain type 1 family protein					TCM_041129:XTH23_NICAT	25.0289498894946	42.3166747348565	19.8190249295592	8.97437229738502
TCM_031453:DYL1_THECC	1.54463174321959	1.09684457448762	1.48865870996437	3.62936455315379	Dynein light chain type 1 family protein
TCM_030080:KIN1_ARATH	9.4958672874242	6.29997525602859	9.8454596925719	4.34277189116975	Kinesin 1
TCM_030573:KIN1_ARATH	6.62025880528628	2.4582261030467	3.12123989260653	0.498122214628599	Kinesin-like protein 1 isoform 1					Log2FoldChanges across the pairwise comparison groups
TCM_015197:KIN10C_ARATH	2.85787990418568	1.2905890241844	2.06295516131132	0.790697291417618	Kinesin like protein isoform 4					gene_id:gene_symbol	ZEBBCH07vsZEBBCH08	SEBBCH07LikvsSEBBCH08l	ZEBBCH07vsSEBBCH07Lik	ZEBBCH08vsSEBBCH08l
TCM_020178:KIN12B_ARATH	2.78023093208064	1.66940012647999	3.22794055549949	1.0025765107395	Phragmoplast-associated kinesin-related protein, putative isoform 1					TCM_038912:XTH10_ORYSJ	-2.1159652090071	0	0	2.99071202655862
TCM_021467:KIN12C_ARATH	2.17629825376778	0.876526730669974	3.86108337922688	0.954657935830813	Phragmoplast orienting kinesin 1, putative					TCM_038918:XTH10_ORYSJ	0	0	0	2.9458461785125
TCM_006991:KIN12D_ARATH	2.36298527032573	0.561833540078642	3.04611352856029	0.738721767010337	Kinesin like protein isoform 4					TCM_038919:XTH10_ORYSJ	0	0	0	2.74762911261766
TCM_041201:KIN12E_NICAT	4.07947423904278	1.75499051164301	5.18975108942255	2.0002832302521	Kinesin like protein isoform 4					TCM_038941:XTH10_ORYSJ	-2.84604599221754	-2.63241995199187	2.33974382052484	0
TCM_030744:KIN12F_ARATH	3.93329801914643	1.8740522995527	2.55299559168886	0.727864036127214	Kinesin motor family protein, putative					TCM_038923:XTH21_ARATH	0	0	0	1.00995566843622
TCM_037890:KIN13B_MAIZE	16.0229489780405	10.4947703126836	17.0555604393732	6.18922524407394	Kinesin like protein isoform 4					TCM_038931:XTH24_ARATH	0	0	1.10250119593811	1.51420171587573
TCM_016257:KIN14J_ARATH	6.7361036904605	2.79749773956882	5.40386143099091	2.3016026788111	Kinesin like protein isoform 4					TCM_041129:XTH23_NICAT	-3.48080838486053	1.11667377602707	0	2.27171861004451
TCM_024583:KIN14L_ARATH	3.08442004250138	1.46646850309594	3.01647579526992	1.10390024385378	Kinesin like protein isoform 4
TCM_012339:KIN14P_ARATH	1.11532559978243	0.414318094721138	0.887110623462961	0.912927452299007	Kinesin like protein isoform 5
TCM_000957:KIN14R_ARATH	2.41495081335987	0.912338033179434	2.15666454370934	0.776765695933075	Kinesin like protein isoform 4
TCM_034539:KIN14R_THECC	2.62725272509142	0.953858997495692	2.97235806110693	1.2437809465539	Kinesin like protein isoform 4
TCM_026560:KIN14S_ARATH	5.99178330521389	4.72092060947789	4.68950598118208	1.78109869542599	Kinesin like protein isoform 4
TCM_026726:KIN4_ARATH	1.32599751611225	0.664183423198913	0.508787163264473	2.40271873335749	Kinesin like protein isoform 4
TCM_022635:KIN5C_ARATH	6.42090318205246	3.13510801299936	7.49843828094821	1.5779776532202	Kinesin like protein isoform 4
TCM_041959:KIN5D_ARATH	10.0309152265715	3.8072397126186	9.28507044992939	4.92813292800495	Kinesin like protein isoform 4
TCM_024328:KIN70_NICAT	1.01578309802419	0.417472344038686	1.67522629918414	0.94923945426227	Kinesin like protein isoform 4
TCM_012433:KIN7A_ARATH	1.60714991737954	0.751521596973663	0.790729511294042	0.230766189536811	Kinesin like protein isoform 6
TCM_037463:KIN7B_ARATH	3.19562465538676	1.56433402044435	2.2185530743132	0.863370150076664	Kinesin like protein isoform 4
TCM_006808:KIN7D_ARATH	18.2536904120286	7.23977240468833	11.3448971358738	4.57858923299574	Kinesin like protein isoform 4
TCM_024960:KIN7K_ARATH	15.3571374251085	7.36479642310787	14.9481341998789	8.64957093586097	Kinesin like protein isoform 4
TCM_034662:KIN7N_ARATH	2.16738386175028	0.893324396674734	1.31308907341581	0.419397716057829	Kinesin like protein isoform 4
TCM_014480:KIN8A_ARATH	5.94637140113623	3.13567386145496	4.02180905154017	1.29235218563618	ATP binding microtubule motor family protein
TCM_000898:KIN8B_ARATH	2.40265998099135	1.3532233310892	1.58653006189016	0.579115150979828	Kinesin like protein isoform 3
TCM_032503:MDKIN1_ARATH	0.67128713496017	0.246180798076283	0.490404994684741	0.198553017134365	Di-glucose binding protein with Kinesin motor domain
TCM_032518:MDKIN1_ARATH	0.247457227563344	0.0659068541512924	0.388404686712625	0.220081340747243	Di-glucose binding protein with Kinesin motor domain, putative
TCM_029097:MYO1_ARATH	7.82351703156113	3.5108303259916	11.4041136055438	13.7255803607595	Myosin family protein with Dil domain isoform 1
TCM_003802:MYO2_ARATH	6.37769126898176	2.55727873785361	6.13655194846426	5.7680699034636	Myosin 2 isoform 2
TCM_020471:MYOXI-A_ARATH	2.10359786678909	0.651614080976524	2.28459642518431	0.529457833255869	Myosin XI B isoform 1
TCM_037396:MYOXI-I_ARATH	2.54038582314771	1.28465330112331	4.94052529989328	3.09722466090479	Myosin, putative isoform 2
TCM_037586:MYOXI-K_ARATH	12.0009661036366	4.06345340829115	5.88055205886738	12.0542342671352	Myosin family protein with Dil domain isoform 3
TCM_025914:TUA1_ARATH	605.472666734094	745.042575294519	163.198235896605	416.89356847363	Tubulin alpha-5
TCM_034231:TUA1_ARATH	430.893722035133	631.072047109401	307.345186958087	155.199421949194	Tubulin beta-1 chain
TCM_034607:TUA2_ARATH	481.703292228381	707.498870394001	252.097070898568	121.34092283436	Tubulin alpha-2 chain
TCM_018485:TUA2_THECC	15.0953074457138	16.8432059901792	11.2481137099638	4.2075022803773	Tubulin alpha-2 chain
TCM_000885:TUA3_ORYSJ	110.668917416372	197.723422240165	56.2636726445469	39.7016952712356	Tubulin alpha-2 chain
TCM_023865:TUB1_ORYSJ	166.722641328848	270.00385109825	65.2493574945924	41.564474722443	Beta-6 tubulin
TCM_041705:TUB3_ARATH	411.468287205961	363.330370728212	243.655779223214	62.7357172975515	Tubulin beta 8
TCM_016249:TUB6_ARATH	294.279845600216	339.681478199471	78.7400336817376	13.9334877483584	Beta-6 tubulin
TCM_040994:TUB6_ARATH	68.0278420043261	92.8202075687159	50.4442843131444	19.8413842837986	Beta-6 tubulin isoform 2
TCM_040995:TUB6_ARATH	117.809908263865	172.104371665524	76.8839021461907	44.4244036131228	Beta-6 tubulin isoform 2
TCM_015175:TUB8_ARATH	78.7799729997166	78.893845794108	73.7400663812615	10.1752302571923	Tubulin beta 8
TCM_016233:TUB8_THECC	35.4790173541788	47.4611611457262	19.5205463446049	10.9825132120289	Tubulin beta 8
TCM_021786:TUB8_THECC	54.4445337655764	84.0244773117829	37.8916194533461	10.0943842712665	Tubulin beta 8
TCM_026930:TUB9_ARATH	165.153996633179	266.378437928502	183.206384654938	420.97378422391	Tubulin beta-9 chain
Log2FoldChanges across the pairwise comparison groups
gene_id:gene_symbol	ZEBBCH07vsZEBBCH08	SEBBCH07LikvsSEBBCH08l	ZEBBCH07vsSEBBCH07Lik	ZEBBCH08vsSEBBCH08l
TCM_024911:ACT11_ARATH	0	0	1.00309740132889	2.34976096259072
TCM_006446:ACT3_ORYSJ	0	1.42618135596632	0	1.25560629548871
TCM_026656:CPA_ARATH	1.4068178451289	1.44253706638546	0	0
TCM_028757:DYL1_ARATH	1.32049937189704	0	0	-1.14741798646337
TCM_037861:DYL1_ORYS	0	-2.18181264933148	0	-1.28128118882191
TCM_047090:DYL1_ORYSJ	1.33485820109838	1.27991589984852	0	0
TCM_014919:DYL1_THECC	2.0756452934849	2.01438149796952	0	0
TCM_031453:DYL1_THECC	1.42354154691745	0	0	-1.10440348594524
TCM_030080:KIN1_ARATH	1.09663645180446	1.74631319904834	0	1.73728598544105
TCM_030573:KIN1_ARATH	0	1.61025445293429	0	1.30975403263988
TCM_015197:KIN10C_ARATH	0	0	0	3.32122415564899
TCM_020178:KIN12B_ARATH	0	2.82913830898749	0	2.98894875822354
TCM_021467:KIN12C_ARATH	1.14497875991564	1.35469221198658	0	0
TCM_006991:KIN12D_ARATH	0	0	0	2.14677068530045
TCM_041201:KIN12E_NICAT	0	2.46867382824582	1.92712952669717	4.6414750393215
TCM_030744:KIN12F_ARATH	1.26748360491879	1.20218828340776	0	0
TCM_037890:KIN13B_MAIZE	0	1.38844767396216	0	2.03724138462894
TCM_016257:KIN14J_ARATH	0	1.6577548820467	0	0
TCM_024583:KIN14L_ARATH	1.6951177502554	2.08225340598329	0	0
TCM_012339:KIN14P_ARATH	1.31303632600428	1.98624545779196	0	0
TCM_000957:KIN14R_ARATH	0	1.87756488154955	0	3.09192233331302
TCM_034539:KIN14R_THECC	1.03455709148995	2.2182768924317	0	1.02290116433455
TCM_026560:KIN14S_ARATH	0	0	1.37788230627822	2.7344835538395
TCM_026726:KIN4_ARATH	1.28187235600674	0	0	-1.15202076785322
TCM_022635:KIN5C_ARATH	1.07551338280367	1.41958233664326	0	0
TCM_041959:KIN5D_ARATH	0	0	2.38920265987433	1.62653117538285
TCM_024328:KIN70_NICAT	1.06020025282503	0	0	0
TCM_012433:KIN7A_ARATH	0	-1.38405860577597	1.91476712237226	0
TCM_037463:KIN7B_ARATH	0	1.36738274914678	0	1.43944238790603
TCM_006808:KIN7D_ARATH	0	0	0	1.35203482338178
TCM_024960:KIN7K_ARATH	0	-2.26727279415511	1.40842559418918	-1.82196947612457
TCM_034662:KIN7N_ARATH	0	-1.22995708102384	0	0
TCM_014480:KIN8A_ARATH	0	-5.19059394751915	1.30906640078787	-2.97463096916169
TCM_000898:KIN8B_ARATH	1.15815821477088	0	0	-1.94095370188694
TCM_032503:MDKIN1_ARATH	0	1.14911974750087	0	0
TCM_032518:MDKIN1_ARATH	1.43417471673602	2.61934859358127	0	2.33034485974265
TCM_029097:MYO1_ARATH	1.06982832203999	1.78099886201422	0	1.39599484621592
TCM_003802:MYO2_ARATH	0	0	0	-1.69219949816912
TCM_020471:MYOXI-A_ARATH	1.44872604065604	1.27537655146769	0	0
TCM_037396:MYOXI-I_ARATH	1.91450914719044	0	0	-1.71903026586607
TCM_037586:MYOXI-K_ARATH	0	0	0	2.05554579176684
TCM_025914:TUA1_ARATH	1.46495238513589	1.2273844692818	0	0
TCM_034231:TUA1_ARATH	0	1.02426242787591	0	2.57706032427646
TCM_034607:TUA2_ARATH	1.27927803331424	1.61610631253437	0	1.12607611197337
TCM_018485:TUA2_THECC	0	0	0	-1.2426962681031
TCM_000885:TUA3_ORYSJ	1.03129235614355	1.3331704727695	0	0
TCM_023865:TUB1_ORYSJ	1.56572028987502	-1.06423861092138	1.05374875634443	-1.54307203535807
TCM_041705:TUB3_ARATH	0	-1.16021794522872	0	0
TCM_016249:TUB6_ARATH	0	1.43208792700231	0	0
TCM_040994:TUB6_ARATH	0	1.31551246027074	0	2.26144363893681
TCM_040995:TUB6_ARATH	0	0	0	1.98803806098289
TCM_015175:TUB8_ARATH	1.21847320617888	1.34459260393415	0	0
TCM_016233:TUB8_THECC	0	1.9296482837017	0	2.56667071225685
TCM_021786:TUB8_THECC	1.39776773389674	0	0	0
TCM_026930:TUB9_ARATH	-1.68021385296309	3.15255516011251	-2.22210848707269	2.65220292351683

## Sheet: B- Nitrogen and amino acid meta
List of DEGs associated with nitrogen metabolism and their relative expression levels									List of DEGs associated with amino acid metabolism and their relative expression levels
gene_id:gene_symbol	ZEBBCH07	ZEBBCH08	SEBBCH07Lik	SEBBCH08l	gene_description				gene_id:gene_symbol	ZEBBCH07	ZEBBCH08	SEBBCH07Lik	SEBBCH08l	gene_description
TCM_022604:ACA1_ARATH	0.308974792754318	0.769631186373675	0.0567687266057799	0.0593326492264027	Alpha carbonic anhydrase 1				TCM_000024:NTRA_ARATH	3.34682442357744	2.93247002372833	6.6830675759916	13.567804966992	NADPH-dependent thioredoxin reductase A, putative
TCM_024529:ACA4_ARATH	0.214830902246484	0.259409830934189	0.0120119316037946	0.0159200933992948	Alpha carbonic anhydrase 4				TCM_000080:AT2G17630	61.9578051398596	117.105299903516	77.6324047372368	47.8379815774951	Pyridoxal phosphate (PLP)-dependent transferases superfamily protein
TCM_022295:ACA6_ORYSJ	13.9458332347069	10.1469874850779	5.93521768405527	8.50789330351357	Alpha carbonic anhydrase 6				TCM_000192:CMKMT_ARATH	5.25498010280583	3.48842002264651	5.64594182242732	7.46393976265692	Calmodulin-lysine N-methyltransferase
TCM_024536:ACA7_ARATH	11.2657512950281	9.88957335149389	1.37350422397077	0.281524591273569	Alpha carbonic anhydrase 7				TCM_000570:PGML4_ARATH	16.3818352812855	18.8928251047763	16.6473426137936	43.6875331740686	Phosphoglycerate mutase-like protein 4, At3g50520
TCM_042093:ACA7_ARATH	10.0813890589089	9.32248254970005	2.52296544474906	5.43837006250208	Alpha carbonic anhydrase 7				TCM_000753:P4H13_ARATH	0.175083821254285	0	2.49500395356859	0.477003613097924	Oxidoreductase isoform 1
TCM_042096:ACA7_ARATH	13.03461486904	9.52538109357991	6.94812081576371	47.7268801490811	Alpha carbonic anhydrase 7				TCM_000767:n/a	2.33056643591887	1.89307345694177	12.244652427767	6.69227199469026	Uncharacterized protein
TCM_028995:AT1G51720	8.39958435618047	5.30110052541426	10.6068042081288	16.3464703100889	Amino acid dehydrogenase family protein				TCM_000768:n/a	2.29631171325875	0.68677389981127	10.3110148328061	6.67259170417413	Uncharacterized protein
TCM_000770:AT4G37560	9.2753923630725	19.0674187189257	11.5871984186162	3.99169724532684	Acetamidase/Formamidase family protein				TCM_000769:n/a	0.0709383539142879	0.206650890897155	0.737209999706782	0.341117103590073	Uncharacterized protein
TCM_010364:BCA_ARATH	227.296486914471	315.21305623662	277.720011406584	98.7032127082046	Beta carbonic anhydrase				TCM_000770:AT4G37560	9.2753923630725	19.0674187189257	11.5871984186162	3.99169724532684	Acetamidase/Formamidase family protein isoform 1
TCM_012058:BCA2_ARATH	1.7668674283853	2.84730112752601	0.320062807173137	1.30560128428307	Beta carbonic anhydrase 2				TCM_000809:NAGS2_ARATH	6.46711858168221	7.91824628173252	13.3167070118323	15.5022577600465	N-acetyl-l-glutamate synthase 2
TCM_012059:BCA2_ARATH	100.945410739052	220.423666847727	52.7540006178749	1446.0906894161	Beta carbonic anhydrase 2				TCM_000810:n/a	0.128330583822768	0.426721552466874	0.736170279187964	0.210493645263259	Uncharacterized protein
TCM_007383:BCA5_ARATH	7.72389522207385	3.1557189653981	7.70396555395894	2.55096251313641	Beta carbonic anhydrase 5				TCM_000863:BCAT3_ARATH	38.4096307972533	59.9685797221449	54.7038086211377	177.101686714984	Branched-chain amino acid aminotransferase 3
TCM_034497:BCA6_ARATH	3.64901755320381	2.83769896560955	0.111698506416493	94.543471744908	Beta carbonic anhydrase 6				TCM_000927:SHM1_ARATH	4.50173759430526	2.63621858028813	1.59863938151951	1.48888587178017	Serine hydroxymethyltransferase 1
TCM_014809:GDH2_ARATH	47.5800279948684	38.9560552848333	26.1302157040898	232.941245054472	Glutamate dehydrogenase 2				TCM_000959:ALDH6B2_ORYSJ	5.86307138405896	4.03576106169649	11.8649889396006	11.5774601681061	Aldehyde dehydrogenase family 6 member B2
TCM_026466:GDH3_ARATH	16.390653288294	19.8726916969384	5.90001574100595	624.194983238848	Glutamate dehydrogenase 3				TCM_001071:AROG_SOLTU	0	0	0.376033023825494	0.275281002290033	Phospho-2-dehydro-3-deoxyheptonate aldolase 2
TCM_007743:GLN1_ARATH	69.7350014419051	154.227484468909	62.0874716172931	153.068379602719	Glutamine synthetase 1				TCM_001116:ASN3_ARATH	9.00453683124486	7.20346412650476	3.90205834085737	2.685349019582	Asparagine synthetase 3
TCM_015379:GLT1_ARATH	59.3977281503285	39.6382950317521	211.921811051316	60.5422879543206	Glutamate synthase 1 [NADH]				TCM_001150:ACX2_ARATH	27.5494716805253	38.3034794612235	26.5243276964284	104.670224961951	Acyl-CoA oxidase 2
TCM_017447:GS1_0RYSJ	13.4564456963979	17.3415334358175	34.9430694832889	12.3378310324726	Glutamine synthetase 1				TCM_001213:AGT2_ARATH	16.4730201687947	18.53927950422	6.58105764179726	65.2949116274044	Alanine--glyoxylate aminotransferase 2
TCM_020479:GS2_ARATH	10.3140321490812	14.0876299849447	17.0511162725184	4.13711365584411	Glutamine synthetase 2				TCM_001215:GGT2_ARATH	12.167468261437	4.0132643472332	0.831823794788524	9.12029031882341	Gamma-glutamyl transpeptidase 2
TCM_000767:n/a	2.33056643591887	1.89307345694177	12.244652427767	6.69227199469026	Uncharacterized protein				TCM_001303:DAPB2_ARATH	2.68682930477616	2.25936419862435	4.35435115686588	1.28995380416964	Dihydrodipicolinate reductase 2
TCM_000768:n/a	2.29631171325875	0.68677389981127	10.3110148328061	6.67259170417413	Uncharacterized protein				TCM_001445:ADH1_PETHY	3.36508182778555	2.53551508557413	7.39633393402717	7.60926218594893	Alcohol dehydrogenase 1 OS=Petunia hybrida
TCM_000769:n/a	0.0709383539142879	0.206650890897155	0.737209999706782	0.341117103590073	Uncharacterized protein				TCM_001447:ADH1_PETHY	34.3759845739291	135.635837764944	91.5001327916255	65.263782739248	Alcohol dehydrogenase 1 OS=Petunia hybrida
TCM_035019:NIA2_ARATH	11.8940395012293	24.7382623327785	104.364783646853	10.1260021228342	Nitrate reductase 2 [NADH]				TCM_001513:At5g09300	10.3045391405015	10.793513775287	4.48361498283853	42.6647733783011	Thiamin diphosphate-binding fold (THDP-binding) superfamily protein, At5g09300
TCM_007067:NIR_ARATH	68.0617686034485	75.5883359554296	181.209791135176	43.2034313677828	Ferredoxin--nitrite reductase				TCM_001598:ALDH3I1_ARATH	2.77122476864056	1.61240929689607	6.55308364869636	4.81576703033744	Aldehyde dehydrogenase family 3 member I1
TCM_042127:NRT2.1_ARATH	1.62301722728664	0.8671787776845	5.63145662953431	38.7630415731014	High-affinity nitrate transporter 2.1				TCM_001741:ASP1-ARATH	29.3516262377126	29.0049660395308	24.5298557174608	49.0005956543842	Aspartate aminotransferase 1
TCM_042128:NRT2.1_ARATH	0	0	0.381802955956419	0.0495902441716103	High-affinity nitrate transporter 2.1				TCM_001815:CISY3_ARATH	20.2639124719849	29.0492072451747	23.5727333442795	50.0092556472482	Citrate synthase 3
TCM_010455:NRT2.5_ARATH	8.55586267613629	14.2184358219745	7.37148435845761	17.229244355446	High affinity nitrate transporter 2.5				TCM_001816:CISY_CUCMA	0.0815223745287523	0	0.0582110118124839	0.168357474900085	Citrate synthase, OS=Cucurbita maxima
TCM_016937:NRT2.7_ARATH	0.440618841944	0.638801761132155	1.19182095482137	2.66444092975501	High affinity nitrate transporter 2.7				TCM_001909:PAO2_ARATH	68.6257909251295	125.125558104572	53.6405079389166	107.464879045047	Polyamine oxidase 2
									TCM_001963:PDS1_ARATH	18.2134427369852	30.7264709494728	26.676979117844	79.717575923671	Phytoene desaturation 1
									TCM_002007:AT1G14130	30.3080120642346	51.0472049192126	24.8061310882233	102.993495205549	2-oxoglutarate and Fe(II)-dependent oxygenase superfamily protein
									TCM_002027:POP2_ARATH	67.572033451783	54.377837474219	40.531292208242	279.301040432536	Pyridoxal phosphate-dependent transferases superfamily protein
									TCM_003889:AAS_ARATH	22.9103189373586	9.17308050701483	37.5255710695252	25.1816041067649	Pyridoxal phosphate (PLP)-dependent transferases superfamily protein
									TCM_004300:MCCA_ARATH	17.4839471191927	12.963505746227	9.26243631284066	109.412577292048	Methylcrotonoyl-CoA carboxylase subunit alpha
									TCM_004301:AT3G22750	6.17285029518924	6.56601498215502	4.31510321917084	13.7010238841267	Kinase superfamily protein
									TCM_004508:UREA_CANEN	3.07811231335954	1.38757948315135	6.32444601956432	5.03507891442578	Urease, putative OS=Canavalia ensiformis
									TCM_004646:BGLU11_ARATH	0.610167091596	0.19040637579623	0.840355705485783	0.522983916985877	Beta-glucosidase 11
									TCM_004647:BGLU11_ARATH	1.03389182033772	0.745077037754977	0.382138520535759	0.0840507281049876	Beta-glucosidase 12
									TCM_004913:SAM1_ARATH	743.053739871808	2809.17891210282	335.461789499755	314.467626029523	S-adenosylmethionine synthase 1
									TCM_005024:OMT1_ARATH	5.9414104318707	0	0	6.73239566443679	O-methyltransferase 1, putative
									TCM_005026:OMT_ARATH	2.92229001311737	0.0099573921762648	0	3.53236957385753	O-methyltransferase 1, putative, At1g77530
									TCM_005265:ACS1_ARATH	0.00774676038554497	0.03724711162506	0.00981301373135517	0.108206164853048	1-aminocyclopropane-1-carboxylate synthase 1
									TCM_005465:AT5G28310	15.5329983071454	25.1105753546446	8.82971136056363	4.11726395277705	D-isomer specific 2-hydroxyacid dehydrogenase family protein
									TCM_005466:AT2G45630	1.22976663401338	0.871572262051765	1.14183023034476	0.354092315841225	D-isomer specific 2-hydroxyacid dehydrogenase family protein
									TCM_005490:DHDPS2_ARATH	38.1373219861975	50.0445864783332	32.7675361072165	11.7770352636679	Dihydrodipicolinate synthase
									TCM_005626:c-NAD-MDH3_ARATH	1.07679934939951	2.63673792260594	0.140255452715265	0.617785698637119	Lactate/malate dehydrogenase family protein
									TCM_005627:AT3G60510	1.17895294136953	1.23855349403398	0.434521244812021	0.85949129858412	3-hydroxyisobutyryl-CoA hydrolase-like protein
									TCM_006056:GDH2_ARATH	7.53339815363202	8.2253386881934	5.50314317256269	2.74359904976646	Glycine cleavage H-protein
									TCM_006338:OJ1781E12.10	5.50303834600672	3.08613330557268	4.35179531136667	1.55673689381056	Aminoacid aminotransferase-like PLP-dependent enzymes superfamily protein isoform 2
									TCM_006350:PIP_ARATH	55.6912503442074	52.8239258994017	36.2293351807591	123.472568292471	Proline iminopeptidase
									TCM_006355:PMDH2_ARATH	0.673292510907597	1.04750047987334	0.986888331039724	0.355688644445624	Malate dehydrogenase
									TCM_006472:PMDH2_ARATH	0.264827754996617	0.0822566195907114	9.88324227098316	0.119503600116155	Malate dehydrogenase
									TCM_006473:OSJNBa0016O19.28-1	15.2541632956054	7.07728354422076	14.4005308985417	1.76514618861021	Flavin-dependent monooxygenase 1
									TCM_006540:AT4G35160	28.7716695715709	32.9238678830444	36.2657035921976	72.3944393818709	RS-norcoclaurine 6-O-methyltransferase
									TCM_006612:HPR_ARATH	2.24809184990732	3.33064599922018	4.05567844980442	9.88736058177322	Glycerate dehydrogenase
									TCM_006681:AMI4_ARATH	10.3226534181947	2.91661092465925	18.380009541436	1.71534385022057	Probable amidase At4g34880
									TCM_006682:AMI4_ARATH	0.93976187742543	0.747401087648761	1.26054074721064	0.206175274896564	Probable amidase At4g34880
									TCM_006683:AMI4_ARATH	0.0041182444130767	0	0.35425627080119	0	Probable amidase At4g34880
									TCM_006785:FBA2_ARATH	5.76186771944218	10.0968051465221	20.9513408851501	1.93773499383733	Fructose-bisphosphate aldolase 2
									TCM_006866:AS1_ANTMA	181.995092182192	110.67679612597	64.6476819616956	86.2365681140519	Aureusidin synthase OS=Antirrhinum majus, Protein of unknown function (DUF_B2219)|PF00264:Common central domain of tyrosinase|PF12142:Polyphenol oxidase middle domain
									TCM_006881:KCS1_ORYSJ	7.1168398509327	8.77624892462028	7.45680318223761	16.6823133266835	3-ketoacyl-CoA synthase 1
									TCM_006911:AT1G71180	2.12990725998419	4.55873994097266	2.68842014729032	3.40253207484492	6-phosphogluconate dehydrogenase family protein
									TCM_007348:ALDH6B2_ARATH	18.0462210386223	16.8076649140548	18.8851738850675	50.1509538300083	Aldehyde dehydrogenase family 6 member B2
									TCM_007530:ALD1_ARATH	2.60854136497235	0.902520857830957	6.48344866856441	2.69486983171497	Aminotransferase ALD1
									TCM_007575:HSK_ARATH	17.571051388603	36.7901384201296	24.2835596182384	13.9588654474088	Homoserine kinase
									TCM_007642:AT5G63680	79.937966567558	102.558879495721	151.659694876659	63.2920906918382	Pyruvate kinase family protein isoform 1
									TCM_007696:At2g30660	6.40516145288044	12.8989435566558	4.61951462303387	0.0125469928033504	Beta-hydroxyisobutyryl-CoA hydrolase 1
									TCM_007743:GLN1:5_ARATH	69.7350014419051	154.227484468909	62.0874716172931	153.068379602719	Glutamine synthetase cytosolic isozyme 1;5
									TCM_007889:TDC1_ORYSJ	10.2877108742309	21.8865670414289	23.2343960362405	76.7010798878226	Tryptophan decarboxylase 1
									TCM_008054:ZRP4_ORYSJ	12.357246727408	69.705654707061	11.5951315860267	4.56790264563842	O-methyltransferase
									TCM_008172:NAAT2_ORYSJ	2.71224265994154	0.710950450755672	0.670650623173559	0.64501273683865	Tyrosine transaminase family protein, putative
									TCM_008178:NAAT2_ORYSJ	10.8171660121135	20.2077232255527	40.1622379531347	40.7329751911082	Tyrosine transaminase family protein, putative
									TCM_008258:ACX3_ARATH	37.1538404257845	34.2000372318954	51.0503099854457	131.060577995575	Acyl-CoA oxidase 3
									TCM_008375:AK-LYS1_ARATH	1.69525164664955	1.10573473755265	1.37244974842626	0.358753021624827	Aspartokinase 1
									TCM_010198:UGT74B1_ARATH	5.80814670529977	9.47390437852499	0.383109059630318	2.41685336063076	UDP-glycosyltransferase 74B1
									TCM_010250:ALDH2B1_ORYSJ	69.405593513794	41.8049772177388	26.4860515043168	60.6238769972731	Aldehyde dehydrogenase family 2 member B1
									TCM_010657:AT3G26115	1.95356742515051	1.44765001849316	2.82187290009268	1.35463372418171	Pyridoxal-5'-phosphate-dependent enzyme family protein isoform 3
									TCM_010706:C71P1_ORYSJ	21.2157656131904	37.8225239437383	77.8066405110549	48.5471255324619	Tryptamine 5-hydroxylase
									TCM_010721:CATA1_GOSHI	5.43098090693839	12.2189101020008	5.4432836172414	11.3704000108001	Catalase isozyme 1
									TCM_010757:GAPC2_ARATH	74.4510473338267	110.436010406048	180.65952774689	149.94204244266	Glyceraldehyde-3-phosphate dehydrogenase
									TCM_010816:RPI2_ARATH	26.9779181586984	52.5520215473127	60.4158485663884	44.8752239199168	Probable ribose-5-phosphate isomerase 2
									TCM_011174:GAD4_ARATH	69.5237471701877	62.6207478295692	28.6418862171912	51.0804538551852	Glutamate decarboxylase
									TCM_011238:ASB1_ARATH	37.5327867403355	30.132429145257	47.2855426021658	21.4459600139933	Anthranilate synthase beta subunit 1
									TCM_011294:AT1G14810	12.2185241399556	16.5652566030469	14.496698543431	6.6859755872255	Semialdehyde dehydrogenase family protein
									TCM_011384:SNAT2_ORYSJ	1.42685651676765	1.56768802303845	2.16322331334749	6.25546303580947	Serotonin N-acetyltransferase 2
									TCM_011609:CM3_ARATH	2.09063578619572	2.18455956075514	0.473012357091466	0.696713850019925	Chorismate mutase 3
									TCM_011969:n/a	1.02636298506925	0.0838885006613483	0.551991820695868	0.616676808904469	Uncharacterized protein
									TCM_011989: U74B1_ARATH	0.645933515500373	1.26043447013403	3.72330111002664	1.27438189003511	UDP-glucosyl transferase 74B1, putative
									TCM_012029:SPDS1_ORYSJ	0.908663737617339	0.851828260735301	0.036883976953472	0.509680235328752	Spermidine synthase 1
									TCM_012031:SPDS1_ORYSJ	0.360197512073019	0.589621114921102	0.223369734251736	0.0275764692285303	Spermidine synthase 1
									TCM_012170:AT2G42490	16.9519753114888	18.3181838866163	28.4660205506068	59.8222157454241	Copper amine oxidase family protein isoform 1
									TCM_012568:BGLU44_ARATH	26.6253311476301	26.9749178168898	25.331497293735	10.7264499803192	Beta-glucosidase 45
									TCM_012994:PYD1_ARATH	40.9747275619848	42.437258367129	23.6816435613564	53.4719085196126	Pyrimidine dehydrogenase (NADP(+))
									TCM_014095:RPE_ARATH	12.0433850718183	11.2958414805272	5.97410555808586	22.2075105977046	Ribulose-phosphate 3-epimerase
									TCM_014263:PSP_ARATH	17.8650606312152	15.5810630623185	13.3675053695189	6.47050384539182	Phosphoserine phosphatase
									TCM_014361:ASPGA1-ARATH	31.763863240497	33.7534657109756	46.1883540270853	16.3226626648391	Isoaspartyl peptidase/L-asparaginase 1, At5g08100
									TCM_014537:SAHH2_ARATH	8.1302357975394	13.4021758882695	15.6160069249666	3.91384902895665	Adenosylhomocysteinase 2
									TCM_014583:GAPDH_ORYSJ	47.7634367662072	53.345305236373	82.0220638311848	28.5059852954465	Glyceraldehyde-3-phosphate dehydrogenase
									TCM_014809:GDH2_ARATH	47.5800279948684	38.9560552848333	26.1302157040898	232.941245054472	Glutamate dehydrogenase 12
									TCM_014819:NAGK_ARATH	0.972483174151049	1.75831110986814	1.18439938679439	0.519083253035318	Acetylglutamate kinase
									TCM_014916:NOA1_ARATH	0.952118905486188	0.529142342658888	2.30665069371975	0.821525996801008	P-loop containing nucleoside triphosphate hydrolases superfamily protein
									TCM_014984:ENO5_ORYSJ	89.8816222001361	122.509311212141	242.453234846003	52.8222047706631	Enolase
									TCM_015365:PKP4_ARATH	2.2110567373587	1.64634864044878	3.06924549061243	4.22288707784709	Pyruvate kinase family protein isoform 1, At3g49160
									TCM_015379:GLT1_ARATH	59.3977281503285	39.6382950317521	211.921811051316	60.5422879543206	Glutamate synthase 1 [NADH]
									TCM_015522:OMT1_ARATH	1030.54942304075	2732.02225011721	709.737372485592	1081.55303028037	O-methyltransferase 1
									TCM_015596:OMT1_ARATH	3.87690317948455	3.64134219683422	1.48012963238891	6.7119979092798	O-methyltransferase 1, At1g33030
									TCM_015649:MGL_ARATH	6.88949521590558	11.1070766434892	6.52278552911927	149.957720045475	Methionine gamma-lyase
									TCM_015773:PRS2_ARATH	7.44896223629736	10.7110615838659	6.59055504202717	48.751030036452	Phosphoribosyltransferase family protein
									TCM_015842:AT2G35390	0.0852278008070649	0.095700412103546	0.0841880435464882	0.0389074683473908	Phosphoribosyltransferase family protein
									TCM_015945:HIBC4_ARATH	0.734340030169065	0.121611975855769	0.0450024955056425	0.0102522590642436	3-hydroxyisobutyryl-CoA hydrolase-like protein 1, At3g60510
									TCM_016023:TAL_ARATH	45.1885310252352	49.5780042825862	48.6400130628552	17.7280573704608	Transaldolase isoform 1, At1g12230
									TCM_016136:PF02826&PF00389	35.0172253037602	81.2201119221202	20.1172755079545	47.0481856250486	D-isomer specific 2-hydroxyacid dehydrogenase family protein, putative
									TCM_016137:PF02826&PF00389	1.86190018299801	1.90832377348455	2.51401435744741	0.981002357558995	D-isomer specific 2-hydroxyacid dehydrogenase family protein, putative
									TCM_016163:HMGS_ARATH	242.371864777171	311.829692113737	140.20499310676	139.074896804771	Hydroxymethylglutaryl-CoA synthase
									TCM_016250:GSH1_ARATH	38.0011150146033	24.737230014293	61.6171445605985	63.2196191728852	Glutamate--cysteine ligase
									TCM_016784:PMGI_RICCO	3.24122391276408	1.32478955753967	3.80970496719018	5.63633188760718	2,3-bisphosphoglycerate-independent phosphoglycerate mutase OS=Ricinus communis
									TCM_016858:ALDH2B1_ORYSJ	11.3529622609813	16.1005295079826	12.4924723241271	4.01769751083353	Aldehyde dehydrogenase family 2 member B2
									TCM_017080:GAPDH_ARATH	1233.6055924235	2153.26874098321	1601.40602825535	699.443202728211	Glyceraldehyde-3-phosphate dehydrogenase
									TCM_017371:HISN2_ARATH	28.5755176170384	24.6719067422511	23.3878147965405	9.86093588633914	Histidine biosynthesis bifunctional protein hisIE
									TCM_017447:GS1_ORYSJ	13.4564456963979	17.3415334358175	34.9430694832889	12.3378310324726	Glutamine synthetase 1
									TCM_017829:CHY1_ARATH	31.2276956877757	43.1840983319244	23.4004241976358	56.1906765578413	Beta-hydroxyisobutyryl-CoA hydrolase 1
									TCM_018643:MTO1_ARATH	300.266769157105	405.452073956845	212.740552569475	738.441603366062	Pyridoxal phosphate-dependent transferases superfamily protein
									TCM_018684:COMT1_CATRO	0.991112389613626	0.277768461540321	0.0768540528577283	0.092580832873594	3-O-methyltransferase family protein OS=Catharanthus roseus
									TCM_019281:3BGLU1_ORYSJ	61.0942993776811	23.7137706794542	14.3020589822511	4.7192027186332	Beta-glucosidase 44
									TCM_019615:TSBtype2_ARATH	10.3800310140834	5.02243261821232	2.39135561674962	5.80839751318669	Tryptophan synthase beta chain 2
									TCM_019628:ERD5_ARATH	24.177066458517	27.044068274175	9.48157789387253	195.747124616834	Methylenetetrahydrofolate reductase family protein
									TCM_019632:DCAM_CATRO	28.0593328701484	29.3742120735175	24.1312848705824	346.908500286592	S-adenosylmethionine decarboxylase proenzyme OS=Catharanthus roseus
									TCM_019751:ASP1_ARATH	0.236788075828632	0.379237659565701	1.48554754891042	0.189808208982609	Aspartate aminotransferase
									TCM_019765:AGT3_ARATH	133.559730311065	136.789838443102	34.4198062887232	932.061831293249	Alanine--glyoxylate aminotransferase 2 homolog 3
									TCM_020010:CSR1_ARATH	43.5253221686603	119.786526576133	118.362206472231	110.728486568456	Chlorsulfuron/imidazolinone resistant 1
									TCM_020103:IPMS1_ARATH	15.0922876634108	16.4725461879722	23.7138457330066	261.835083430486	2-isopropylmalate synthase 1
									TCM_020226:SAHH2_ARATH	762.893065255003	1629.35152137382	598.849968583768	372.114263625226	Adenosylhomocysteinase 2
									TCM_020228:SHM4_ARATH	259.012780915648	474.868746732316	151.585188015461	95.8160484737801	Serine hydroxymethyltransferase 4
									TCM_020385:DHAD_ARATH	25.9236141478447	24.4506900272296	38.9787686526936	17.8875358957425	Dihydroxy-acid dehydratase, At3g23940
									TCM_020479:GS2_ARATH	10.3140321490812	14.0876299849447	17.0511162725184	4.13711365584411	Glutamine synthetase 2
									TCM_020602:DAO1_ORYSJ	27.5476224446947	21.7814308048303	6.85919463725338	4.86937675030248	Copper amine oxidase family protein
									TCM_020604:AT1G31710	0.458114765621556	0.103959812530559	0.351371339124875	0.0490706216281963	Primary amine oxidase
									TCM_020629:CYSK_CITLA	4.53831036959681	4.4778774165406	2.82148771543111	1.79145038007347	Cysteine synthase OS=Citrullus lanatus
									TCM_020674:HMT3_ARATH	6.64701873250542	7.84866720175873	1.03994195033739	35.1235817433421	Homocysteine S-methyltransferase 3
									TCM_020727:APS1_ARATH	101.134672324924	264.263040541464	94.1850658987102	435.779671301991	ATP sulfurylase 1
									TCM_020739:PKP-ALPHA_ARATH	35.3944603049862	50.0610028952005	74.1775833118124	54.80260468239	Pyruvate kinase isozyme A, chloroplastic
									TCM_020890:c-NAD-MDH2_ARATH	599.57257589678	691.947236788207	546.702409380041	283.520286891373	Malate dehydrogenase 2
									TCM_021075:BUD2_ARATH	4.73248305573607	4.05644218566098	3.72277877520629	1.68867375680802	Adenosylmethionine decarboxylase family protein
									TCM_021252:IBR3_ARATH	11.1694789111375	11.0542318194351	21.2976051869659	26.7067273054906	Probable acyl-CoA dehydrogenase
									TCM_021331:LPD1__ARATH	6.25588769488487	5.48031539391899	13.4277107411342	4.13876574477049	Lipoamide dehydrogenase 1 isoform 1
									TCM_021382:ECHIA__ARATH	80.7424883960863	137.667940521044	67.5481795420212	174.816411782672	Enoyl-CoA hydratase/isomerase A
									TCM_021477:SAM1_ARATH	176.480126300529	300.924082436725	96.2845571339082	79.4119601737341	S-adenosylmethionine synthase1
									TCM_021591:AT3G51660	21.1281072303157	31.1995604199039	9.4040026679745	20.193458184679	Tautomerase/MIF superfamily protein
									TCM_021592:AT5G01650	602.832724186504	1585.68202359647	812.746541800634	530.325579839494	Tautomerase/MIF superfamily protein
									TCM_022208:PGKH1_ARATH	2.03069521093643	0.637953272460017	2.79267271300461	1.81941926263555	Phosphoglycerate kinase 1, chloroplastic
									TCM_022268:MAT3_ARATH	38.3200697019707	34.4584283969218	7.98994722745626	5.3151843272588	S-adenosylmethionine synthase
									TCM_022455:FBA6_ARATH	793.606841186051	1313.30977034313	1133.36107164658	370.334394754139	Fructose-bisphosphate aldolase 6
									TCM_022798:NIT1_ORYSJ	3.584053854464	6.34699001094816	8.24305677537437	4.36326025407184	Bifunctional nitrilase/nitrile hydratase
									TCM_023394:BGLU42_ARATH	21.9768178863611	12.5187720474416	32.8432180223665	12.0716148246655	Beta-glucosidase 42
									TCM_023447:VAT1_ARATH	2.12751605751486	1.50860705388597	6.35385102609987	0.554485424413156	ACT domain-containing small subunit of acetolactate synthase protein isoform 1
									TCM_023925:HMGCL_ARATH	1.0919766557561	0.27602788656182	2.26722945321297	1.27130301752286	Hydroxymethylglutaryl-CoA lyase, mitochondrial
									TCM_024360:CBL_ARATH	19.1657808500478	19.5666887505448	17.4985193218298	9.57256495903612	Cystathionine beta-lyase
									TCM_024362:KPYC2_ORYSI	5.67299155422	2.28745518557045	7.27615040003575	3.89545434815188	Pyruvate kinase 2, cytosolic OS=Oryza sativa subsp. Indica
									TCM_025555:8HGO_CATRO	2.96211831213348	0.74453687942399	4.06847147361462	2.20242218104238	8-hydroxygeraniol oxidoreductase OS=Catharanthus roseus
									TCM_025797:CS26_ARATH	1.34654471997285	0.573731010103032	1.48248613019457	0.849874214450717	Cysteine synthase 26
									TCM_025933:DHQDT/SDH_ORYSJ	15.1852939771524	14.9652976502102	12.2563357061285	24.3029416402135	Bifunctional 3-dehydroquinate dehydratase/shikimate dehydrogenase isoform 4
									TCM_025936:DHQDT/SDH_ORYSJ	3.26613931979547	0.291709521935686	1.40386745367773	1.83059501835408	Bifunctional 3-dehydroquinate dehydratase/shikimate dehydrogenase isoform 5
									TCM_025937:DHQDT/SDH_ORYSJ	67.936945588194	44.4420510682697	28.4916849830719	62.4883764946386	Bifunctional 3-dehydroquinate dehydratase/shikimate dehydrogenase isoform 6
									TCM_026193:THA2_ARATH	1.49901214924666	5.64243074850191	3.36908944811895	183.926183293831	Threonine aldolase 1 isoform 5
									TCM_026379:RPI3_ARATH	40.5095399671385	62.175489347614	34.4328291799651	26.0330556688562	Probable ribose-5-phosphate isomerase 3
									TCM_026391:ODCa_ORYSJ	0.440606050162935	0.097669019691776	0.0185953130417678	0.377666829820648	Lysine/ornithine decarboxylase
									TCM_026423:CYSD1_ARATH	23.0910710934059	12.7136414806052	20.1628102970658	33.3767793801995	Bifunctional L-3-cyanoalanine synthase/cysteine synthase D1
									TCM_026466:GDH1_ARATH	16.390653288294	19.8726916969384	5.90001574100595	624.194983238848	Glutamate dehydrogenase 1
									TCM_026765:NAS3_ARATH	1.26718915802989	1.56645805952752	33.3384814163127	2.15228016621695	Nicotianamine synthase 3
									TCM_026823:SAM1_ARATH	351.422435926022	1230.73277624302	236.595666702679	188.038731610015	S-adenosylmethionine synthase 1
									TCM_027290:AT1G15710	2.94243989531889	4.31742001034822	2.60133043549335	1.86088496643368	Prephenate dehydrogenase family protein
									TCM_028129:DCOR_DATST & PF02784	1.95170248102567	1.59669308215422	0.330881512701601	0.89489862848423	Ornithine decarboxylase OS=Datura stramonium & PF02784:Pyridoxal-dependent decarboxylase, pyridoxal binding domain
									TCM_028593:AT1G80380	0.903875646297896	0.607457554482436	0.904232284521641	2.19615049218281	P-loop containing nucleoside triphosphate hydrolases superfamily protein
									TCM_028849:n/a	0.220452515709102	0.240211806524993	0.180146481859011	0	Uncharacterized protein
									TCM_028918:PFK01_ORYSJ	0.34939062833988	0.343756599596138	0.595492253833342	2.0360176263973	ATP-dependent 6-phosphofructokinase
									TCM_028995:AT1G51720	8.39958435618047	5.30110052541426	10.6068042081288	16.3464703100889	Amino acid dehydrogenase family protein isoform 2
									TCM_029096:AT1G72810	12.4757943479335	15.4490716742896	8.8754897032611	6.73496861484898	Pyridoxal-5'-phosphate-dependent enzyme family protein
									TCM_029248:ALAAT2_ARATH	46.9151413503623	75.4964481972358	114.517573107736	289.161343081564	Alanine aminotransferase 2
									TCM_029710:AT3G58610	10.9312654580113	17.1041320323715	25.1902955598756	12.9929296686193	Ketol-acid reductoisomerase, At3g58610
									TCM_029788:OMT3_HUMLU	35.5840183273813	36.7062565713466	28.1177654281125	17.0475220431138	Probable O-methyltransferase 3 OS=Humulus lupulus
									TCM_029921:n/a	7.17452082867942	16.2853690699846	4.0646922205523	10.635342922179	Uncharacterized protein
									TCM_029923:LAHY_LARTR	1.09360595758017	0.164400399638894	0.0406870943304222	0.0200581913207705	Larreatricin hydroxylase isoform 2 OS=
									TCM_029924:LAHY_LARTR	195.251125766301	96.7211970867088	12.8662864788835	11.161536222363	Larreatricin hydroxylase OS=
									TCM_029925:n/a	663.541605638699	964.004247118483	589.217306050754	179.624225843761	Uncharacterized protein
									TCM_029926:LAHY_LARTR	2376.33184111749	2893.6614008276	421.553698239237	191.702330028779	Larreatricin hydroxylase isoform 2 OS=
									TCM_030256:AT1G11860	35.6870704911092	54.7942673841912	20.6652549532132	14.5249683652367	Glycine cleavage T-protein family isoform 1
									TCM_030257:ODO2B_ARATH	13.0116011736843	11.666283926736	7.55454109522714	4.33384298015348	Dihydrolipoyllysine-residue succinyltransferase component of 2-oxoglutarate dehydrogenase complex 2
									TCM_030293:MLYCD_ARATH	4.12329700370053	2.89378687040552	5.57374448143703	9.14827625140079	Malonyl-CoA decarboxylase family protein isoform 1, At4g04320
									TCM_030406:SAT1_ARATH	1.41846858984885	8.55970923987672	2.86825849017904	14.3970779144298	Serine acetyltransferase 1
									TCM_030451:AACT1_ARATH	11.1240596491588	12.9620967383314	12.0276797763604	60.0373229573824	Thiolase family protein isoform 1, PF02803 & PF00108
									TCM_030467:PFK2_ARATH	0.15270448732292	0.148707792143826	18.6494459169043	0.138590762879436	ATP-dependent 6-phosphofructokinase 2
									TCM_030673:SERAT2:2_ARATH	21.2344225412882	34.0729096854375	29.8779718221917	62.1842808729041	Serine acetyltransferase 3, mitochondrial, putative
									TCM_030866:ACOC_CUCMA	4.4932112934609	1.25517187484088	1.5020301998759	18.4612991836821	Aconitate hydratase
									TCM_030869:ACOC_CUCMA	1.18108766713544	0.40229734457745	2.34722685783326	0.634525947447906	Aconitate hydratase
									TCM_031180:BGLU41_ARATH	0.173171524879014	0.16835801705779	0.183344998154103	3.62806553495186	Beta-glucosidase 41
									TCM_031367:BGLU18_ORYSJ	0.87384741879953	0.314932704943326	1.21810228081262	0.635098483898806	Beta-glucosidase 18
									TCM_031368:n/a	7.66613774347033	5.74589075108453	11.1791449821961	14.3320078533197	Uncharacterized protein
									TCM_031591:AT3G15290	10.1669304308013	17.6864504108691	12.0244380077283	36.2471271166916	3-hydroxyacyl-CoA dehydrogenase family protein isoform 1
									TCM_031657:CARB_ARATH	3.49943815736931	3.62615361206337	6.20187835221957	2.4504174919037	Carbamoyl-phosphate synthase large chain
									TCM_031685:HGO_ARATH	19.0503678435278	21.7752939975966	27.0584494982333	49.3977622298354	Homogentisate 1,2-dioxygenase
									TCM_033351:PGK1_ARATH	8.07587210787931	10.5431814355518	9.99620556973129	2.46710808262037	Phosphoglycerate kinase
									TCM_033353:PGK_ARATH	345.639785443612	361.932917674554	380.243890912795	151.979268648033	Phosphoglycerate kinase
									TCM_033761:PGDH1_ARATH	0.323715734924843	0.10973401250842	0.710953717012504	0.128792271816753	D-3-phosphoglycerate dehydrogenase 1
									TCM_033762:ASPGB1_ARATH	34.8684784356119	70.6846946087999	90.2859550552743	1042.78240995626	Probable isoaspartyl peptidase/L-asparaginase 1
									TCM_034048:KCS4_ARATH	17.0127013655666	21.699547528597	12.2993167811029	36.6636887153863	3-ketoacyl-CoA synthase 4
									TCM_034077:OTC_ARATH	9.14960104535814	12.8100547079082	14.7719503185489	6.3902529199518	Ornithine transcarbamylase
									TCM_034204:APS2_ARATH	29.416455448538	25.8735508239629	29.9416431550123	12.6557381989935	ATP sulfurylase 2
									TCM_034559:SHM2_ARATH	19.9153092221287	15.032303477483	17.3213901766252	6.45653458670507	Serine hydroxymethyltransferase 2
									TCM_034630:BCAT2_HUMLU	10.6381038313626	10.6398829306001	9.5647942107838	4.05680729635566	Branched-chain amino acid aminotransferase 2, chloroplastic OS=Humulus lupulus
									TCM_034632:BCAT1_ARATH	0.263932938878803	0.019847136410342	0	0.289955576819363	Branched-chain-amino-acid aminotransferase 1
									TCM_034633:BCAT2_ARATH	17.6025538467543	16.131929713162	1.40977440136814	240.12042340737	Branched-chain-amino-acid aminotransferase 2
									TCM_034862:AT4G22110	76.299763622202	111.922360162535	35.9022621021027	40.4364783665875	GroES-like zinc-binding dehydrogenase family protein isoform 2
									TCM_034869:DAHPS1_ORYSJ	251.504624343575	468.834959311936	192.217800972643	211.715144837498	Class-II DAHP synthetase family protein isoform 1
									TCM_035137:COMT1_CATRO	66.5659961825269	70.3831822524055	47.9681765198936	33.409832184912	Caffeic acid 3-O-methyltransferase OS=Catharanthus roseus
									TCM_035302:AT1G21400	0.274285716951613	0.174873067468745	0.0465847260841925	0.0814785660951595	Thiamin diphosphate-binding fold (THDP-binding) protein
									TCM_035303:AT1G21400	5.27221128056488	5.93040726631009	0.781197378229443	368.957814890837	Thiamin diphosphate-binding fold (THDP-binding) protein
									TCM_036208:ARGAH1_ARATH	0.138680071671464	0.26918541847506	0.134192620317857	0.684830694548243	Arginase 1
									TCM_036209:ARGAH1_ARATH	0.137139848726253	0.125929748329675	0.542884438475905	0.246847352373677	Arginase 1
									TCM_036300:AK-HSDH I_ARATH	19.2205875965026	15.28510307729	28.3002698929378	11.4285629313802	Aspartate kinase-homoserine dehydrogenase i, I,AK-HSDH
									TCM_037152:ASP3_ARATH	30.2636122389387	40.6333628863967	40.0039492796893	78.4212775595991	Aspartate aminotransferase 3
									TCM_037235:PFK6_ARATH	6.85039274325719	8.11644264116782	11.8378749202046	3.01987624767561	ATP-dependent 6-phosphofructokinase 6
									TCM_037356:AT5G12040	0.527259186045071	0.0567682507951698	0.801443365996443	0.225250732485423	Nitrilase/cyanide hydratase and apolipoprotein N-acyltransferase family protein isoform 2
									TCM_037360:AT5G12040	16.5786637791933	18.8758790106308	23.6687446445805	11.0638295020758	Nitrilase/cyanide hydratase and apolipoprotein N-acyltransferase family protein isoform 2
									TCM_037419:KCS10_ARATH	1.62633967346671	0.362430213534348	2.56922333328468	0.364267403206954	3-ketoacyl-CoA synthase 10
									TCM_037438:AT4G33150	24.82533960054	17.5519016411174	22.5834805171884	141.77536490608	Lysine-ketoglutarate reductase/saccharopine dehydrogenase bifunctional enzyme
									TCM_037508:AT2G05830	43.7161095315742	53.1379752711846	40.5637731648489	26.4791027818053	NagB/RpiA/CoA transferase-like superfamily protein isoform 2
									TCM_037512:AL7B4_MALDO	0.74398516009478	0.200871268161641	3.36439364046609	0.491458861871071	Aldehyde dehydrogenase family 7 member B4
									TCM_037587:MTO2_ARATH	25.1303231132345	36.6503889089414	29.3900441917165	17.3774549813004	Pyridoxal phosphate-dependent transferases superfamily protein
									TCM_037662:PAO5_ARATH	13.0240489087662	10.922284378399	5.13610462919019	1.41503491336541	Probable polyamine oxidase 5
									TCM_037784:AT4G29120	8.58395619520156	16.1127075919268	9.76627554289725	5.99839968906392	6-phosphogluconate dehydrogenase family protein
									TCM_037858:AATC_ORYSJ	52.1759275173867	53.811438426417	73.4462598575839	29.4322063387989	Aspartate aminotransferase, cytoplasmic
									TCM_038186:AT5G34930	4.53192589795794	2.7958267115451	9.18222303602329	3.44329294527097	Arogenate dehydrogenase
									TCM_038310:ISS1_ARATH	0.904481573871107	0.797258515073529	2.37515722931117	0.534828615572776	Aromatic aminotransferase ISS1
									TCM_038359:KCS11	2.34372321958917	2.28560781086946	2.45935042523896	0.541708033309295	3-ketoacyl-CoA synthase 11
									TCM_038451:SAMDC2_ORYSJ	34.2325706450688	69.8524569712584	59.2267175269124	18.8697344954188	S-adenosylmethionine decarboxylase proenzyme
									TCM_038623:BCDH BETA1_ARATH	11.1587019920573	9.52356657307183	4.93281490816142	82.6617425169998	Branched-chain alpha-keto acid decarboxylase E1 beta subunit, BETA1 isoform 4
									TCM_039453:BCDH BETA1_ARATH	20.3935125204144	24.8979504650804	15.9844818660645	5.77191474068193	Branched-chain alpha-keto acid decarboxylase E1 beta subunit, BETA1 isoform 4
									TCM_039637:n/a	1.93206719913654	1.40042657163806	0.563553868613827	0.541487950945	Uncharacterized protein
									TCM_040641:PF02153	16.3753830441905	4.29873896977306	20.7913051598293	27.8001055380889	Prephenate dehydrogenase, putative
									TCM_040757:COMT1_PRUDU	1.02833687054857	0.477647069459865	1.12985085204823	0.277053970027728	3-O-methyltransferase family protein OS=Prunus dulcis
									TCM_040759:COMT1_PRUDU	1.62751523187952	0.944182860760856	0.0265278511662657	0.14534063144801	3-O-methyltransferase family protein OS=Prunus dulcis
									TCM_040763:COMT1_PRUDU	15.2065277381399	12.1049432308066	4.21574118033519	1.40671068868568	3-O-methyltransferase family protein OS=Prunus dulcis
									TCM_040844:AGT1_ARATH	2.55802501107203	3.11714086836784	1.77842601493881	227.374479600392	Alanine:glyoxylate aminotransferase isoform 1
									TCM_040868:AT2G26800	9.6930679589348	9.45068193749869	6.51939036000087	14.2063453389097	Aldolase superfamily protein isoform 1
									TCM_041072:IVD_ARATH	15.3549762574816	13.8038582669087	7.15905454492188	374.73962605735	Isovaleryl-CoA dehydrogenase
									TCM_041095:n/a	0.926751086368966	0.360633063564234	2.02116604550177	0.387719387799804	Uncharacterized protein
									TCM_041152:MS3_ARATH	33.8226088320671	58.202100504014	21.0553159335869	12.7067122612019	Cobalamin-independent synthase family protein isoform 1
									TCM_041163:AT5G20950	146.682577476316	119.69680615308	72.3412209336217	39.5206902075822	Glycosyl hydrolase family protein isoform 2
									TCM_041340:NIT4_ARATH	16.985786244146	22.6900290121668	18.7552371629788	41.5044408466935	Bifunctional nitrilase/nitrile hydratase
									TCM_041506:ADT6_ARATH	98.6350344625832	219.672884031814	54.9599748291149	44.4081871923295	Arogenate dehydratase 6
									TCM_041592:ASN1_ARATH	325.548086155733	609.391878999492	973.125892372917	350.429663875197	Asparagine synthetase [glutamine-hydrolyzing] 1
									TCM_041646:ASA1_ARATH	35.2097973732687	33.0582567082317	24.3906819216019	12.0695970838424	Anthranilate synthase alpha subunit 1
									TCM_041671:AT3G47000	4.43789765487475	2.85570023283843	10.233589362526	15.0296737914155	Glycosyl hydrolase family protein
									TCM_041830:TPIS_COPJA	408.337726932496	393.759784549377	495.155492365312	133.213038827328	Triosephosphate isomerase, cytosolic OS=Coptis japonica
									TCM_041922:KCS12_ARATH	7.71822294078905	5.15760721830002	0.696366125338924	13.017796570158	3-ketoacyl-CoA synthase 12
									TCM_042087:PAL1_ARATH	2.52929135991389	7.81760583544016	2.70500560697874	5.38260967108681	Phenylalanine ammonia-lyase 1
									TCM_042564:ASA1_ARATH	0.7113444909136	0.474909200337727	0.326887578312516	0.109134094546685	Anthranilate synthase alpha subunit 1
									TCM_042987:KCS19_ARATH	0.902424721853217	0.0551285519781647	0.889517223193192	0.0805887414213842	3-ketoacyl-CoA synthase 19
									TCM_043179:PAL1_ARATH	683.608867979722	1648.49650592339	384.243301805575	841.515058066278	Phenylalanine ammonia-lyase 1
									TCM_043182:TKTC_SOLTU	0.106247590800533	0.0275424546838733	2.15470451389568	0.119082964701629	Transketolase, chloroplastic OS=Solanum tuberosum
									TCM_043508:KPYC1_ORYSI	37.70665441446	29.997500698598	64.3304698621475	25.1713998890151	Pyruvate kinase 1, cytosolic OS=Oryza sativa subsp. Indica
									TCM_045515:C79A2_ARATH	0.473461106827649	0.400918619292944	0.0815060583875412	0.0720861146121993	Cytochrome p450 79a2
									TCM_046686:AT3G58610	202.413318646482	447.538207152271	599.62969837249	475.080238755542	Ketol-acid reductoisomerase
									TCM_046720:ALDH6B2_ORYSJ	5.30446000523557	3.08454388384535	6.40544437125532	7.66998593572582	Aldehyde dehydrogenase 6B2
									TCM_046789:BCE2_ARATH	16.7366871769572	11.7967472314753	4.67619202835978	137.40835657327	alpha-keto acid dehydrogenase isoform 2
									TCM_046817:AMI1_ARATH	1.79111492715461	3.5083630486423	2.0105504521353	6.32493907775478	Amidase 1
									TCM_046818:AMI1_ARATH	0.309378116350243	0.414210575656917	1.18352336728163	0.290531833516445	Amidase 2
									TCM_046849:BGLU47_ARATH	7.24587910946213	4.51259165398797	28.1009023334281	0.32480614413989	Beta-glucosidase 47
									TCM_046852:BGLU45_ARATH	55.6598332654296	51.7167135119748	18.2883941950812	9.28283646608634	Beta-glucosidase 45
									TCM_046853:BGLU45_ARATH	4.66560299287639	4.37339333354181	2.11537481011956	9.51466931407017	Beta-glucosidase 45
									TCM_046997:MCCB_ARATH	23.9094509077903	19.582591541334	14.3043584998722	113.972943068937	Methylcrotonoyl-CoA carboxylase beta chain
									TCM_047047:AT2G31810	19.9062463236394	29.6736701082386	16.8047454422735	51.328785974514	ACT domain-containing small subunit of acetolactate synthase protein

## Sheet: B- Continued
Counts, Average of Log2FoldChanges, and ID of DEGs involved in amino acid and nitrogen metabolism
	ZEBBCH07vsZEBBCH08						SEBBCH07LikvsSEBBCH08l						ZEBBCH07vsSEBBCH07Lik						ZEBBCH08vsSEBBCH08l
	Up-regulated			Down-regulated			Up-regulated			Down-regulated			Up-regulated			Down-regulated			Up-regulated			Down-regulated
KEGG Pathways	Number of genes	Log2FoldChange	Gene ID	Number of genes	Log2FoldChange	Gene ID	Number of genes	Log2FoldChange	Gene ID	Number of genes	Log2FoldChange	Gene ID	Number of genes	Log2FoldChange	Gene ID	Number of genes	Log2FoldChange	Gene ID	Number of genes	Log2FoldChange	Gene ID	Number of genes	Log2FoldChange	Gene ID
Alanine, aspartate and glutamate metabolism	0	0		2	-1.0884	TCM_007743/TCM_033762	11	1.72081	TCM_020479/TCM_017447/TCM_037360/TCM_015379/TCM_037858/TCM_031657/TCM_014361/TCM_019751/TCM_041095/TCM_041592/TCM_037356	11	-3.29062	TCM_026466/TCM_040844/TCM_002027/TCM_001213/TCM_019765/TCM_014809/TCM_029248/TCM_007743/TCM_001741/TCM_033762/TCM_037152	5	1.47305	TCM_026466/TCM_011174/TCM_001213/TCM_019765/TCM_001116	5	-1.71866	TCM_017447/TCM_015379/TCM_029248/TCM_019751/TCM_041592	3	1.44631	TCM_020479/TCM_001116/TCM_014361	9	-3.09248	TCM_040844/TCM_026466/TCM_002027/TCM_019765/TCM_014809/TCM_001213/TCM_033762/TCM_028995/TCM_029248
Arginine and proline metabolism	1	1.8286	TCM_006681	1	-1.80755	TCM_038451	12	2.57576	TCM_006681/TCM_037858/TCM_037662/TCM_014916/TCM_016858/TCM_006683/TCM_019751/TCM_037512/TCM_038451/TCM_046818/TCM_006682/TCM_000753	11	-2.42447	TCM_019632/TCM_019628/TCM_006350/TCM_001741/TCM_036208/TCM_037152/TCM_046817/TCM_001909/TCM_026391/TCM_012029/TCM_010250	6	2.67564	TCM_037662/TCM_028129/TCM_026391/TCM_012029/TCM_019628/TCM_010250	8	-2.63448	TCM_001598/TCM_014916/TCM_000753/TCM_006683/TCM_036209/TCM_019751/TCM_037512/TCM_046818	5	2.53698	TCM_037662/TCM_038451/TCM_016858/TCM_021075/TCM_012031	6	-2.68889	TCM_019632/TCM_019628/TCM_001598/TCM_000753/TCM_006350/TCM_036208
Arginine biosynthesis	1	1.15159	TCM_004508	1	-1.1453	TCM_007743	7	1.88158	TCM_020479/TCM_017447/TCM_034077/TCM_037858/TCM_014916/TCM_019751/TCM_000810	7	-2.43508	TCM_026466/TCM_014809/TCM_029248/TCM_007743/TCM_001741/TCM_036208/TCM_037152	1	1.49897	TCM_026466	7	-1.70733	TCM_017447/TCM_029248/TCM_014916/TCM_000809/TCM_036209/TCM_019751/TCM_000810	3	1.53972	TCM_020479/TCM_034077/TCM_014819	6	-2.35449	TCM_026466/TCM_014809/TCM_028995/TCM_029248/TCM_004508/TCM_036208
beta-Alanine metabolism	1	2.13864	TCM_020604	1	-1.01162	TCM_007696	5	3.49105	TCM_007696/TCM_037662/TCM_016858/TCM_037512/TCM_020604	9	-1.34444	TCM_012994/TCM_001150/TCM_021382/TCM_008258/TCM_007348/TCM_017829/TCM_001909/TCM_012170/TCM_010250	6	2.14189	TCM_011174/TCM_037662/TCM_020602/TCM_005627/TCM_010250/TCM_015945	2	-1.68285	TCM_001598/TCM_037512	4	4.30503	TCM_007696/TCM_037662/TCM_016858/TCM_020602	8	-1.5634	TCM_008258/TCM_007348/TCM_001150/TCM_012170/TCM_030293/TCM_046720/TCM_001598/TCM_000959
Biosynthesis of amino acids	9	1.99832	TCM_040641/TCM_025936/TCM_024362/TCM_030866/TCM_007530/TCM_022208/TCM_016784/TCM_025797/TCM_034632	9	-1.57949	TCM_026193/TCM_007743/TCM_026823/TCM_004913/TCM_030406/TCM_046686/TCM_020010/TCM_041506/TCM_007575	39	2.36004	TCM_030467/TCM_033351/TCM_041830/TCM_022455/TCM_037235/TCM_034559/TCM_014984/TCM_006785/TCM_036300/TCM_033353/TCM_043508/TCM_001303/TCM_017371/TCM_023447/TCM_043182/TCM_020479/TCM_008375/TCM_017447/TCM_005490/TCM_016023/TCM_017080/TCM_007530/TCM_011294/TCM_015379/TCM_034077/TCM_030869/TCM_020385/TCM_037858/TCM_011238/TCM_007642/TCM_014263/TCM_033761/TCM_019751/TCM_014583/TCM_006338/TCM_041592/TCM…	23	-2.4121	TCM_034633/TCM_020103/TCM_030866/TCM_026193/TCM_000863/TCM_047047/TCM_015773/TCM_029248/TCM_014095/TCM_018643/TCM_007743/TCM_025937/TCM_030406/TCM_001815/TCM_001741/TCM_000570/TCM_025933/TCM_036208/TCM_037152/TCM_034632/TCM_019615/TCM_030673/TCM_028918	12	2.15926	TCM_034633/TCM_025937/TCM_022268/TCM_019615/TCM_001116/TCM_034632/TCM_030866/TCM_014095/TCM_011609/TCM_004913/TCM_025936/TCM_000927	21	-2.10232	TCM_030467/TCM_017447/TCM_043182/TCM_015379/TCM_046686/TCM_014984/TCM_029248/TCM_029710/TCM_007530/TCM_020010/TCM_020739/TCM_010816/TCM_000809/TCM_006785/TCM_036209/TCM_019751/TCM_041592/TCM_010757/TCM_000810/TCM_023447/TCM_001071	42	1.75004	TCM_004913/TCM_005490/TCM_033351/TCM_022268/TCM_016023/TCM_020479/TCM_041506/TCM_026823/TCM_017080/TCM_041152/TCM_014263/TCM_041830/TCM_041646/TCM_008375/TCM_001116/TCM_022455/TCM_024360/TCM_020228/TCM_007575/TCM_034869/TCM_021477/TCM_034559/TCM_037587/TCM_011294/TCM_006785/TCM_017371/TCM_033353/TCM_034077/TCM_026379/TCM_000080/TCM_029096/TCM_027290/TCM_037235/TCM_034630/TCM_014984/TCM_023447/TCM…	19	-2.5725	TCM_020103/TCM_034633/TCM_026193/TCM_030866/TCM_040641/TCM_015773/TCM_000863/TCM_000570/TCM_029248/TCM_026423/TCM_028918/TCM_025936/TCM_007530/TCM_015365/TCM_016784/TCM_022208/TCM_036208/TCM_034632/TCM_001816
Cyanoamino acid metabolism	3	1.50765	TCM_019281/TCM_031367/TCM_004646	2	-1.03299	TCM_000770/TCM_033762	8	2.14039	TCM_046849/TCM_034559/TCM_019281/TCM_023394/TCM_014361/TCM_000770/TCM_012568/TCM_004647	5	-2.95318	TCM_001215/TCM_031180/TCM_041340/TCM_046853/TCM_033762	8	1.92499	TCM_019281/TCM_041163/TCM_001215/TCM_045515/TCM_046852/TCM_000927/TCM_046853/TCM_004647	5	-2.03703	TCM_000767/TCM_022798/TCM_000768/TCM_041671/TCM_000769	11	2.21495	TCM_000770/TCM_019281/TCM_046849/TCM_046852/TCM_020228/TCM_034559/TCM_045515/TCM_041163/TCM_004647/TCM_014361/TCM_012568	9	-2.29082	TCM_031180/TCM_033762/TCM_041671/TCM_000768/TCM_046853/TCM_001215/TCM_031368/TCM_000767/TCM_004646
Cysteine and methionine metabolism	3	2.33135	TCM_008172/TCM_025797/TCM_034632	6	-1.62363	TCM_026823/TCM_004913/TCM_030406/TCM_038451/TCM_020226/TCM_005626	16	2.22141	TCM_014537/TCM_030320/TCM_037683/TCM_026765/TCM_036300/TCM_008375/TCM_011294/TCM_037858/TCM_038310/TCM_033761/TCM_035206/TCM_019751/TCM_038451/TCM_010657/TCM_016644/TCM_006338	18	-3.35228	TCM_034633/TCM_015649/TCM_020674/TCM_001213/TCM_019765/TCM_019632/TCM_002179/TCM_000863/TCM_018643/TCM_030406/TCM_001741/TCM_037152/TCM_034632/TCM_030673/TCM_012029/TCM_005626/TCM_005265/TCM_037704	11	3.02436	TCM_002179/TCM_034633/TCM_020674/TCM_022268/TCM_001213/TCM_019765/TCM_005626/TCM_012029/TCM_034632/TCM_004913/TCM_008172	6	-2.71236	TCM_026765/TCM_030320/TCM_008178/TCM_037683/TCM_038310/TCM_019751	25	2.10826	TCM_004913/TCM_022268/TCM_014537/TCM_026823/TCM_020890/TCM_038451/TCM_041152/TCM_008375/TCM_024360/TCM_021477/TCM_035206/TCM_011294/TCM_030320/TCM_020226/TCM_037508/TCM_000080/TCM_005626/TCM_037683/TCM_034630/TCM_016338/TCM_021075/TCM_020629/TCM_012031/TCM_006355/TCM_028849	10	-2.59039	TCM_034633/TCM_019632/TCM_019765/TCM_001213/TCM_016250/TCM_000863/TCM_026423/TCM_020674/TCM_015649/TCM_034632
Glycine, serine and threonine metabolism	3	2.34595	TCM_011969/TCM_016784/TCM_020604	3	-1.39822	TCM_026193/TCM_016136/TCM_007575	12	1.70024	TCM_034559/TCM_036300/TCM_008375/TCM_011294/TCM_021331/TCM_014263/TCM_033761/TCM_037512/TCM_016137/TCM_020604/TCM_005465/TCM_005466	10	-2.8672	TCM_040844/TCM_001213/TCM_019765/TCM_026193/TCM_028593/TCM_000570/TCM_016136/TCM_006612/TCM_019615/TCM_012170	6	1.80501	TCM_001213/TCM_019765/TCM_019615/TCM_020602/TCM_039637/TCM_000927	2	-1.61235	TCM_021331/TCM_037512	14	1.62153	TCM_005465/TCM_030256/TCM_014263/TCM_008375/TCM_020228/TCM_007575/TCM_034559/TCM_006056/TCM_037587/TCM_020602/TCM_011294/TCM_000080/TCM_029096/TCM_005466	9	-2.66116	TCM_040844/TCM_026193/TCM_019765/TCM_001213/TCM_028593/TCM_000570/TCM_012170/TCM_006612/TCM_016784
Histidine metabolism	0	0		0	0		3	1.85564	TCM_017371/TCM_016858/TCM_037512	1	-1.22123	TCM_010250	1	1.41045	TCM_010250	2	-1.68285	TCM_001598/TCM_037512	2	1.69871	TCM_016858/TCM_017371	1	-1.55245	TCM_001598
Lysine biosynthesis	1	1.53345	TCM_007530	0	0		6	1.44727	TCM_036300/TCM_001303/TCM_008375/TCM_005490/TCM_007530/TCM_011294	0	0		0	1.49897		1	-1.28478	TCM_007530	3	1.53972	TCM_005490/TCM_008375/TCM_011294	1	-1.54652	TCM_007530
Lysine degradation	0	0		0	0		3	2.0064	TCM_021331/TCM_016858/TCM_037512	4	-1.91408	TCM_030451/TCM_037438/TCM_021382/TCM_010250	2	1.32989	TCM_010250/TCM_015453	3	-1.48004	TCM_001598/TCM_021331/TCM_037512	3	1.73146	TCM_030257/TCM_016858/TCM_015453	6	-1.78491	TCM_030451/TCM_037438/TCM_035036/TCM_001598/TCM_000192/TCM_007803
Phenylalanine metabolism	4	1.80706	TCM_003889/TCM_006681/TCM_008172/TCM_020604	3	-1.2541	TCM_021592/TCM_007889/TCM_043179	8	2.94305	TCM_006681/TCM_039453/TCM_037858/TCM_006683/TCM_019751/TCM_020604/TCM_046818/TCM_006682	11	-1.32024	TCM_021382/TCM_001963/TCM_007889/TCM_001741/TCM_037152/TCM_031591/TCM_046817/TCM_043179/TCM_042087/TCM_021591/TCM_012170	3	1.75649	TCM_021591/TCM_020602/TCM_008172	5	-2.74625	TCM_008178/TCM_006683/TCM_019751/TCM_007889/TCM_046818	4	1.73703	TCM_039453/TCM_021592/TCM_020602/TCM_043179	5	-1.44397	TCM_003889/TCM_007889/TCM_012170/TCM_001963/TCM_031591
Phenylalanine, tyrosine and tryptophan biosynthesis	3	2.45349	TCM_040641/TCM_025936/TCM_008172	1	-1.15643	TCM_041506	5	1.65382	TCM_037858/TCM_011238/TCM_019751/TCM_038186/TCM_042564	5	-1.10303	TCM_025937/TCM_001741/TCM_025933/TCM_037152/TCM_019615	5	1.77744	TCM_025937/TCM_019615/TCM_011609/TCM_025936/TCM_008172	3	-3.23733	TCM_008178/TCM_019751/TCM_001071	7	2.512	TCM_041506/TCM_041646/TCM_034869/TCM_027290/TCM_011609/TCM_042564/TCM_015842	2	-2.64327	TCM_040641/TCM_025936
Selenocompound metabolism	0	0		1	-1.3882	TCM_020727	1	1.21347	TCM_034204	4	-2.41796	TCM_015649/TCM_020727/TCM_018643/TCM_000024	0	0		0	0		4	2.21834	TCM_041152/TCM_024360/TCM_034204/TCM_028849	2	-2.95275	TCM_000024/TCM_015649
Taurine and hypotaurine metabolism	2	2.59944	TCM_006473/TCM_046237	0	0		5	5.11367	TCM_046238/TCM_006473/TCM_046235/TCM_006472/TCM_046237	3	-2.67087	TCM_001215/TCM_038236/TCM_037420	2	2.59873	TCM_011174/TCM_001215	2	-3.48749	TCM_006472/TCM_046237	1	2.03735	TCM_006473	2	-3.1946	TCM_001215/TCM_037476
Tryptophan metabolism	3	1.05776	TCM_003889/TCM_006681/TCM_020470	4	-1.5254	TCM_008054/TCM_015522/TCM_007889/TCM_010721	16	2.74141	TCM_003800/TCM_006681/TCM_012202/TCM_004531/TCM_021331/TCM_038310/TCM_016858/TCM_006683/TCM_037512/TCM_020470/TCM_008054/TCM_046818/TCM_006682/TCM_011989/TCM_040757/TCM_040763	14	-2.99326	TCM_030451/TCM_000075/TCM_005026/TCM_005024/TCM_002007/TCM_021382/TCM_007889/TCM_010198/TCM_046817/TCM_010721/TCM_011384/TCM_015596/TCM_010250/TCM_006540	5	3.37242	TCM_010198/TCM_040759/TCM_040763/TCM_018684/TCM_010250	11	-2.24041	TCM_003800/TCM_012202/TCM_010706/TCM_001598/TCM_038310/TCM_011989/TCM_006683/TCM_007889/TCM_021331/TCM_037512/TCM_046818	10	2.13665	TCM_008054/TCM_029788/TCM_040763/TCM_030257/TCM_015522/TCM_016858/TCM_004531/TCM_010198/TCM_035137/TCM_040759	8	-3.54815	TCM_030451/TCM_000075/TCM_003889/TCM_007889/TCM_005024/TCM_005026/TCM_001598/TCM_011384
Tyrosine metabolism	6	1.85776	TCM_003889/TCM_029923/TCM_025555/TCM_029924/TCM_008172/TCM_020604	3	-1.2254	TCM_021592/TCM_007889/TCM_029921	6	2.79329	TCM_025554/TCM_039453/TCM_037858/TCM_029925/TCM_019751/TCM_020604	8	-2.35181	TCM_001963/TCM_007889/TCM_001741/TCM_037152/TCM_029922/TCM_029921/TCM_021591/TCM_012170	8	2.39264	TCM_029923/TCM_029926/TCM_006866/TCM_021591/TCM_020602/TCM_029924/TCM_034862/TCM_008172	4	-1.75705	TCM_008178/TCM_001447/TCM_019751/TCM_007889	8	2.512	TCM_029925/TCM_039453/TCM_021592/TCM_020602/TCM_029926/TCM_029924/TCM_034862/TCM_029923	7	-1.49504	TCM_003889/TCM_007889/TCM_012170/TCM_001963/TCM_031685/TCM_001445/TCM_025555
Valine, leucine and isoleucine biosynthesis	1	3.81698	TCM_034632	2	-1.30694	TCM_046686/TCM_020010	3	2.01167	TCM_023447/TCM_020385/TCM_006338	5	-4.19825	TCM_034633/TCM_020103/TCM_000863/TCM_047047/TCM_034632	2	5.10937	TCM_034633/TCM_034632	4	-1.42147	TCM_046686/TCM_029710/TCM_020010/TCM_023447	2	1.44942	TCM_034630/TCM_023447	4	-3.3206	TCM_020103/TCM_034633/TCM_000863/TCM_034632
Valine, leucine and isoleucine degradation	2	2.90475	TCM_023925/TCM_034632	2	-1.05636	TCM_007696/TCM_006911	5	3.18708	TCM_007696/TCM_021331/TCM_016858/TCM_037512/TCM_006338	19	-3.5844	TCM_034633/TCM_046789/TCM_041072/TCM_035303/TCM_038623/TCM_004300/TCM_046997/TCM_001213/TCM_019765/TCM_030451/TCM_000863/TCM_001513/TCM_004301/TCM_021382/TCM_007348/TCM_017829/TCM_040868/TCM_034632/TCM_010250	13	2.40393	TCM_034633/TCM_046789/TCM_001213/TCM_035303/TCM_019765/TCM_038623/TCM_034632/TCM_041072/TCM_001513/TCM_005627/TCM_010250/TCM_015945/TCM_035302	3	-1.48004	TCM_001598/TCM_021331/TCM_037512	5	3.22392	TCM_007696/TCM_037784/TCM_016858/TCM_016163/TCM_034630	20	-2.55555	TCM_035303/TCM_034633/TCM_041072/TCM_038623/TCM_046789/TCM_046997/TCM_019765/TCM_004300/TCM_030451/TCM_001213/TCM_007348/TCM_021252/TCM_001513/TCM_000863/TCM_046720/TCM_001598/TCM_004301/TCM_000959/TCM_023925/TCM_034632
Nitrogen metabolism	1	1.29074	TCM_007383	4	-1.15785	TCM_007743/TCM_000770/TCM_012059/TCM_022604	8	1.89561	TCM_035019/TCM_007067/TCM_020479/TCM_017447/TCM_015379/TCM_010364/TCM_007383/TCM_000770	9	-3.58047	TCM_026466/TCM_034497/TCM_012059/TCM_014809/TCM_042096/TCM_007743/TCM_016937/TCM_010455/TCM_042093	5	2.46304	TCM_034497/TCM_026466/TCM_042093/TCM_022604/TCM_022295	8	-2.73468	TCM_017447/TCM_015379/TCM_007067/TCM_000767/TCM_000768/TCM_035019/TCM_042128/TCM_000769	8	2.65053	TCM_010364/TCM_000770/TCM_022604/TCM_020479/TCM_024536/TCM_035019/TCM_012058/TCM_024529	10	-3.16026	TCM_026466/TCM_014809/TCM_034497/TCM_012059/TCM_028995/TCM_042096/TCM_042127/TCM_000768/TCM_016937/TCM_000767

## Sheet: C- Carbon and carbohydrate meta
List of DEGs associated with carbon metabolism and their relative expression levels											List of DEGs associated with carbohydrate metabolism and their relative expression levels
gene_id:gene_symbol	ZEBBCH07	ZEBBCH08	SEBBCH07Lik	SEBBCH08l	Gene description						gene_id:gene_symbol	ZEBBCH07	ZEBBCH08	SEBBCH07Lik	SEBBCH08l	Gene description
TCM_000080:AT2G17630	61.9578051398596	117.105299903516	77.6324047372368	47.8379815774951	Pyridoxal phosphate (PLP)-dependent transferases superfamily protein						TCM_002268:UGE3_ARATH	1.69484301754338	1.74154198339246	0.123826884173982	0.538760605757315	Bifunctional UDP-glucose 4-epimerase and UDP-xylose 4-epimerase
TCM_000570:AT3G50520	16.3818352812855	18.8928251047763	16.6473426137936	43.6875331740686	Phosphoglycerate mutase family protein						TCM_020103:MAML-4_ARATH	15.0922876634108	16.4725461879722	23.7138457330066	261.835083430486	2-isopropylmalate synthase 1 isoform 3
TCM_000767:n/a	2.33056643591887	1.89307345694177	12.244652427767	6.69227199469026	Uncharacterized protein						TCM_036333:PF00198_ARATH	22.010550840296	17.6827792806964	23.1111287413048	6.19018679667038	2-oxoacid dehydrogenases acyltransferase family protein isoform 2
TCM_000768:n/a	2.29631171325875	0.68677389981127	10.3110148328061	6.67259170417413	Uncharacterized protein						TCM_011824:LTA2_ARATH	7.70225022225168	8.27063177358555	10.3583138728446	4.34148754242207	2-oxoacid dehydrogenases acyltransferase family protein isoform 3
TCM_000769:n/a	0.0709383539142879	0.206650890897155	0.737209999706782	0.341117103590073	Uncharacterized protein						TCM_023152:PGLP1_ARATH	0.744580062226643	0.149210620794398	0.226475468524944	2.2607132171035	2-phosphoglycolate phosphatase 1
TCM_000770:AT4G37560	9.2753923630725	19.0674187189257	11.5871984186162	3.99169724532684	Acetamidase/Formamidase family protein isoform 1						TCM_001239:DPE1_ARATH	5.13664823310338	4.72774395452462	5.91424681309993	10.6059146888561	4-alpha-glucanotransferase, chloroplast, putative isoform 2
TCM_000904:PCK1_ARATH	46.7762877265091	87.7999389227473	82.1389150895209	187.115474417561	Phosphoenolpyruvate carboxykinase 1						TCM_030467:PFK2_ARATH	0.15270448732292	0.148707792143826	18.6494459169043	0.138590762879436	6-phosphofructokinase 2
TCM_000927:SHM1_ARATH	4.50173759430526	2.63621858028813	1.59863938151951	1.48888587178017	Serine transhydroxymethyltransferase 1 isoform 2						TCM_016386:AT5G41670	59.6606989454676	106.323257489141	145.5971780792	65.6602677613317	6-phosphogluconate dehydrogenase family protein isoform 1
TCM_000959:OsALDH6B2	5.86307138405896	4.03576106169649	11.8649889396006	11.5774601681061	Methylmalonate-semialdehyde dehydrogenase						TCM_019092:AT3G02360	0.039305439909429	0.010409171198011	0.364066225790601	0	6-phosphogluconate dehydrogenase family protein, putative
TCM_001150:ACX2_ARATH	27.5494716805253	38.3034794612235	26.5243276964284	104.670224961951	Acyl-CoA oxidase 2 isoform 1						TCM_019095:PGD2_ARATH	0	0	2.35034894169091	0.00667055241134087	6-phosphogluconate dehydrogenase, decarboxylating 2
TCM_001707:PPC2_ARATH	11.8051715325174	9.47660567535853	16.4420973567037	7.55855927920213	Phosphoenolpyruvate carboxylase 1 isoform 2						TCM_000770:AT4G37560	9.2753923630725	19.0674187189257	11.5871984186162	3.99169724532684	Acetamidase/Formamidase family protein isoform 1
TCM_001741:ASP1_ARATH	29.3516262377126	29.0049660395308	24.5298557174608	49.0005956543842	Aspartate aminotransferase 1						TCM_005375:CAC3_ARATH	1.8408466000886	1.59895968486237	0.99179130216918	34.5752403900291	Acetyl Co-enzyme a carboxylase carboxyltransferase alpha subunit
TCM_001815:CSY2_ARATH	20.2639124719849	29.0492072451747	23.5727333442795	50.0092556472482	Citrate synthase 2 isoform 1						TCM_034957:ACC2_ARATH	16.0823416235196	7.49137560866273	27.6200944586832	29.7926215542261	Acetyl-CoA carboxylase 1 isoform 2
TCM_001816:n/a	0.0815223745287523	0	0.0582110118124839	0.168357474900085	Uncharacterized protein						TCM_030866:ACOC_CUCMA	4.4932112934609	1.25517187484088	1.5020301998759	18.4612991836821	Aconitase 3
TCM_005037:PDH-E1 ALPHA_ARATH	30.0623443821187	46.7557482622334	64.2474934872354	25.530793274302	Pyruvate dehydrogenase E1 alpha, ALPHA						TCM_030869:ACOC_CUCMA	1.18108766713544	0.40229734457745	2.34722685783326	0.634525947447906	Aconitase 3
TCM_005375:CAC3_ARATH	1.8408466000886	1.59895968486237	0.99179130216918	34.5752403900291	Acetyl Co-enzyme a carboxylase carboxyltransferase alpha subunit isoform 2						TCM_021325:AAE7_ARATH	38.2438153596568	52.3300725658634	37.9757924395864	147.749011166269	Acyl-activating enzyme 7
TCM_005465:AT2G45630	15.5329983071454	25.1105753546446	8.82971136056363	4.11726395277705	D-isomer specific 2-hydroxyacid dehydrogenase family protein						TCM_022230:AT5G03370	8.17918908495438	19.8872807660051	10.7841334646352	9.47525731346957	Acylphosphatase family isoform 2
TCM_005466:AT2G45630	1.22976663401338	0.871572262051765	1.14183023034476	0.354092315841225	D-isomer specific 2-hydroxyacid dehydrogenase family protein						TCM_002492:ADG1_ARATH	28.8418044941339	24.3831888320408	37.5818624173481	4.61602707948496	ADP glucose pyrophosphorylase 1
TCM_005626:c-NAD-MDH3_ARATH	1.07679934939951	2.63673792260594	0.140255452715265	0.617785698637119	Lactate/malate dehydrogenase family protein isoform 1						TCM_020551:APL1_ARATH	0.0652265986175206	0	0.653632807860123	0.022237386963965	ADP glucose pyrophosphorylase large subunit 1 isoform 3
TCM_005627:AT3G60510	1.17895294136953	1.23855349403398	0.434521244812021	0.85949129858412	ATP-dependent caseinolytic protease/crotonase family protein isoform 2						TCM_011970:AT1G74910	75.1137532940763	87.7566590063095	42.2684058023804	31.3757777496629	ADP-glucose pyrophosphorylase family protein isoform 3
TCM_006355:PMDH2_ARATH	0.673292510907597	1.04750047987334	0.986888331039724	0.355688644445624	Malate dehydrogenase isoform 1						TCM_040844:AGT_ARATH	2.55802501107203	3.11714086836784	1.77842601493881	227.374479600392	Alanine:glyoxylate aminotransferase isoform 1
TCM_006444:FR_ARATH	41.5814693763827	28.5340385594859	12.1207269388176	271.38640114159	Fructose-1,6-bisphosphatase, cytosolic						TCM_001445:ADH1_PETHY	3.36508182778555	2.53551508557413	7.39633393402717	7.60926218594893	Alcohol dehydrogenase 1 OS=Petunia hybrida
TCM_006612:HPR_ARATH	2.24809184990732	3.33064599922018	4.05567844980442	9.88736058177322	Glycerate dehydrogenase isoform 1						TCM_001447:ADH1_PETHY	34.3759845739291	135.635837764944	91.5001327916255	65.263782739248	Alcohol dehydrogenase 1 OS=Petunia hybrida
TCM_006785:FBA1_ARATH	5.76186771944218	10.0968051465221	20.9513408851501	1.93773499383733	Fructose-bisphosphate aldolase 1						TCM_037078:ALDH11A3_ARATH	4.90835012597085	2.25883930263617	3.47541284685754	4.02978140268203	Aldehyde dehydrogenase 11A3 isoform 1
TCM_007348:ALDH6B2_ARATH	18.0462210386223	16.8076649140548	18.8851738850675	50.1509538300083	Aldehyde dehydrogenase 6B2						TCM_010250:ALDH2B1_ORYSJ	69.405593513794	41.8049772177388	26.4860515043168	60.6238769972731	Aldehyde dehydrogenase 2B4
TCM_007642:AT5G08570	79.937966567558	102.558879495721	151.659694876659	63.2920906918382	Pyruvate kinase family protein isoform 1						TCM_016858:ALDH2B1_ORYSJ	11.3529622609813	16.1005295079826	12.4924723241271	4.01769751083353	Aldehyde dehydrogenase 2B4 isoform 1
TCM_007696:AT2G30660	6.40516145288044	12.8989435566558	4.61951462303387	0.0125469928033504	Beta-hydroxyisobutyryl-CoA hydrolase 1						TCM_037512:AL7B4_ARATH	0.74398516009478	0.200871268161641	3.36439364046609	0.491458861871071	Aldehyde dehydrogenase 7B4, putative
TCM_008258:ACX3_ARATH	37.1538404257845	34.2000372318954	51.0503099854457	131.060577995575	Acyl-CoA oxidase 3 isoform 1						TCM_001598:ALDH3I1_ARATH	2.77122476864056	1.61240929689607	6.55308364869636	4.81576703033744	Aldehyde dehydrogenase family 3 member I1
TCM_008602:G6PD2_ARATH	32.4611667338631	26.3443382324486	51.0546399589391	23.5581708090127	Glucose-6-phosphate 1-dehydrogenase 2 isoform 1						TCM_011307:AKRCA_ARATH	56.3030461830395	75.1085360861305	27.6252174962435	41.7569133870901	Aldo-keto reductase family 4 member C10 & PF00248:Aldo/keto reductase family
TCM_010721:n/a	5.43098090693839	12.2189101020008	5.4432836172414	11.3704000108001	Uncharacterized protein						TCM_022455:FBA6_ARATH	793.606841186051	1313.30977034313	1133.36107164658	370.334394754139	Aldolase superfamily protein isoform 1
TCM_010757:GAPC2_ARATH	74.4510473338267	110.436010406048	180.65952774689	149.94204244266	Glyceraldehyde-3-phosphate dehydrogenase C2 isoform 2						TCM_029459:GOX3_ARATH	43.677461807354	57.4707045308998	57.2236772049322	219.247091455165	Aldolase-type TIM barrel family protein isoform 1
TCM_010816:RRPI2_ARATH	26.9779181586984	52.5520215473127	60.4158485663884	44.8752239199168	Probable ribose-5-phosphate isomerase 2						TCM_032344:GOX1_ARATH	0.244841750006892	0.827460417491058	0.291336777375848	0.209761636571266	Aldolase-type TIM barrel family protein isoform 1
TCM_011326:ICL_ARATH	1.44279481922928	1.14833601800142	0.667350710258295	48.7766655407108	Isocitrate lyase isoform 3						TCM_046843:GLO4_ORYSJ	23.8876953588449	18.6387097268593	30.6217993506878	60.7738216688238	Aldolase-type TIM barrel family protein isoform 1
TCM_011824:LTA2_ARATH	7.70225022225168	8.27063177358555	10.3583138728446	4.34148754242207	2-oxoacid dehydrogenases acyltransferase family protein isoform 3						TCM_016980:AT5G14500	8.74361093407466	8.69958765012188	11.8615070712414	17.8968825323777	Aldose 1-epimerase family protein isoform 2
TCM_011892:PPC4_ARATH	16.1856605191477	19.0206106148699	33.7972466364366	27.3691712553268	Phosphoenolpyruvate carboxylase 4 isoform 1						TCM_030827:EMB2729	2.59222310923287	1.27805208030015	3.32496517108018	3.08795954459039	Alpha amylase family protein isoform 1
TCM_014095:RPE_ARATH	12.0433850718183	11.2958414805272	5.97410555808586	22.2075105977046	D-ribulose-5-phosphate-3-epimerase isoform 1						TCM_018712:PHS1_ARATH	17.545084666615	11.2496956102627	42.8480295868458	14.0105906408959	Alpha-1,4 glucan phosphorylase L isozyme, chloroplastic/amyloplastic isoform 1
TCM_014263:PSP_ARATH	17.8650606312152	15.5810630623185	13.3675053695189	6.47050384539182	3-phosphoserine phosphatase isoform 1						TCM_011580:PHO1_ORYSJ	0.359949202816837	0.0499701492688965	1.06783125768926	0.521847316201183	Alpha-1,4 glucan phosphorylase L isozyme, chloroplastic/amyloplastic isoform 2
TCM_014583:GapC3_ORYSJ	47.7634367662072	53.345305236373	82.0220638311848	28.5059852954465	Glyceraldehyde-3-phosphate dehydrogenase C subunit 1						TCM_033838:AMY1_ARATH	15.8598093258531	67.7402342418271	28.1250106371288	50.1804951343633	Alpha-amylase-like
TCM_014591:MLS_ARATH	11.3446240110411	12.2654746579035	31.085756934044	390.303338732264	Malate synthase, glyoxysomal						TCM_033840:AMY1_ARATH	3.30836214625752	5.02024984872212	3.45781219062175	2.42459548125377	Alpha-amylase-like
TCM_014716:PF02779	2.64012281725956	0.712296746101712	4.28354785335383	2.11465560153474	Transketolase family protein, putative						TCM_018745:AMY3_ARATH	0.353530090649058	0.0590472501488799	0.640631844255017	0.213419343781616	Alpha-amylase-like 3
TCM_014809:GDH2_ARATH	47.5800279948684	38.9560552848333	26.1302157040898	232.941245054472	Glutamate dehydrogenase 2						TCM_011799:AMY3_ARATH	16.1616116861776	20.2291120707977	16.0788506874231	67.4506891583588	Alpha-amylase-like 3 isoform 1
TCM_014984:ENO5_ORYSJ	89.8816222001361	122.509311212141	242.453234846003	52.8222047706631	Enolase isoform 2						TCM_033839:AMY1_ARATH	0.949591710228971	4.22538865941004	6.83608392274328	1.68199261751526	Alpha-amylase-like isoform 2
TCM_015365:AT3G49160	2.2110567373587	1.64634864044878	3.06924549061243	4.22288707784709	Pyruvate kinase family protein isoform 1						TCM_007639:AGAL1_ARATH	31.9756911368014	16.6838938983981	17.2870024722451	6.60385612067415	Alpha-galactosidase 1
TCM_015483:EMB2024	98.16429431086	204.525535728409	175.137502848528	93.1794445612209	NagB/RpiA/CoA transferase-like superfamily protein						TCM_007627:AGAL2_ARATH	3.63930329573212	1.43725580428941	0.615428080402213	3.12788499423774	Alpha-galactosidase 2
TCM_015773:PRS2_ARATH	7.44896223629736	10.7110615838659	6.59055504202717	48.751030036452	Phosphoribosyltransferase family protein						TCM_013025:alphaGa1_ORYSJ	0.0519517213582832	0.031495793488138	0.123769871923783	1.11069037799299	Alpha-galactosidase isoform 1
TCM_015945:AT3G60510	0.734340030169065	0.121611975855769	0.0450024955056425	0.0102522590642436	3-hydroxyisobutyryl-CoA hydrolase-like protein						TCM_015177:AAE3_ARATH	0.654913515701285	0.946180319151356	4.09813284962138	0.219248000348552	AMP-dependent synthetase and ligase family protein
TCM_016023:AT1G12230	45.1885310252352	49.5780042825862	48.6400130628552	17.7280573704608	Transaldolase isoform 1						TCM_016236:AAE3_ORYSJ	13.8138936468227	24.5937235967618	18.8847211762805	65.788208519533	AMP-dependent synthetase and ligase family protein isoform 1
TCM_016136:PF00389_ARATH	35.0172253037602	81.2201119221202	20.1172755079545	47.0481856250486	D-isomer specific 2-hydroxyacid dehydrogenase family protein, putative						TCM_037235:PFK6_ARATH	6.85039274325719	8.11644264116782	11.8378749202046	3.01987624767561	ATP-dependent 6-phosphofructokinase
TCM_016137:PF00389_ARATH	1.86190018299801	1.90832377348455	2.51401435744741	0.981002357558995	D-isomer specific 2-hydroxyacid dehydrogenase family protein, putative						TCM_004647:BGLU11_ARATH	1.03389182033772	0.745077037754977	0.382138520535759	0.0840507281049876	Beta glucosidase 11
TCM_016386:AT5G41670	59.6606989454676	106.323257489141	145.5971780792	65.6602677613317	6-phosphogluconate dehydrogenase family protein isoform 1						TCM_004646:BGLU11_ARATH	0.610167091596	0.19040637579623	0.840355705485783	0.522983916985877	Beta glucosidase 11 isoform 1
TCM_016784:PMGI_RICCO	3.24122391276408	1.32478955753967	3.80970496719018	5.63633188760718	Phosphoglycerate mutase, 2,3-bisphosphoglycerate-independent OS=Ricinus communis						TCM_031180:BGLU41_ARATH	0.173171524879014	0.16835801705779	0.183344998154103	3.62806553495186	Beta glucosidase 41 isoform 1
TCM_016872:FDH_ARATH	139.012472641209	211.874571643226	214.360044239857	621.624217149252	Formate dehydrogenase						TCM_046853:BGLU45_ARATH	4.66560299287639	4.37339333354181	2.11537481011956	9.51466931407017	Beta glucosidase 45, putative
TCM_017080:GAPDH_ARATH	1233.6055924235	2153.26874098321	1601.40602825535	699.443202728211	Glyceraldehyde-3-phosphate dehydrogenase C2 isoform 1						TCM_046852:BGLU46_ARATH	55.6598332654296	51.7167135119748	18.2883941950812	9.28283646608634	Beta glucosidase 46 isoform 1
TCM_017432:GAPA-2_ARATH	4.10911553765216	5.635988433737	8.46051660376261	0.301572709602552	Glyceraldehyde 3-phosphate dehydrogenase A subunit 2						TCM_016515:BAMY4_ORYSJ	20.9713501495383	31.6412216493205	9.25976452226956	7.05722641399076	Beta-amylase 1
TCM_017829:CHY1_ARATH	31.2276956877757	43.1840983319244	23.4004241976358	56.1906765578413	Beta-hydroxyisobutyryl-CoA hydrolase 1 isoform 3						TCM_021054:BAM1_ARATH	12.8376631467867	20.9201623095258	15.9144143628041	195.883036648177	Beta-amylase 1 isoform 1
TCM_018719:BCCP2_ARATH	34.3083964218911	42.8506348129595	29.6100557937462	18.6973037665975	Biotin carboxyl carrier protein of acetyl-CoA carboxylase 2, putative						TCM_005334:BAM2_ARATH	0.414484957797815	0.200956182661471	0.238458283701558	0.0566461875371461	Beta-amylase 2 isoform 2
TCM_019092:AT3G02360	0.039305439909429	0.010409171198011	0.364066225790601	0	6-phosphogluconate dehydrogenase family protein, putative						TCM_025391:BAMY_ARATH	33.6887254470955	11.9120494167247	26.3961809679761	2.7741685165931	Beta-amylase 6
TCM_019095:n/a	0	0	2.35034894169091	0.00667055241134087	Uncharacterized protein						TCM_007781:AMYB_TRIRP	0.045830170384644	0	0.293869561430966	0	Beta-amylase, putative, OS=Trifolium repens
TCM_019454:RBCS_ARATH	0.932115633576161	0.548471653560379	4.45343374849579	1.51955601407797	Ribulose bisphosphate carboxylase small subunit						TCM_031367:BGLU18_ORYSJ	0.87384741879953	0.314932704943326	1.21810228081262	0.635098483898806	Beta-glucosidase 45, putative
TCM_019751:APS1_ARATH	0.236788075828632	0.379237659565701	1.48554754891042	0.189808208982609	Aspartate aminotransferase isoform 2						TCM_046849:BGLU47_ARATH	7.24587910946213	4.51259165398797	28.1009023334281	0.32480614413989	Beta-glucosidase 47 isoform 2
TCM_020228:SHM4_ARATH	259.012780915648	474.868746732316	151.585188015461	95.8160484737801	Serine hydroxymethyltransferase 4 isoform 1						TCM_023394:BGLU42_ARATH	21.9768178863611	12.5187720474416	32.8432180223665	12.0716148246655	Beta-glucosidase, putative isoform 1
TCM_020235:MTHFR2_ARATH	107.033578602615	97.0324030422289	59.5347029143074	47.8610342121445	Methylenetetrahydrofolate reductase isoform 2						TCM_018719:BCCP2_ARATH	34.3083964218911	42.8506348129595	29.6100557937462	18.6973037665975	Biotin carboxyl carrier protein of acetyl-CoA carboxylase 2, putative
TCM_020629:CYSK_CITLA	4.53831036959681	4.4778774165406	2.82148771543111	1.79145038007347	Cysteine synthase OS=Citrullus lanatus						TCM_039756:CAC2_ARATH	10.0379895180241	5.50505479576399	8.67835896778073	2.95003002686222	Biotin carboxylase 1, chloroplastic isoform 5
TCM_020739:PKP-ALPHA_ARATH	35.3944603049862	50.0610028952005	74.1775833118124	54.80260468239	Pyruvate kinase isozyme A, chloroplastic						TCM_019281:1BGLU1_ORYSJ	61.0942993776811	23.7137706794542	14.3020589822511	4.7192027186332	B-S glucosidase 44
TCM_020890:c-NAD-MDH2_ARATH	599.57257589678	691.947236788207	546.702409380041	283.520286891373	Lactate/malate dehydrogenase family protein						TCM_012568:BGLU44_ARATH	26.6253311476301	26.9749178168898	25.331497293735	10.7264499803192	B-S glucosidase 44 isoform 1
TCM_021084:PPDK_MESCR	0.848738844398516	0.562676213351257	3.99304993401764	1.26776716716833	Pyruvate phosphate dikinase, chloroplastic OS=Mesembryanthemum crystallinum						TCM_022641:CWINV2_ARATH	0.00108755041506897	0.0260774200232705	0.00084353795681993	0.087952311368488	Cell wall invertase 2 isoform 1
TCM_021086:PPDK_ARATH	1.21620841778811	4.74841304155698	39.0521833588714	12.8712781747396	Pyruvate orthophosphate dikinase isoform 7						TCM_036320:CEL3_ARATH	10.0760367899406	10.5342325325025	2.68049454131276	0.413768467756652	Cellulase 3
TCM_021325:AAE7_ARATH	38.2438153596568	52.3300725658634	37.9757924395864	147.749011166269	Acyl-activating enzyme 7						TCM_030643:PLY22_ARATH	5.65941120704189	7.36824253003083	3.88860438091924	3.00436718898048	Probable pectate lyase
TCM_021331:LPD1_ARATH	6.25588769488487	5.48031539391899	13.4277107411342	4.13876574477049	Lipoamide dehydrogenase 1 isoform 1						TCM_015812:CT-BMY_ARATH	0.208734003058621	0.317955993131668	0.286758385091058	1.40270361373977	Chloroplast beta-amylase isoform 3
TCM_021791:HCEF1_ARATH	3.83298912328617	1.22609266843027	2.47271009469942	1.19156412895118	High cyclic electron flow 1, putative						TCM_001815:CSY2_ARATH	20.2639124719849	29.0492072451747	23.5727333442795	50.0092556472482	Citrate synthase 2 isoform 1
TCM_021792:HCEF1_ARATH	1.30201542669947	0.894411850259044	0.966547211400134	0.0112607762589514	High cyclic electron flow 1						TCM_001816:CYSZ_CUCMA	0.0815223745287523	0	0.0582110118124839	0.168357474900085	Citrate synthase, glyoxysomal OS=Cucurbita maxima
TCM_022208:PGK1_ARATH	2.03069521093643	0.637953272460017	2.79267271300461	1.81941926263555	Phosphoglycerate kinase, putative isoform 1						TCM_017487:DJ1D_ARATH	218.291073078749	332.196084788586	119.340626195706	519.274519194491	Class I glutamine amidotransferase-like superfamily protein
TCM_022455:FBA6_ARATH	793.606841186051	1313.30977034313	1133.36107164658	370.334394754139	Fructose-bisphosphate aldolase 6, cytosolic						TCM_037165:GulLO3_ARATH	3.8597754315853	2.425675867982	0.705729168509511	2.11126126809488	D-arabinono-1,4-lactone oxidase family protein
TCM_023152:PGLP1_ARATH	0.744580062226643	0.149210620794398	0.226475468524944	2.2607132171035	2-phosphoglycolate phosphatase 1						TCM_019159:DHAR3_ARATH	3.15277309499793	2.679381846097	1.25437270410853	2.57877272682006	Dehydroascorbate reductase 1 isoform 3
TCM_024362:KPYC2_ORYSI	5.67299155422	2.28745518557045	7.27615040003575	3.89545434815188	Pyruvate kinase family protein isoform 2						TCM_042968:DHAR2_ARATH	124.057034663065	133.041372784706	124.798135108902	54.2105189114065	Dehydroascorbate reductase 2 isoform 1
TCM_025554:AT4G22110	425.083322943016	370.864182273577	539.371979302997	214.280639678907	GroES-like zinc-binding dehydrogenase family protein						TCM_042971:DHAR2_ARATH	0.941421993007599	0.769351399451284	3.2686987707067	1.17769773597719	Dehydroascorbate reductase 2 isoform 1
TCM_025555:8HGO_CATRO	2.96211831213348	0.74453687942399	4.06847147361462	2.20242218104238	8-hydroxygeraniol oxidoreductase OS=Catharanthus roseus						TCM_011190:GALUR_FRAAN	9.98500253010313	16.5554361573168	7.05746004342162	1.98408902285734	D-galacturonate reductase OS=Fragaria ananassa & PF00248:Aldo/keto reductase family
TCM_026379:EMB3119	40.5095399671385	62.175489347614	34.4328291799651	26.0330556688562	Ribose 5-phosphate isomerase, type A protein						TCM_011191:GALUR_FRAAN	0.0430905110403003	0.15143224647209	0.738006115144028	0.047119851995079	D-galacturonate reductase OS=Fragaria ananassa & PF00248:Aldo/keto reductase family
TCM_026423:CYSD1_ARATH	23.0910710934059	12.7136414806052	20.1628102970658	33.3767793801995	O-acetylserine lyase isoform 5						TCM_005465:AT2G45630	15.5329983071454	25.1105753546446	8.82971136056363	4.11726395277705	D-isomer specific 2-hydroxyacid dehydrogenase family protein
TCM_026466:GDH1_ARATH	16.390653288294	19.8726916969384	5.90001574100595	624.194983238848	Glutamate dehydrogenase 1 isoform 1						TCM_005466:AT5G28310	1.22976663401338	0.871572262051765	1.14183023034476	0.354092315841225	D-isomer specific 2-hydroxyacid dehydrogenase family protein, putative
TCM_028593:AT1G80380	0.903875646297896	0.607457554482436	0.904232284521641	2.19615049218281	P-loop containing nucleoside triphosphate hydrolases superfamily protein						TCM_016136:PF02826_ARATH	35.0172253037602	81.2201119221202	20.1172755079545	47.0481856250486	D-isomer specific 2-hydroxyacid dehydrogenase family protein, putative
TCM_028918:PFK05_ORYSJ	0.34939062833988	0.343756599596138	0.595492253833342	2.0360176263973	ATP-dependent 6-phosphofructokinase 6						TCM_016137:PF02826_ARATH	1.86190018299801	1.90832377348455	2.51401435744741	0.981002357558995	D-isomer specific 2-hydroxyacid dehydrogenase family protein, putative
TCM_029248:ALAAT2_ARATH	46.9151413503623	75.4964481972358	114.517573107736	289.161343081564	Alanine aminotransferase 2						TCM_014095:RPE_ARATH	12.0433850718183	11.2958414805272	5.97410555808586	22.2075105977046	D-ribulose-5-phosphate-3-epimerase isoform 1
TCM_029459:GOX3_ARATH	43.677461807354	57.4707045308998	57.2236772049322	219.247091455165	Aldolase-type TIM barrel family protein isoform 1						TCM_014984:ENO5_ARATH	89.8816222001361	122.509311212141	242.453234846003	52.8222047706631	Enolase isoform 2
TCM_029464:AT2G34590	49.1847067666115	50.1741107581042	41.7223048668539	20.210178726954	Transketolase family protein						TCM_025063:AT5G06580_ARATH	4.34946085475503	3.47378459615342	7.56478452651242	12.1967654178992	FAD-linked oxidases family protein isoform 1
TCM_030256:AT1G11860	35.6870704911092	54.7942673841912	20.6652549532132	14.5249683652367	Glycine cleavage T-protein family isoform 1						TCM_016872:FDH_ARATH	139.012472641209	211.874571643226	214.360044239857	621.624217149252	Formate dehydrogenase
TCM_030257:ODO2B_ARATH	13.0116011736843	11.666283926736	7.55454109522714	4.33384298015348	Dihydrolipoyllysine-residue succinyltransferase component of 2-oxoglutarate dehydrogenase complex						TCM_006444:FR_ORYSJ	41.5814693763827	28.5340385594859	12.1207269388176	271.38640114159	Fructose-1,6-bisphosphatase, cytosolic
TCM_030406:SAT4_ARATH	1.41846858984885	8.55970923987672	2.86825849017904	14.3970779144298	Serine acetyltransferase 3, mitochondrial, putative						TCM_042176:F2KP_ARATH	14.4634046427412	9.66514780130949	15.1151064798859	27.3032493590648	Fructose-2,6-bisphosphatase isoform 1
TCM_030451:AACT1_ARATH	11.1240596491588	12.9620967383314	12.0276797763604	60.0373229573824	Thiolase family protein isoform 1						TCM_006785:FBA2_ARATH	5.76186771944218	10.0968051465221	20.9513408851501	1.93773499383733	Fructose-bisphosphate aldolase 1
TCM_030467:PFK2_ARATH	0.15270448732292	0.148707792143826	18.6494459169043	0.138590762879436	ATP-dependent 6-phosphofructokinase 2						TCM_004881:GOLS1_ARATH	13.7450338277204	6.65053727969826	24.882716206236	18.8499061339758	Galactinol synthase 1
TCM_030673:"SERAT2:2_ARATH"	21.2344225412882	34.0729096854375	29.8779718221917	62.1842808729041	Serine acetyltransferase 3, mitochondrial, putative						TCM_026798:GOLS2_ARATH	3.38957997674358	3.93161957407145	3.45243376592342	116.945486272194	Galactinol synthase 2
TCM_030866:ACOC_CUCMA	4.4932112934609	1.25517187484088	1.5020301998759	18.4612991836821	Aconitase 3 OS=Cucurbita maxima						TCM_010389:GOLS4_ARATH	16.028671576698	89.9453782829824	759.377499407735	73.5463625730518	Galactinol synthase 4
TCM_030869:ACOC_CUCMA	1.18108766713544	0.40229734457745	2.34722685783326	0.634525947447906	Aconitase 3 OS=Cucurbita maxima						TCM_013886:AT3G47800	0.669715320330016	0.190041946553094	0.127473439594442	6.0194510123606	Galactose mutarotase-like superfamily protein
TCM_031591:AT3G15290	10.1669304308013	17.6864504108691	12.0244380077283	36.2471271166916	3-hydroxyacyl-CoA dehydrogenase family protein isoform 1						TCM_016391:AT4G23730	18.7782962779383	30.3189954309847	14.0598695085796	110.034585360078	Galactose mutarotase-like superfamily protein
TCM_032344:GOX1_ARATH	0.244841750006892	0.827460417491058	0.291336777375848	0.209761636571266	Aldolase-type TIM barrel family protein isoform 1						TCM_018410:GALM4_ORYSJ	18.4247670372516	18.1010897010333	10.0371804271725	25.5353375656151	Galactose mutarotase-like superfamily protein
TCM_033351:PGK1_ARATH	8.07587210787931	10.5431814355518	9.99620556973129	2.46710808262037	Phosphoglycerate kinase 1						TCM_012789:AT3G17940	48.7274250924083	50.2152235082836	17.3265025546349	234.500924490141	Galactose mutarotase-like superfamily protein isoform 2
TCM_033353:PGK_ARATH	345.639785443612	361.932917674554	380.243890912795	151.979268648033	Phosphoglycerate kinase isoform 1						TCM_045874:GALM4_ORYSJ	25.3830176573571	42.253865781395	21.1258234553214	73.7387668320855	Galactose mutarotase-like superfamily protein, putative
TCM_033761:SERA1_ARATH	0.323715734924843	0.10973401250842	0.710953717012504	0.128792271816753	D-3-phosphoglycerate dehydrogenase						TCM_000230:MUR1_ARATH	68.6413074978573	90.9128271016231	45.8725848235471	31.6293804008982	GDP-mannose 4,6 dehydratase
TCM_034218:HXK3_ARATH	8.61990174897434	6.03109589574488	7.22036758295231	2.44478643833324	Hexokinase 3						TCM_019120:AT1G66250	6.89675792612901	6.21231014145009	6.85792133429099	1.34082820500021	Glucan endo-1,3-beta-glucosidase, putative isoform 1
TCM_034559:SHM2_ARATH	19.9153092221287	15.032303477483	17.3213901766252	6.45653458670507	Serine hydroxymethyltransferase 2 isoform 1						TCM_021530:APS2_ARATH	0.18387793121142	0.20556763736568	0.0818212395196497	0.0296542422412764	Glucose-1-phosphate adenylyltransferase
TCM_034583:PCK1_ARATH	25.9207300691355	23.2031202170522	7.21872719848309	129.620602934753	Phosphoenolpyruvate carboxykinase 1						TCM_006856:APL3_ARATH	69.4113878362022	51.3855335869245	170.294384872586	25.0784156156837	Glucose-1-phosphate adenylyltransferase family protein
TCM_034707:NADP-ME1_ARATH	161.738900154184	203.803735368169	113.488378136053	470.130131211597	NADP-dependent malic enzyme						TCM_042692:AT3G55590	45.2775338749458	86.6909624022479	21.79067882455	23.8261248062511	Glucose-1-phosphate adenylyltransferase family protein isoform 1
TCM_034862:AT4G22110	76.299763622202	111.922360162535	35.9022621021027	40.4364783665875	GroES-like zinc-binding dehydrogenase family protein isoform 2						TCM_034083:APL2_ARATH	2.16871130129324	1.89377222936186	1.87032730482846	0.567539097961431	Glucose-1-phosphate adenylyltransferase large subunit isoform 2
TCM_036333:PF00198_ARATH	22.010550840296	17.6827792806964	23.1111287413048	6.19018679667038	2-oxoacid dehydrogenases acyltransferase family protein isoform 2						TCM_008602:G6PD2_ARATH	32.4611667338631	26.3443382324486	51.0546399589391	23.5581708090127	Glucose-6-phosphate 1-dehydrogenase 2 isoform 1
TCM_037078:ALDH11A3_ARATH	4.90835012597085	2.25883930263617	3.47541284685754	4.02978140268203	Aldehyde dehydrogenase 11A3 isoform 1						TCM_016989:GLCAK_ARATH	20.2108660867009	20.4994793950204	15.8640282924423	47.6262574712495	Glucuronokinase G
TCM_037152:ASP3_ARATH	30.2636122389387	40.6333628863967	40.0039492796893	78.4212775595991	Aspartate aminotransferase 3						TCM_017447:GS1_ORYSJ	13.4564456963979	17.3415334358175	34.9430694832889	12.3378310324726	Glutamine synthase clone R1, 1,ATGLN1,1 isoform 1
TCM_037219:NADP-ME2_ARATH	44.2200791973798	33.0945809487552	16.4363843640145	41.6714466988522	NADP-malic enzyme 4						TCM_007743:"GLN1:5_ARATH"	69.7350014419051	154.227484468909	62.0874716172931	153.068379602719	Glutamine synthetase 1,4
TCM_037235:PFK6_ARATH	6.85039274325719	8.11644264116782	11.8378749202046	3.01987624767561	ATP-dependent 6-phosphofructokinase 6						TCM_020479:GS2_ARATH	10.3140321490812	14.0876299849447	17.0511162725184	4.13711365584411	Glutamine synthetase 2
TCM_037776:HXK2_ARATH	34.3684893248855	47.3008295316214	36.2952919093534	93.1389850903736	Hexokinase 2 isoform 3						TCM_014583:GAPDH_ORYSJ	47.7634367662072	53.345305236373	82.0220638311848	28.5059852954465	Glyceraldehyde-3-phosphate dehydrogenase C subunit 1
TCM_037858:AATC_ORYSJ	52.1759275173867	53.811438426417	73.4462598575839	29.4322063387989	Aspartate aminotransferase, cytoplasmic						TCM_017080:GAPDH_ORYSJ	1233.6055924235	2153.26874098321	1601.40602825535	699.443202728211	Glyceraldehyde-3-phosphate dehydrogenase C2 isoform 1
TCM_039193:RBCS1_ORYSJ	62.5254505047911	176.764611314747	177.488519543835	20.0869632671377	Ribulose bisphosphate carboxylase small subunit						TCM_010757:GAPC2_ARATH	74.4510473338267	110.436010406048	180.65952774689	149.94204244266	Glyceraldehyde-3-phosphate dehydrogenase C2 isoform 2
TCM_039756:CAC2_ARATH	10.0379895180241	5.50505479576399	8.67835896778073	2.95003002686222	Biotin carboxylase 1, chloroplastic isoform 5						TCM_006612:HPR_ARATH	2.24809184990732	3.33064599922018	4.05567844980442	9.88736058177322	Glycerate dehydrogenase isoform 1
TCM_040844:AGT_ARATH	2.55802501107203	3.11714086836784	1.77842601493881	227.374479600392	Alanine:glyoxylate aminotransferase isoform 1						TCM_030256:AT1G11860	35.6870704911092	54.7942673841912	20.6652549532132	14.5249683652367	Glycine cleavage T-protein family isoform 1
TCM_041830:TPIS_COPJA	408.337726932496	393.759784549377	495.155492365312	133.213038827328	Triosephosphate isomerase OS=Coptis japonica						TCM_015424:SS1_ARATH	2.47146577836894	1.36854057968588	2.80444035776921	0.717730269901079	Glycogen/starch synthases isoform 2
TCM_042607:SBPASE_ARATH	0.603845885958287	0.611285262197352	1.22807644212621	0.101393950861519	Sedoheptulose-bisphosphatase						TCM_028111:MLO13_ARATH	181.543067548891	223.605714736835	96.7884254354896	92.2156159233212	Glycosyl hydrolase 9A1
TCM_043182:TKTC_SOLTU	0.106247590800533	0.0275424546838733	2.15470451389568	0.119082964701629	Transketolase, putative						TCM_037400:GH9A4_ARATH	0.216908821176246	0.315992362125874	0.100606135383636	9.25305598285116	Glycosyl hydrolase 9A4 isoform 1
TCM_043508:KPYC1_ORYSI	37.70665441446	29.997500698598	64.3304698621475	25.1713998890151	Pyruvate kinase family protein isoform 1						TCM_010986:CEL1_ARATH	13.2518437585785	19.1490872593439	10.054279762316	0.687975712182003	Glycosyl hydrolase 9B1 isoform 2
TCM_046720:ALDH6B2_ORYSY	5.30446000523557	3.08454388384535	6.40544437125532	7.66998593572582	Aldehyde dehydrogenase 6B2						TCM_004697:GH9B13_ARATH	26.3287434910771	17.928224530858	4.43489025941118	5.34603149568187	Glycosyl hydrolase 9B13
TCM_046843:GLO4_ARATH	23.8876953588449	18.6387097268593	30.6217993506878	60.7738216688238	Aldolase-type TIM barrel family protein isoform 1						TCM_006787:GH9B18_ARATH	1.59042228484865	1.15272551090659	5.15333014003354	0.308782413823601	Glycosyl hydrolase 9B18
											TCM_007739:GH9C1_ARATH	6.19243635939813	8.21633023849808	1.3669268803003	14.2737296707241	Glycosyl hydrolase 9C1 isoform 2
											TCM_016456:GH9C2_ARATH	145.236897134889	106.522175329727	59.2220186027291	29.2800912136831	Glycosyl hydrolase 9C2
											TCM_041671:AT3G47000	4.43789765487475	2.85570023283843	10.233589362526	15.0296737914155	Glycosyl hydrolase family protein
											TCM_041163:AT5G20950	146.682577476316	119.69680615308	72.3412209336217	39.5206902075822	Glycosyl hydrolase family protein isoform 2
											TCM_008116:MAN2_ARATH	29.5576459827954	17.733964250493	25.7579214211631	11.2131670678661	Glycosyl hydrolase superfamily protein
											TCM_027696:AT5G11720	0.322524810286578	0.247207869818361	0.17531249262303	0.105519524136615	Glycosyl hydrolases family 31 protein isoform 5
											TCM_016024:AT1G62660	31.4838441990099	23.5735438272115	5.02350351021116	143.15102114933	Glycosyl hydrolases family 32 protein
											TCM_029039:ATBFRUCT1_ARATH	7.39214876991289	4.93525417759984	2.71278924150182	18.2686936858881	Glycosyl hydrolases family 32 protein isoform 1
											TCM_014931:INV2_ORYSJ	0.578908247677391	0.240080650838035	0.355083279387984	0.461053195293861	Glycosyl hydrolases family 32 protein isoform 2
											TCM_019986:GLX2-1_ARATH	44.2440868822578	38.62410778132	32.7964921704281	18.0118489240111	Glyoxalase 2-1
											TCM_030848:GLX1_ARATH	2.40120415392047	5.73146462523361	0.0321705575609336	0.309304336819709	Glyoxalase I
											TCM_037179:GLYI7_ORYSJ	1.50899117461365	0.670073003224743	1.95311270517611	0.47463386061528	Glyoxalase/Bleomycin resistance protein/Dioxygenase superfamily protein isoform 1
											TCM_015074:AT5G51970	28.8822008423383	35.7447687758086	16.4764429131199	110.424636553572	GroES-like zinc-binding alcohol dehydrogenase family protein isoform 1
											TCM_025554: PF08240_ARATH	425.083322943016	370.864182273577	539.371979302997	214.280639678907	GroES-like zinc-binding dehydrogenase family protein
											TCM_034862:AT4G22110	76.299763622202	111.922360162535	35.9022621021027	40.4364783665875	GroES-like zinc-binding dehydrogenase family protein isoform 2
											TCM_015361:TPP2_ORYSJ	0.13828973131868	0.208885150385513	0.777212998865264	0.530055671489574	Probable trehalose-phosphate phosphatase 2
											TCM_034935:TPPB_ARATH	2.40572925682248	2.31558988930981	0.442965919158548	0.437651223845194	PF02358:Trehalose-phosphatase
											TCM_037776:HXK1_ARATH	34.3684893248855	47.3008295316214	36.2952919093534	93.1389850903736	Hexokinase 2 isoform 3
											TCM_034218:HXK3_ARATH	8.61990174897434	6.03109589574488	7.22036758295231	2.44478643833324	Hexokinase 3
											TCM_021792:HCEF1_ARATH	1.30201542669947	0.894411850259044	0.966547211400134	0.0112607762589514	High cyclic electron flow 1
											TCM_039557:ISA1_ARATH	4.66328459070303	2.06581639491393	7.7694276864463	3.45759342912227	Isoamylase 1 isoform 1
											TCM_004448:ISA2_ARATH	5.60152459286482	6.10460225524198	8.30445729786473	2.43790082409716	Isoamylase 2, chloroplastic
											TCM_034845:ISA3_ARATH	7.56188930179945	3.89563503072445	21.2517785887553	7.89335471530235	Isoamylase 3
											TCM_011326:ICL_ARATH	1.44279481922928	1.14833601800142	0.667350710258295	48.7766655407108	Isocitrate lyase isoform 3
											TCM_020890:c-NAD-MDH1_ARATH	599.57257589678	691.947236788207	546.702409380041	283.520286891373	Lactate/malate dehydrogenase family protein
											TCM_005626:c-NAD-MDH3_ARATH	1.07679934939951	2.63673792260594	0.140255452715265	0.617785698637119	Lactate/malate dehydrogenase family protein isoform 1
											TCM_021331:LPD1_ARATH	6.25588769488487	5.48031539391899	13.4277107411342	4.13876574477049	Lipoamide dehydrogenase 1 isoform 1
											TCM_006355:PMDH2_ARATH	0.673292510907597	1.04750047987334	0.986888331039724	0.355688644445624	Malate dehydrogenase isoform 1
											TCM_014591:MLS_ARATH	11.3446240110411	12.2654746579035	31.085756934044	390.303338732264	Malate synthase, glyoxysomal
											TCM_004982:MAN1_ARATH	0	0.0636220747959848	0.0436584960541213	0.994570667555278	Mannan endo-1,4-beta-mannosidase 4, Cellulase (glycosyl hydrolase family 5)
											TCM_019679:MAN6_ARATH	9.72246755956577	10.7289478525723	4.4086576071643	4.39772229652432	Mannan endo-1,4-beta-mannosidase 6 isoform 2
											TCM_034082:MAN7_ARATH	70.2817268155539	55.6622532882173	83.8798011810406	15.9444261270267	Mannan endo-1,4-beta-mannosidase 7 & PF00150:Cellulase (glycosyl hydrolase family 5)
											TCM_000340:MAN7_ARATH	8.59866153717068	6.27930859252357	7.57951506034136	1.06771999041984	Mannan endo-1,4-beta-mannosidase 7, Cellulase (glycosyl hydrolase family 5)
											TCM_019440:MPI1_ARATH	3.96081316052161	5.48208539876227	2.60613145043807	12.220686355959	Mannose-6-phosphate isomerase, type I
											TCM_045545:AT3G56310	11.162798621246	25.9691886220056	13.9317577069063	45.1679789049321	Melibiase family protein isoform 2
											TCM_016900:MDAR4_ARATH	5.62063218068933	5.24042721118066	5.93845923370463	13.9340748836381	Monodehydroascorbate reductase 4 isoform 2
											TCM_022506:MDAR1_ARATH	205.555107123607	299.924776189612	229.77684431655	485.50394507144	Monodehydroascorbate reductase, seedling isozyme
											TCM_031321:MDAR2_ARATH	0.182739359990504	0.705902851390758	0.611650023120597	0.298771151285548	Monodehydroascorbate reductase, seedling isozyme, putative
											TCM_011308:MIOX1_ARATH	15.1178935435507	127.751642165774	7.89405665977908	64.6340355210294	Myo-inositol oxygenase 1 isoform 2
											TCM_037732:MIOX1_ARATH	1.90108578724555	0.636687320793315	0.0963814711839586	2.57375951784958	Myo-inositol oxygenase 1-like protein
											TCM_037734:MIOX2_ARATH	149.392180603004	83.0711774367343	1.45759828769635	96.7762420032581	Myo-inositol oxygenase 2 isoform 2
											TCM_015697:MIOX5_ARATH	0.0661057249123332	0.0511747441681461	0.00821334441814508	1.30575929960736	Myo-inositol oxygenase 4 isoform 1
											TCM_038450:GER2_ARATH	44.3153907020722	64.4821376858543	32.9637121057562	20.5530237468275	NAD(P)-binding Rossmann-fold superfamily protein
											TCM_006358:AT4G33670	14.7859108654363	17.0167604705934	20.3462111078921	7.80406281470546	NAD(P)-linked oxidoreductase superfamily protein
											TCM_021586:AT5G01670	0.181520223862415	0.0691891358793073	2.6765444304167	0.0641540608366617	NAD(P)-linked oxidoreductase superfamily protein
											TCM_034707:NADP-ME1_ARATH	161.738900154184	203.803735368169	113.488378136053	470.130131211597	NADP-dependent malic enzyme
											TCM_014909:AKRC9_ARATH	1.24947774900933	0.507480667064454	1.43874025197413	0.136828979518012	NADPH-dependent aldo-keto reductase & PF00248:Aldo/keto reductase family
											TCM_037219:NADP-ME2_ARATH	44.2200791973798	33.0945809487552	16.4363843640145	41.6714466988522	NADP-malic enzyme 4
											TCM_015483:EMB2024	98.16429431086	204.525535728409	175.137502848528	93.1794445612209	NagB/RpiA/CoA transferase-like superfamily protein
											TCM_011015:OJ1743A09.5	7.59931232837045	5.18313021541461	6.98981147192228	1.22789966321312	O-Glycosyl hydrolases family 17 protein
											TCM_030245:AT1G11820	34.8662866467735	27.7012972875824	23.7661868023022	8.35571801735144	O-Glycosyl hydrolases family 17 protein
											TCM_039796:AT5G58090	29.1877489836453	27.8216122203972	43.0649286608269	9.5355194580255	O-Glycosyl hydrolases family 17 protein isoform 1
											TCM_010673:AT1G67750	104.132656582019	73.1389093277407	12.2101861347676	4.19055323040228	Pectate lyase family protein
											TCM_013841:PLY59_SOLLC	0.87479160126384	1.51989690983345	0.555541957313543	0.327450985816267	Pectate lyase family protein,OS=Solanum lycopersicum
											TCM_003029:AT4G13210	7.86965070123367	5.3322742789524	4.68861063755997	0.71663756866976	Pectin lyase-like superfamily protein
											TCM_010450:AT3G26610	0.625100674069598	0.337534958971674	1.53883237064683	0.198952964792388	Pectin lyase-like superfamily protein
											TCM_017037:AT3G27400	1.19113251160464	15.8578914734397	4.390744376028	0.321846041849332	Pectin lyase-like superfamily protein
											TCM_020399:AT1G04680	74.667167548608	84.3310151980102	13.2234321069471	5.71299296350626	Pectin lyase-like superfamily protein
											TCM_021546:AT2G43890	0.473565219261565	0.159562269120023	0.172535214639595	0	Pectin lyase-like superfamily protein
											TCM_021548:PGL32_ORYSJ	2.57371105909094	2.79167225557956	0	1.06350480818047	Pectin lyase-like superfamily protein
											TCM_028279:AT1G80170	3.0816618753517	2.18047057569607	16.2896201637715	1.1083798541266	Pectin lyase-like superfamily protein
											TCM_044713:AT1G65570	0.00451333070030527	0.104831931210235	0.0163151775857654	0	Pectin lyase-like superfamily protein
											TCM_007591:AT4G18180	0.278754635666865	0.0714937836477055	0.384020675441114	0.511886887764043	Pectin lyase-like superfamily protein isoform 1
											TCM_014530:AT4G24780	112.675751720858	88.1416736571746	50.0842142028583	10.1495510130901	Pectin lyase-like superfamily protein isoform 1
											TCM_037769:AT5G19730	2.82090190452801	1.32121478911438	4.02764896100994	1.33794794035212	Pectin lyase-like superfamily protein isoform 1
											TCM_022294:AT3G53190	10.1788745615438	7.19423116067694	5.671191484986	1.69478917779088	Pectin lyase-like superfamily protein isoform 3
											TCM_042986:AT3G55140	7.04160513673052	8.94612679717085	7.19303140795142	17.2684094525581	Pectin lyase-like superfamily protein isoform 3
											TCM_043329:PLY6_ARATH	29.336105726531	19.8858427820472	6.28496579338772	6.58387736267272	Pectin lyase-like superfamily protein isoform 3
											TCM_029251:PME3_ARATH	37.976895088155	31.0411458342967	20.4748932439891	15.3787687118326	Pectin methylesterase 3 isoform 1
											TCM_037441:PME3_CITSI	0.153820598346952	0.038818552842137	0.249441730593755	0.0074786288885999	Pectin methylesterase 3 OS=Citrus sinensis
											TCM_004876:PME_ARATH	0.617073416110818	0.422690454785896	0.121624087412241	0.0475482142859433	Pectinesterase
											TCM_041058:PE11_ARATH	0.0114114952550489	0.0850489345439936	2.65574199886953	0.0259687696164974	Pectinesterase 11-like protein
											TCM_014942:PME2_CITSI	28.0848352247339	43.5909215913026	2.93360131949687	23.036406456629	Pectinesterase, OS=Citrus sinensis
											TCM_030171:PME_ARATH	13.9619700841276	14.6537615762526	30.1036046672609	5.86740084175306	Pectinesterase/pectinesterase inhibitor, putative
											TCM_026687:PME17_ORYSJ	1.95891220749068	5.58132160992418	0.811380146552501	3.66919207988636	Pectinesterase-2 precursor
											TCM_020017:AT3G59480	314.789396886633	383.409899330414	117.793891545661	57.5837082837032	PfkB-like carbohydrate kinase family protein
											TCM_036273:AT4G10260	0.455826191659781	0.413400248156899	0.0240184902262204	0.136875776336877	PfkB-like carbohydrate kinase family protein
											TCM_015046:AT5G51830	0	0	0.359340814915202	0.0471067182925973	PfkB-like carbohydrate kinase family protein, putative
											TCM_000904:PCK1_ARATH	46.7762877265091	87.7999389227473	82.1389150895209	187.115474417561	Phosphoenolpyruvate carboxykinase 1
											TCM_034583:PCK1_ARATH	25.9207300691355	23.2031202170522	7.21872719848309	129.620602934753	Phosphoenolpyruvate carboxykinase 1
											TCM_001707:PPC2_ARATH	11.8051715325174	9.47660567535853	16.4420973567037	7.55855927920213	Phosphoenolpyruvate carboxylase 1 isoform 2
											TCM_011892:PPC4_ARATH	16.1856605191477	19.0206106148699	33.7972466364366	27.3691712553268	Phosphoenolpyruvate carboxylase 4 isoform 1
											TCM_015041:PGM_ARATH	18.511028572855	15.3893825547495	69.3263681824794	16.9488183439437	Phosphoglucomutase isoform 1
											TCM_010981:PGM2_ARATH	67.8097913077622	54.4324551488947	102.10643028304	40.3732899369392	Phosphoglucomutase/phosphomannomutase family protein isoform 1
											TCM_033351:PGK1_ARATH	8.07587210787931	10.5431814355518	9.99620556973129	2.46710808262037	Phosphoglycerate kinase 1
											TCM_033353:PGK_ARATH	345.639785443612	361.932917674554	380.243890912795	151.979268648033	Phosphoglycerate kinase isoform 1
											TCM_022208:PGK1_ARATH Phosphoglycerate kinase 1	2.03069521093643	0.637953272460017	2.79267271300461	1.81941926263555	Phosphoglycerate kinase, putative isoform 1
											TCM_000570:AT3G50520	16.3818352812855	18.8928251047763	16.6473426137936	43.6875331740686	Phosphoglycerate mutase family protein
											TCM_016784:PMGI_RICCO	3.24122391276408	1.32478955753967	3.80970496719018	5.63633188760718	Phosphoglycerate mutase, 2,3-bisphosphoglycerate-independent OS=Ricinus communis
											TCM_015773:PRS2_ARATH	7.44896223629736	10.7110615838659	6.59055504202717	48.751030036452	Phosphoribosyltransferase family protein
											TCM_029807:PHSL2_SOLTU	0.494553969257917	0.0243004403217476	1.56276172906702	0.185769349260377	Alpha-1,4 glucan phosphorylase L-2 isozyme, chloroplastic/amyloplastic & PF00343:Carbohydrate phosphorylase
											TCM_041683:PHS2_ARATH	8.2348283848552	8.32050452772241	30.8546976726269	6.72421044938279	Phosphorylase isoform 2
											TCM_004695:AT1G02810	11.0266957916975	13.6751141038156	2.87142394617137	5.45533024771957	Plant invertase/pectin methylesterase inhibitor superfamily
											TCM_014943:AT3G47400	1.19097676780851	1.48786062563424	0.718501034772826	0.646304870045985	Plant invertase/pectin methylesterase inhibitor superfamily
											TCM_026688:AT3G05620	0.964725040463624	2.01052839555492	0.505450144619172	0.531199825021141	Plant invertase/pectin methylesterase inhibitor superfamily
											TCM_042024:AT5G21105	88.224538512342	63.2765365031077	21.0073613780101	8.64652579907065	Plant L-ascorbate oxidase
											TCM_028593:AT1G80380	0.903875646297896	0.607457554482436	0.904232284521641	2.19615049218281	P-loop containing nucleoside triphosphate hydrolases superfamily protein
											TCM_021547:AT3G59850	1.2444430993825	0.87873677819739	2.01715403803291	0.236977246644065	Polygalacturonase
											TCM_002130:PG1_TOBAC	1.69731432065708	2.87086067205473	0.996282485257731	0.937065457463295	Polygalacturonase OS=Nicotiana tabacum
											TCM_021649:PDC2_ARATH	5.81270232874932	7.88634539143145	14.4650561195475	4.49323615702994	Pyruvate decarboxylase 2
											TCM_005037:PDH-E1 ALPHA_ARATH	30.0623443821187	46.7557482622334	64.2474934872354	25.530793274302	Pyruvate dehydrogenase E1 alpha, ALPHA
											TCM_007642:AT5G08570	79.937966567558	102.558879495721	151.659694876659	63.2920906918382	Pyruvate kinase family protein isoform 1
											TCM_015365:AT3G49160	2.2110567373587	1.64634864044878	3.06924549061243	4.22288707784709	Pyruvate kinase family protein isoform 1
											TCM_043508:KPYC1_ORYSI	37.70665441446	29.997500698598	64.3304698621475	25.1713998890151	Pyruvate kinase family protein isoform 1
											TCM_024362:KPYC2_ORYSI	5.67299155422	2.28745518557045	7.27615040003575	3.89545434815188	Pyruvate kinase family protein isoform 2
											TCM_020739:PKP-ALPHA_ARATH	35.3944603049862	50.0610028952005	74.1775833118124	54.80260468239	Pyruvate kinase isozyme A, chloroplastic
											TCM_021084:PPDK_ARATH	0.848738844398516	0.562676213351257	3.99304993401764	1.26776716716833	Pyruvate orthophosphate dikinase
											TCM_021086:PPDK_ARATH	1.21620841778811	4.74841304155698	39.0521833588714	12.8712781747396	Pyruvate orthophosphate dikinase
											TCM_012210:SIP1_ARATH	0.119271020865075	0.178905498609962	0.142308480492916	0	Raffinose synthase family protein
											TCM_016942:SIP1_ARATH	0.401317095922893	0.432015193298714	0.482586701246181	2.2176684810075	Raffinose synthase family protein
											TCM_038146:DIN10_ARATH	13.3250340728545	13.9538874738559	19.5459659037841	81.9527186224116	Raffinose synthase family protein isoform 3
											TCM_010816:RPI2_ARATH	26.9779181586984	52.5520215473127	60.4158485663884	44.8752239199168	Ribose-5-phosphate isomerase 2
											TCM_039193:RBCS1_ORYSJ	62.5254505047911	176.764611314747	177.488519543835	20.0869632671377	Ribulose bisphosphate carboxylase small subunit
											TCM_019454:RBCS_GOSHI	0.932115633576161	0.548471653560379	4.45343374849579	1.51955601407797	Ribulose bisphosphate carboxylase small subunit, chloroplastic OS=Gossypium hirsutum
											TCM_030539:SIP1_ARATH	31.3217634013217	10.5575567853706	19.8535278839563	45.1873643072871	Raffinose synthase family protein
											TCM_030547:SIP1_ARATH	4.96068515955148	3.20432777281212	6.66156384849026	2.30700412165749	Raffinose synthase family protein
											TCM_034559:SHM2_ARATH	19.9153092221287	15.032303477483	17.3213901766252	6.45653458670507	Serine hydroxymethyltransferase 2 isoform 1
											TCM_020228:SHM4_ARATH	259.012780915648	474.868746732316	151.585188015461	95.8160484737801	Serine hydroxymethyltransferase 4 isoform 1
											TCM_000927:SHM1_ARATH	4.50173759430526	2.63621858028813	1.59863938151951	1.48888587178017	Serine transhydroxymethyltransferase 1 isoform 2
											TCM_004839:STS_ARATH	0.596073934875547	1.10161049982031	0.210547826052477	0.503184524907406	Stachyose synthase
											TCM_022491:SBE2.2_ARATH	4.77068287133399	2.93510358189609	18.1045997631448	7.0275416767106	Starch branching enzyme 2.1 isoform 1
											TCM_029533:SS4_ARATH	1.81462776415304	1.34413864864263	2.45072585601862	3.08179226567264	Starch synthase 4 isoform 1
											TCM_020273:SPS3F_ARATH	0.0931069042240077	0.0997692487596908	0.185238739545714	0.422814831786633	Sucrose phosphate synthase 3F isoform 5
											TCM_021253:SUS2_ARATH	0.0250383839951491	0	11.3578201553972	0.0055144689438446	Sucrose synthase 2 isoform 2
											TCM_037468:SUS4_ARATH	31.5896171570113	43.3725662521005	3.30946319877526	7.20363943701348	Sucrose synthase 4
											TCM_037464:SUS4_ARATH	549.691520486258	709.971698605163	342.901687716365	204.46481378477	Sucrose synthase 4 isoform 2
											TCM_017585:SUS5_ARATH	0.0932861501867608	0.197067109516535	0.0477583868558305	0.0694939899749693	Sucrose synthase, putative isoform 2
											TCM_029740:PF00205	76.4814032303071	189.735185813316	149.097220855475	58.7610438205758	Thiamine pyrophosphate dependent pyruvate decarboxylase family protein OS=Pisum sativum
											TCM_030451:AACT1_ARATH	11.1240596491588	12.9620967383314	12.0276797763604	60.0373229573824	Thiolase family protein isoform 1
											TCM_016023:AT1G12230	45.1885310252352	49.5780042825862	48.6400130628552	17.7280573704608	Transaldolase isoform 1
											TCM_029464:AT2G34590	49.1847067666115	50.1741107581042	41.7223048668539	20.210178726954	Transketolase family protein
											TCM_014716:PF02780_ORYSJ	2.64012281725956	0.712296746101712	4.28354785335383	2.11465560153474	Transketolase family protein, putative
											TCM_043182:TKTC_SOLTU	0.106247590800533	0.0275424546838733	2.15470451389568	0.119082964701629	Transketolase, putative OS=Solanum tuberosum
											TCM_038599:TPS11_ARATH	1.66667990302112	3.56959479413505	1.55134339540165	34.5859847307411	Trehalose phosphatase/synthase 11
											TCM_016556:TPS5_ARATH	19.4307452926391	17.9331700810306	30.6459389891711	7.38510463575996	Trehalose phosphatase/synthase 5 isoform 1
											TCM_029642:TPS2_ORYSJ	29.4082794099597	36.1655967092019	25.2092043854836	88.4092057542334	Trehalose-phosphatase/synthase 7 isoform 3
											TCM_010274:TPS10_ARATH	13.5399535633987	22.9726639830563	10.1384571338424	97.8000323519085	Trehalose-phosphatase/synthase 9
											TCM_012026:TPS6_ARATH	3.7137472407951	5.16613815090691	2.19320779276094	59.3218456663448	Trehalose-phosphatase/synthase 9 isoform 2
											TCM_041830:TPIS_COPJA	408.337726932496	393.759784549377	495.155492365312	133.213038827328	Triosephosphate isomerase OS=Coptis japonica
											TCM_016202:UGE1_ARATH	15.5991225322546	14.9073597092618	10.6499812921343	44.0328162567644	UDP-D-glucose/UDP-D-galactose 4-epimerase 1 isoform 1
											TCM_016477:UGE5_ARATH	13.0504395764576	14.6560600888681	7.24993440662227	15.6513074722241	UDP-D-glucose/UDP-D-galactose 4-epimerase 5 isoform 2
											TCM_038491:GAE1_ARATH	31.7831054156163	62.8322140722777	21.6127923206334	14.9733398752156	UDP-D-glucuronate 4-epimerase 1
											TCM_005530:GAE2_ARATH	32.7376727644852	28.4749028646352	14.3575164551198	20.4199314675371	UDP-D-glucuronate 4-epimerase 3
											TCM_016067:GAE5_ARATH	9.91447096490969	12.9844138440744	6.46588376395518	4.57351672397108	UDP-D-glucuronate 4-epimerase 3
											TCM_020234:GAE6_ARATH	71.9169268305068	91.109060561495	19.7515578330704	140.735690449342	UDP-D-glucuronate 4-epimerase 6
											TCM_011574:UGD1_ARATH	67.5420883778522	74.7361683062306	32.0667909422194	29.4289869069005	UDP-glucose 6-dehydrogenase family protein
											TCM_018716:UGD2_ARATH	211.134902137908	198.326519062899	76.0784778761665	54.0789395861399	UDP-glucose 6-dehydrogenase family protein
											TCM_011284:TPS6_ARATH	24.9666993629837	32.2068300420139	26.4985688000407	86.2333150638058	UDP-Glycosyltransferase / trehalose-phosphatase family protein isoform 1
											TCM_000900:AT5G65685	4.1435286613259	2.86784039468943	7.0255405118735	8.5645246686092	UDP-Glycosyltransferase superfamily protein
											TCM_015612:GBSS1_ARATH	2.09703961878826	4.16053469367345	69.437077396076	6.3915722592649	UDP-Glycosyltransferase superfamily protein isoform 2
											TCM_000767:n/a	2.33056643591887	1.89307345694177	12.244652427767	6.69227199469026	Uncharacterized protein
											TCM_000768:n/a	2.29631171325875	0.68677389981127	10.3110148328061	6.67259170417413	Uncharacterized protein
											TCM_000769:n/a	0.0709383539142879	0.206650890897155	0.737209999706782	0.341117103590073	Uncharacterized protein
											TCM_002129:n/a	1.13042989346271	2.31732177185064	2.33248546934452	0.609239790931347	Uncharacterized protein
											TCM_013882:n/a	1.87725230234303	1.46391591820162	0.446022353267577	0.0108069294416789	Uncharacterized protein
											TCM_031368:n/a	7.66613774347033	5.74589075108453	11.1791449821961	14.3320078533197	Uncharacterized protein
											TCM_039292:n/a	1.00060790679858	0.292629432274289	1.75194565210357	0.851092142319267	Uncharacterized protein
											TCM_045793:n/a	0.105588186677523	0	4.6311190265659	0.251763474931315	Uncharacterized protein
											TCM_045339:AT5G57655	11.6455997771056	9.14316358931619	8.11083560562588	58.8820354862405	Xylose isomerase family protein isoform 4
											TCM_034608:XK-2_ARATH	36.6321844657308	44.9396549823087	22.4085656412057	87.3404710935305	Xylulose kinase, putative
											TCM_006806:XK-1_ARATH	1.94058107349474	0.67608686338158	4.10735801238658	2.91114272694605	Xylulose kinase-1 isoform 3
											TCM_025555:8HGO_CATRO	2.96211831213348	0.74453687942399	4.06847147361462	2.20242218104238	8-hydroxygeraniol oxidoreductase OS=Catharanthus roseus
											TCM_015075:SDH_ARATH	48.5520281642919	85.3471909589543	44.1249224356129	130.982298601098	Sorbitol dehydrogenase & PF08240:Alcohol dehydrogenase GroES-like domain|PF00107:Zinc-binding dehydrogenase
											TCM_021791:FBP_PEA	3.83298912328617	1.22609266843027	2.47271009469942	1.19156412895118	Fructose-1,6-bisphosphatase, chloroplastic OS=Pisum sativum
											TCM_028918:PFK3_ARATH	0.34939062833988	0.343756599596138	0.595492253833342	2.0360176263973	ATP-dependent 6-phosphofructokinase 3
											TCM_030310:MEE51_ARATH	79.0085802874747	94.0844988925833	149.514931922703	43.679508020858	Pyrophosphate--fructose 6-phosphate 1-phosphotransferase Beta
											TCM_034805:AT1G76550	140.368533568536	106.15937011265	195.091930498709	61.1218052667189	Pyrophosphate--fructose 6-phosphate 1-phosphotransferase Alpha

## Sheet: C- Continued
Counts, Average of Log2FoldChanges, and ID of DEGs involved in carbon and carbohydrate metabolism
	ZEBBCH07vsZEBBCH08						SEBBCH07LikvsSEBBCH08l						ZEBBCH07vsSEBBCH07Lik						ZEBBCH08vsSEBBCH08l
	Up-regulated			Down-regulated			Up-regulated			Down-regulated			Up-regulated			Down-regulated			Up-regulated			Down-regulated
KEGG Pathways	Number of genes	Log2FoldChange	Gene ID	Number of genes	Log2FoldChange	Gene ID	Number of genes	Log2FoldChange	Gene ID	Number of genes	Log2FoldChange	Gene ID	Number of genes	Log2FoldChange	Gene ID	Number of genes	Log2FoldChange	Gene ID	Number of genes	Log2FoldChange	Gene ID	Number of genes	Log2FoldChange	Gene ID
Carbon metabolism	8	1.59748	TCM_024362/TCM_025555/TCM_030866/TCM_022208/TCM_037078/TCM_021791/TCM_014716/TCM_016784	8	-1.36227	TCM_030406/TCM_000770/TCM_016136/TCM_015483/TCM_007696/TCM_039193/TCM_010721/TCM_005626	45	2.40803	TCM_039193/TCM_030467/TCM_033351/TCM_041830/TCM_022455/TCM_037235/TCM_034559/TCM_014984/TCM_006785/TCM_033353/TCM_017432/TCM_036333/TCM_043508/TCM_043182/TCM_021084/TCM_016386/TCM_025554/TCM_019095/TCM_007696/TCM_005037/TCM_016023/TCM_017080/TCM_039756/TCM_030869/TCM_037858/TCM_008602/TCM_007642/TCM_001707/TCM_021331/TCM_034218/TCM_021792/TCM_011824/TCM_014263/TCM_042607/TCM_033761/TCM_021086/TCM…	40	-2.41131	TCM_026466/TCM_011326/TCM_040844/TCM_006444/TCM_030866/TCM_030451/TCM_005375/TCM_014809/TCM_000075/TCM_029459/TCM_023152/TCM_014591/TCM_016872/TCM_015773/TCM_029248/TCM_034583/TCM_001150/TCM_014095/TCM_008258/TCM_037776/TCM_007348/TCM_028593/TCM_021325/TCM_034707/TCM_030406/TCM_001815/TCM_001741/TCM_000570/TCM_016136/TCM_037219/TCM_017829/TCM_037152/TCM_031591/TCM_006612/TCM_010721/TCM_030673/TCM…	12	1.79269	TCM_026466/TCM_006444/TCM_037219/TCM_005626/TCM_030866/TCM_014095/TCM_011326/TCM_034583/TCM_034862/TCM_005627/TCM_015945/TCM_000927	22	-2.60908	TCM_021086/TCM_030467/TCM_021084/TCM_043182/TCM_019095/TCM_014984/TCM_039193/TCM_029248/TCM_005037/TCM_016386/TCM_020739/TCM_000767/TCM_010816/TCM_006785/TCM_019751/TCM_010757/TCM_011892/TCM_000768/TCM_021331/TCM_019092/TCM_019454/TCM_000769	37	2.10523	TCM_005465/TCM_000770/TCM_033351/TCM_007696/TCM_017432/TCM_016023/TCM_030256/TCM_017080/TCM_018719/TCM_039193/TCM_020890/TCM_014263/TCM_030257/TCM_041830/TCM_022455/TCM_020228/TCM_034559/TCM_006056/TCM_036333/TCM_029464/TCM_006785/TCM_033353/TCM_015483/TCM_034218/TCM_026379/TCM_000080/TCM_021792/TCM_005626/TCM_020235/TCM_037235/TCM_034862/TCM_014984/TCM_042607/TCM_020629/TCM_032344/TCM_005466/TCM…	39	-2.39127	TCM_040844/TCM_026466/TCM_011326/TCM_014591/TCM_030866/TCM_005375/TCM_006444/TCM_014809/TCM_030451/TCM_029459/TCM_015773/TCM_008258/TCM_007348/TCM_000075/TCM_028593/TCM_046843/TCM_034583/TCM_016872/TCM_001150/TCM_000570/TCM_023152/TCM_029248/TCM_026423/TCM_046720/TCM_006612/TCM_021325/TCM_000768/TCM_028918/TCM_034707/TCM_015365/TCM_000904/TCM_016784/TCM_000959/TCM_031591/TCM_022208/TCM_025555/TCM…
Ascorbate and aldarate metabolism	0	0		3	-2.41819	TCM_011308/TCM_000172/TCM_031321	11	2.44382	TCM_021586/TCM_042024/TCM_006358/TCM_016858/TCM_042968/TCM_014909/TCM_037512/TCM_042971/TCM_011190/TCM_022080/TCM_011191	11	-2.9145	TCM_020234/TCM_037734/TCM_015697/TCM_016989/TCM_016900/TCM_037732/TCM_022506/TCM_011308/TCM_037165/TCM_019159/TCM_010250	11	2.28453	TCM_037734/TCM_020234/TCM_042024/TCM_037165/TCM_018716/TCM_037732/TCM_011574/TCM_005530/TCM_011307/TCM_010250/TCM_019159	7	-2.47605	TCM_021586/TCM_001598/TCM_042971/TCM_031321/TCM_037512/TCM_022080/TCM_011191	14	1.84793	TCM_042024/TCM_011190/TCM_038491/TCM_042968/TCM_042003/TCM_016858/TCM_006358/TCM_011574/TCM_018716/TCM_000172/TCM_016067/TCM_011308/TCM_031321/TCM_022080	5	-2.14997	TCM_015697/TCM_016989/TCM_016900/TCM_001598/TCM_037732
Fructose and mannose metabolism	1	1.65126	TCM_021791	0	0		14	2.53536	TCM_030467/TCM_041830/TCM_022455/TCM_037235/TCM_006785/TCM_034805/TCM_030310/TCM_034082/TCM_020017/TCM_034218/TCM_021792/TCM_000340/TCM_008116/TCM_021791	8	-2.71972	TCM_045339/TCM_006444/TCM_019440/TCM_015074/TCM_037776/TCM_015075/TCM_004982/TCM_028918	5	1.95176	TCM_020017/TCM_042692/TCM_006444/TCM_036273/TCM_019679	3	-4.85372	TCM_030467/TCM_006785/TCM_015046	15	2.09874	TCM_020017/TCM_042692/TCM_038450/TCM_000340/TCM_030310/TCM_011970/TCM_041830/TCM_022455/TCM_000230/TCM_006785/TCM_034218/TCM_034082/TCM_021792/TCM_037235/TCM_019679	7	-2.35256	TCM_045339/TCM_006444/TCM_042176/TCM_015074/TCM_028918/TCM_019440/TCM_004982
Galactose metabolism	3	1.39226	TCM_030539/TCM_007627/TCM_014931	1	-1.21617	TCM_045545	10	2.94017	TCM_030467/TCM_015041/TCM_037235/TCM_007639/TCM_010981/TCM_045793/TCM_034218/TCM_030547/TCM_010389/TCM_013882	17	-2.93872	TCM_026798/TCM_016024/TCM_012789/TCM_013886/TCM_016202/TCM_007627/TCM_016477/TCM_045545/TCM_037776/TCM_038146/TCM_018410/TCM_016942/TCM_022641/TCM_029039/TCM_013025/TCM_045874/TCM_028918	5	2.54129	TCM_016024/TCM_007627/TCM_012789/TCM_002268/TCM_013882	4	-4.95106	TCM_030467/TCM_015041/TCM_045793/TCM_010389	8	2.64591	TCM_007639/TCM_034218/TCM_027696/TCM_013882/TCM_037235/TCM_012210/TCM_002268/TCM_004839	13	-2.68858	TCM_026798/TCM_013886/TCM_016202/TCM_038146/TCM_012789/TCM_016942/TCM_030539/TCM_016024/TCM_029039/TCM_028918/TCM_013025/TCM_007627/TCM_004881
Glycolysis / Gluconeogenesis	7	1.56219	TCM_024362/TCM_025555/TCM_022208/TCM_037078/TCM_021791/TCM_014716/TCM_016784	0	0		35	2.17144	TCM_030467/TCM_033351/TCM_015041/TCM_041830/TCM_022455/TCM_037235/TCM_021649/TCM_014984/TCM_006785/TCM_033353/TCM_036333/TCM_043508/TCM_021084/TCM_034805/TCM_025554/TCM_030310/TCM_005037/TCM_017080/TCM_021586/TCM_010981/TCM_007642/TCM_021331/TCM_016858/TCM_034218/TCM_021792/TCM_011824/TCM_021086/TCM_014909/TCM_029740/TCM_014583/TCM_037512/TCM_013882/TCM_029464/TCM_039292/TCM_021791	13	-2.56133	TCM_006444/TCM_012789/TCM_013886/TCM_016391/TCM_034583/TCM_037776/TCM_021325/TCM_018410/TCM_000570/TCM_045874/TCM_000904/TCM_028918/TCM_010250	7	1.54902	TCM_012789/TCM_006444/TCM_011307/TCM_034583/TCM_034862/TCM_010250/TCM_013882	15	-2.23773	TCM_021086/TCM_030467/TCM_015041/TCM_021649/TCM_021084/TCM_014984/TCM_005037/TCM_021586/TCM_001447/TCM_020739/TCM_001598/TCM_006785/TCM_010757/TCM_021331/TCM_037512	16	2.23943	TCM_033351/TCM_017080/TCM_030310/TCM_041830/TCM_022455/TCM_016858/TCM_036333/TCM_029464/TCM_006785/TCM_033353/TCM_034218/TCM_013882/TCM_021792/TCM_037235/TCM_034862/TCM_014984	17	-1.91203	TCM_006444/TCM_013886/TCM_016391/TCM_012789/TCM_034583/TCM_000570/TCM_021325/TCM_001598/TCM_028918/TCM_001445/TCM_015365/TCM_000904/TCM_016784/TCM_016980/TCM_022208/TCM_025555/TCM_021084
Glyoxylate and dicarboxylate metabolism	1	1.84445	TCM_030866	6	-1.2295	TCM_007743/TCM_000770/TCM_016136/TCM_039193/TCM_010721/TCM_005626	11	1.93555	TCM_015177/TCM_039193/TCM_034559/TCM_020479/TCM_017447/TCM_030869/TCM_021331/TCM_000770/TCM_016137/TCM_005465/TCM_005466	19	-2.47879	TCM_011326/TCM_040844/TCM_030866/TCM_030451/TCM_016236/TCM_000075/TCM_029459/TCM_023152/TCM_014591/TCM_016872/TCM_007743/TCM_028593/TCM_021325/TCM_001815/TCM_016136/TCM_006612/TCM_010721/TCM_005626/TCM_046843	4	1.80829	TCM_005626/TCM_030866/TCM_011326/TCM_000927	8	-2.07398	TCM_015177/TCM_017447/TCM_039193/TCM_000767/TCM_000768/TCM_021331/TCM_019454/TCM_000769	14	1.96934	TCM_005465/TCM_000770/TCM_020479/TCM_030256/TCM_039193/TCM_020890/TCM_015177/TCM_020228/TCM_034559/TCM_006056/TCM_005626/TCM_032344/TCM_005466/TCM_006355	17	-2.91304	TCM_040844/TCM_011326/TCM_014591/TCM_030866/TCM_030451/TCM_029459/TCM_000075/TCM_028593/TCM_046843/TCM_016236/TCM_016872/TCM_023152/TCM_006612/TCM_021325/TCM_000768/TCM_000767/TCM_001816
Pentose and glucuronate interconversions	2	1.30845	TCM_006806/TCM_037769	2	-4.12981	TCM_017037/TCM_044713	16	3.25755	TCM_028279/TCM_030171/TCM_017037/TCM_014530/TCM_021586/TCM_021547/TCM_041058/TCM_014909/TCM_010450/TCM_010673/TCM_003029/TCM_037441/TCM_022294/TCM_037769/TCM_020399/TCM_021546	11	-2.86943	TCM_045339/TCM_034608/TCM_016989/TCM_015074/TCM_014095/TCM_021548/TCM_042986/TCM_030271/TCM_014942/TCM_015075/TCM_026687	12	2.62796	TCM_014942/TCM_021548/TCM_010673/TCM_043329/TCM_020399/TCM_018716/TCM_011574/TCM_011307/TCM_014095/TCM_030271/TCM_004695/TCM_014530	6	-2.97298	TCM_028279/TCM_021586/TCM_041058/TCM_017037/TCM_030171/TCM_006806	23	2.38488	TCM_010673/TCM_014530/TCM_020399/TCM_017037/TCM_022294/TCM_043329/TCM_030643/TCM_011574/TCM_018716/TCM_003029/TCM_030171/TCM_026688/TCM_044713/TCM_013841/TCM_002129/TCM_029251/TCM_021548/TCM_028279/TCM_002130/TCM_014943/TCM_004876/TCM_021547/TCM_004695	5	-2.05878	TCM_045339/TCM_016989/TCM_015074/TCM_006806/TCM_007591
Pentose phosphate pathway	2	1.38332	TCM_037078/TCM_021791	1	-1.06146	TCM_015483	16	3.14715	TCM_030467/TCM_015041/TCM_022455/TCM_037235/TCM_006785/TCM_043182/TCM_016386/TCM_034805/TCM_030310/TCM_019095/TCM_016023/TCM_010981/TCM_008602/TCM_021792/TCM_019092/TCM_021791	4	-2.78933	TCM_006444/TCM_015773/TCM_014095/TCM_028918	2	1.41874	TCM_006444/TCM_014095	8	-3.72266	TCM_030467/TCM_015041/TCM_043182/TCM_019095/TCM_016386/TCM_010816/TCM_006785/TCM_019092	8	2.38488	TCM_016023/TCM_030310/TCM_022455/TCM_006785/TCM_015483/TCM_026379/TCM_021792/TCM_037235	3	-2.05878	TCM_006444/TCM_015773/TCM_028918
Pyruvate metabolism	5	1.49452	TCM_024362/TCM_025555/TCM_034957/TCM_014716/TCM_037179	2	-1.2892	TCM_022230/TCM_005626	17	1.87445	TCM_036333/TCM_043508/TCM_021084/TCM_025554/TCM_005037/TCM_037179/TCM_021586/TCM_039756/TCM_007642/TCM_001707/TCM_021331/TCM_016858/TCM_011824/TCM_021086/TCM_014909/TCM_037512/TCM_029464	12	-2.58863	TCM_020103/TCM_030451/TCM_005375/TCM_017487/TCM_014591/TCM_034583/TCM_021325/TCM_034707/TCM_037219/TCM_000904/TCM_005626/TCM_010250	7	2.31103	TCM_030848/TCM_037219/TCM_005626/TCM_011307/TCM_034583/TCM_034862/TCM_010250	10	-2.00193	TCM_021086/TCM_021084/TCM_005037/TCM_021586/TCM_001447/TCM_020739/TCM_001598/TCM_011892/TCM_021331/TCM_037512	11	1.74399	TCM_018719/TCM_020890/TCM_016858/TCM_036333/TCM_019986/TCM_029464/TCM_022230/TCM_005626/TCM_034862/TCM_030848/TCM_006355	15	-2.16803	TCM_020103/TCM_014591/TCM_005375/TCM_030451/TCM_025063/TCM_034583/TCM_034957/TCM_021325/TCM_001598/TCM_001445/TCM_034707/TCM_015365/TCM_000904/TCM_025555/TCM_021084
Starch and sucrose metabolism	8	1.89754	TCM_019281/TCM_014931/TCM_030827/TCM_031367/TCM_029807/TCM_039557/TCM_011580/TCM_004646	3	-1.77859	TCM_033838/TCM_038599/TCM_033839	36	2.63852	TCM_015041/TCM_046849/TCM_041683/TCM_034845/TCM_006787/TCM_039796/TCM_002492/TCM_015612/TCM_021253/TCM_019281/TCM_019120/TCM_010986/TCM_011015/TCM_016556/TCM_023394/TCM_010981/TCM_030245/TCM_020017/TCM_029807/TCM_034218/TCM_006856/TCM_004448/TCM_022491/TCM_034083/TCM_020551/TCM_036320/TCM_015424/TCM_039557/TCM_007781/TCM_018712/TCM_025391/TCM_012568/TCM_033839/TCM_005334/TCM_018745/TCM_004647	17	-3.38353	TCM_016024/TCM_010274/TCM_012026/TCM_038599/TCM_031180/TCM_021054/TCM_029642/TCM_011799/TCM_011284/TCM_015812/TCM_046853/TCM_037776/TCM_007739/TCM_037400/TCM_022641/TCM_029039/TCM_037468	15	2.05427	TCM_019281/TCM_016024/TCM_037468/TCM_020017/TCM_016515/TCM_016456/TCM_004697/TCM_041163/TCM_034935/TCM_046852/TCM_007739/TCM_036273/TCM_036320/TCM_046853/TCM_004647	15	-2.82036	TCM_015612/TCM_015041/TCM_034845/TCM_041683/TCM_022491/TCM_021253/TCM_006787/TCM_033839/TCM_020551/TCM_015046/TCM_029807/TCM_015361/TCM_018712/TCM_041671/TCM_006856	34	2.1242	TCM_036320/TCM_010986/TCM_020017/TCM_016456/TCM_019281/TCM_019120/TCM_037464/TCM_046849/TCM_039796/TCM_046852/TCM_037468/TCM_004697/TCM_030245/TCM_016515/TCM_028111/TCM_002492/TCM_011015/TCM_025391/TCM_041163/TCM_034218/TCM_027696/TCM_004448/TCM_034083/TCM_034935/TCM_016556/TCM_004647/TCM_033840/TCM_012568/TCM_006787/TCM_017585/TCM_033839/TCM_006856/TCM_005334/TCM_021530	23	-2.17551	TCM_038599/TCM_021054/TCM_012026/TCM_010274/TCM_037400/TCM_031180/TCM_011799/TCM_041671/TCM_029642/TCM_016024/TCM_029039/TCM_000900/TCM_015812/TCM_011284/TCM_001239/TCM_046853/TCM_022491/TCM_030827/TCM_031368/TCM_029533/TCM_011580/TCM_020273/TCM_004646

## Sheet: D- Gluthatione metabolism
List of DEGs associated with gluthatione metabolism and their relative expression levels
gene_id:gene_symbol	ZEBBCH07	ZEBBCH08	SEBBCH07Lik	SEBBCH08l	Gene description
TCM_021465:1-Cys_ORYSJ	0.0617018531077629	0	0.573469105832611	0	1-cysteine peroxiredoxin 1
TCM_022080:APX2_ARATH	0.464043202405865	1.32851240831328	2.88234490501749	0.391621716649662	Ascorbate peroxidase 2 isoform 2
TCM_042003:APX2_ORYSJ	936.934171727954	1390.70792259357	818.243351497363	539.757711116918	Ascorbate peroxidase isoform 1
TCM_000172:APX3_ORYSJ	0.520622360281922	2.43814459035454	0.249287799444435	0.32468825114913	Ascorbate peroxidase isoform 1
TCM_042968:DHAR2_ARATH	124.057034663065	133.041372784706	124.798135108902	54.2105189114065	Dehydroascorbate reductase 2 isoform 1
TCM_019159:DHAR3_ARATH	3.15277309499793	2.679381846097	1.25437270410853	2.57877272682006	Dehydroascorbate reductase 1 isoform 3
TCM_008602:G6PD2_ARATH	32.4611667338631	26.3443382324486	51.0546399589391	23.5581708090127	Glutathione S-transferase family protein
TCM_001215:GGT1_ARATH	12.167468261437	4.0132643472332	0.831823794788524	9.12029031882341	Gamma-glutamyl transpeptidase 1 isoform 2
TCM_035091:GGT2-3_ARATH	23.8124038503138	19.040646766292	11.6427460679001	26.7112717847525	Gamma-glutamylcyclotranspeptidase 2-3
TCM_046980:GR_ARATH	10.3953466565767	9.8969049318208	15.2757220661972	21.3780817621835	Glutathione reductase isoform 1
TCM_016250:GSH1_ARATH	38.0011150146033	24.737230014293	61.6171445605985	63.2196191728852	6-phosphogluconate dehydrogenase family protein isoform 1
TCM_020456:GST_THECC	0.0950402634015387	0.0943752960841319	0.320399571482937	1.78171893800751	Glutathione S-transferase, putative
TCM_020450:GST23_NICAT	1.25283519015974	1.7975125860649	0.482752949723211	2.57646739252495	Glutathione S-transferase tau 7
TCM_020459:GST23_NICAT	7.31908311477589	52.5044766560039	27.1797293668425	66.0656946294771	Glutathione S-transferase
TCM_004589:GSTF13_ARATH	14.6335320373379	13.537020459403	7.04105480430623	1.85804261955574	Glutathione S-transferase phi 8
TCM_004592:GSTF2_ARATH	53.2633806647588	53.6837029828477	49.0781014095301	19.3734099946792	Glutathione S-transferase 7 isoform 1
TCM_004591:GSTF7_ARATH	36.0637220139851	32.4694305269314	18.7402638783424	13.1335754587625	Glutathione S-transferase 7, putative isoform 1
TCM_004593:GSTF8_ARATH	699.50110752921	781.89611999917	156.075471442741	226.505859924779	Glucose-6-phosphate 1-dehydrogenase 2 isoform 1
TCM_001949:GSTF9_ARATH	322.878900072414	710.411513559968	106.028657487689	66.4351605929799	Glutathione S-transferase PHI 9 isoform 1
TCM_001952:GSTF9_ARATH	224.030646076158	537.855581421319	336.966118805894	182.385886434136	Phi class glutathione transferase GSTF3
TCM_043031:GSTL2_ARATH	6.65119850338357	5.99247574745919	6.20350062283842	28.0439076005687	Glutathione transferase lambda 2 isoform 5
TCM_022060:GSTL3_ARATH	91.9556225668644	141.383722706861	179.6122458546	349.999894854752	Glutathione S-transferase family protein isoform 2
TCM_025245:GSTU1_ORYSJ	0.108031851869009	0.248305293026003	1.24368656616855	8.7620656177376	Glutathione S-transferase TAU 25
TCM_013959:GSTU10_1_NICAT	0.13918098812719	0.227599453750965	0.109257558394012	0.960789452141892	Glutathione S-transferase tau 9, putative
TCM_013964:GSTU10_2_NICAT	1.02542902722978	1.48228644740486	3.966455935475	8.63675651246178	Glutamate-cysteine ligase isoform 1
TCM_011061:GSTU10_ARATH	0.120923630207361	0.291758719305553	0.620273176937905	0	Glutathione S-transferase TAU 10
TCM_011716:GSTU10_NICAT	4.17382706066249	6.37217335919817	6.82447341889895	35.2491776377322	Spermidine synthase 1
TCM_010054:GSTU18_ARATH	32.8037380535965	15.3625187976687	25.5842343040854	108.270309508028	Glutathione S-transferase tau 9, putative
TCM_032351:GSTU27_ARATH	0.0338020599134267	0	0.0853655802377681	1.0415336143305	Glutathione S-transferase TAU 20, putative
TCM_020452:GSTU43_THECC	27.7127521211096	19.5438748736855	116.571514101307	363.589734511236	Tau class glutathione transferase GSTU43
TCM_020466:GSTU43_THECC	0.118363778666873	0.313701621043992	2.52381888490091	17.8322712644357	Tau class glutathione transferase GSTU43
TCM_020468:GSTU43_THECC	38.269649783495	30.6031230491439	74.4585217270826	146.927007182089	Tau class glutathione transferase GSTU43
TCM_032364:GSTU46_ORYSJ	410.915622489959	848.147800255657	423.58457686872	749.158593297503	Glutathione S-transferase TAU 19
TCM_025710:GSTU52_ORYSJ	61.5529858212446	56.9162258489593	28.8360248817406	72.6777201951243	Glutathione S-transferase TAU 8
TCM_020893:GSTU7_NICAT	9.89967009405201	24.5033018650356	21.3711421473464	156.716184445226	Glutathione S-transferase tau 7
TCM_020454:GSTU7_THECC	81.0201931834853	151.379455122871	133.069883830472	264.541242514605	Glutathione S-transferase tau 7
TCM_020460:GSTU7_THECC	64.2967963877081	178.634348005571	134.327870722257	234.037371362152	Glutathione S-transferase tau 7
TCM_025576:GSTU7_THECC	5.74336671584775	3.39618087520666	0.101722699786014	0.521077070263323	Glutathione S-transferase tau 7
TCM_041734:GSTU7_THECC	0.566645134145889	0.117245324436325	1.1141025549851	1.23748446327296	Glutathione S-transferase tau 7, putative
TCM_041738:GSTU7_THECC	17.9107326427643	85.7892377222076	105.675751908016	24.5193771975167	Glutathione S-transferase tau 7, putative
TCM_046764:GSTU7_THECC	3.91065302826128	5.74869307372648	10.0712207181104	17.4969800886751	Glutathione S-transferase tau 7
TCM_012561:GSTU9_GLYMA	9.10296526326449	12.8993876811212	12.4055408274169	41.1898972775624	Glutathione S-transferase tau 9
TCM_020451:GSTX3_NICAT	0.248396930746844	0.0733854977514057	0.539413672365407	3.52033360795357	Glutathione S-transferase
TCM_019095:n/a	0	0	2.35034894169091	0.00667055241134087	Uncharacterized protein
TCM_020461:n/a	0.0623323963494889	0.166161949373709	0.324689716925524	1.77206548633765	Uncharacterized protein
TCM_025209:n/a	0.71479737135961	0.230674721766895	1.57279138791761	0.586823844486218	Uncharacterized protein
TCM_042971:n/a	0.941421993007599	0.769351399451284	3.2686987707067	1.17769773597719	Uncharacterized protein isoform 1
TCM_026391:ODCa_ORYSJ	0.440606050162935	0.097669019691776	0.0185953130417678	0.377666829820648	Lysine/ornithine decarboxylase
TCM_028129:ODCa_ORYSJ	1.95170248102567	1.59669308215422	0.330881512701601	0.89489862848423	Uncharacterized protein
TCM_019092:PGD2_ARATH	0.039305439909429	0.010409171198011	0.364066225790601	0	6-phosphogluconate dehydrogenase family protein, putative
TCM_016386:PGD3_ARATH	59.6606989454676	106.323257489141	145.5971780792	65.6602677613317	6-phosphogluconate dehydrogenase family protein, putative
TCM_001302:RNR1_ARATH	16.9058593460496	9.03544936419677	11.8630732757604	5.22401264809521	Ribonucleotide reductase 1 isoform 1
TCM_035668:RNR1_ARATH	0.163382263210708	0.0072466956979828	0.880951651278811	0.143614350160196	Ribonucleotide reductase 1
TCM_012029:SPDS1_ORYSJ	0.908663737617339	0.851828260735301	0.036883976953472	0.509680235328752	Spermidine synthase 1
TCM_012031:SPDS1_ORYSJ	0.360197512073019	0.589621114921102	0.223369734251736	0.0275764692285303	Tau class glutathione transferase GSTU26
TCM_017203:TSO2_ARATH	24.4631258004809	31.5120150315043	23.1150388051325	3.82328181423456	6-phosphogluconate dehydrogenase family protein, putative
Log2FoldChanges across the pairwise comparison groups
gene_id:gene_symbol	ZEBBCH07vsZEBBCH08	SEBBCH07LikvsSEBBCH08l	ZEBBCH07vsSEBBCH07Lik	ZEBBCH08vsSEBBCH08l
TCM_000172:APX3_ORYSJ	-2.22671978895759		0	2.94161476919538
TCM_001215:GGT1_ARATH	0	-3.48378727373432	3.8917360420678	-1.15423231067852
TCM_001302:RNR1_ARATH	0	1.15288441992947	0	0
TCM_001949:GSTF9_ARATH	-1.13754661708858	0	1.63090882184424	3.45331252472567
TCM_001952:GSTF9_ARATH	-1.26150917189651	0	0	1.59023515635955
TCM_004589:GSTF13_ARATH	0	0	1.07959984368208	2.9002298469983
TCM_004591:GSTF7_ARATH	0		0	1.33923158483224
TCM_004592:GSTF2_ARATH	0	1.31001575783055	0	0
TCM_004593:GSTF8_ARATH	0		2.1879688061181	1.82417123281398
TCM_008602:G6PD2_ARATH	0	1.08547850672749	1.05747718765574	0
TCM_010054:GSTU18_ARATH	1.09599115436086	-2.10397999449913	0	-2.78176084337459
TCM_011061:GSTU10_ARATH	0	6.03816824158739	0	0
TCM_011716:GSTU10_NICAT	0	-2.39739655685976	0	-2.43718483308809
TCM_012029:SPDS1_ORYSJ	0	-3.87863855554843	4.71860094790789
TCM_012031:SPDS1_ORYSJ	0		0	4.43467721922718
TCM_012561:GSTU9_GLYMA	0	-1.75793116810907	0	-1.63654480277789
TCM_013959:GSTU10_1_NICAT	0	-3.17865190481467	0	-2.04539238577892
TCM_013964:GSTU10_2_NICAT	0	-1.15266516511611	-1.92510971959248	-2.5197511374461
TCM_016250:GSH1_ARATH	0	0	0	-1.3226250143086
TCM_016386:PGD3_ARATH	0	1.11851213029379	-1.26154909561029	0
TCM_017203:TSO2_ARATH	0	2.56738226491613	0	3.07856027885271
TCM_019092:PGD2_ARATH	0	6.23267250323913	-3.14649416700212	0
TCM_019095:n/a	0	8.28411480411486	-9.30739572094005	0
TCM_019159:DHAR3_ARATH	0	-1.07447238987103	1.35489974354282	0
TCM_020450:GST23_NICAT	0	-2.45396321636916	0	0
TCM_020451:GSTX3_NICAT	0	-2.73300495652041	0	-5.52732462491136
TCM_020452:GSTU43_THECC	0	-1.66742541625725	-2.0474782627436	-4.18452505280592
TCM_020454:GSTU7_THECC	0	-1.01911195997698	0	0
TCM_020456:GST_THECC	0	-2.52193304067745	0	-4.21434428154262
TCM_020459:GST23_NICAT	-2.85291815585292	-1.31110691848622	-1.86992742751649	0
TCM_020460:GSTU7_THECC	-1.47667214810938	0	-1.03824662415365	0
TCM_020461:n/a	0	-2.48657392260433	0	-3.38929629979567
TCM_020466:GSTU43_THECC	0	-2.84914161314652	-4.36326621409768	-5.8085042051287
TCM_020468:GSTU43_THECC	0	-1.00802074178509	0	0
TCM_020893:GSTU7_NICAT	0	-2.90228583686477	-1.08475179458493	-2.64894546810966
TCM_021465:1-Cys_ORYSJ	0	6.50910595828372	-3.15648112410329	0
TCM_022060:GSTL3_ARATH	0	0	0	-1.27440549161672
TCM_022080:APX2_ARATH	0	2.84885585636757	-2.60812869530342	1.78960894912814
TCM_025209:n/a	0	1.39750669585081	0	0
TCM_025245:GSTU1_ORYSJ	0	-2.85094586629843	0	-5.11259130835326
TCM_025576:GSTU7_THECC	0	0	5.89668459634022	2.73797588931431
TCM_025710:GSTU52_ORYSJ	0	-1.36334665702203	1.11666440824661	0
TCM_026391:ODCa_ORYSJ	0	-4.36882941922226	4.59515268676333	0
TCM_028129:ODCa_ORYSJ	0		2.58777673639814	0
TCM_032351:GSTU27_ARATH	0	-3.68132612642176	0	-6.33669473794663
TCM_032364:GSTU46_ORYSJ	0	0	-1.3389560380868	-1.57419548160787
TCM_035091:GGT2-3_ARATH	0	-1.22928515478945	0	0
TCM_035668:RNR1_ARATH	4.2976007326106	2.58605863192946	-2.38881773664518	-4.07499320706534
TCM_041734:GSTU7_THECC	0	0	0	-3.40999380304962
TCM_041738:GSTU7_THECC	-2.2580392476495	2.07986024072349	-2.53595708682741	1.83672996333836
TCM_042003:APX2_ORYSJ	0		0	1.39964467353265
TCM_042968:DHAR2_ARATH	0	1.17438809454503	0	1.32852694212336
TCM_042971:n/a	0	1.44209321156214	-1.76869761282859	0
TCM_043031:GSTL2_ARATH	0	-2.20710268479316	0	-2.19032379426236
TCM_046764:GSTU7_THECC	-1.0461546412654	0	0	0
TCM_046980:GR_ARATH	0	0	0	0

## Sheet: E- Phenylpropanoid biosynthesis
List of DEGs nvolved in phenylpropanoid biosynthesis pathway and their relative expression levels
gene_id:gene_symbol	ZEBBCH07	ZEBBCH08	SEBBCH07Lik	SEBBCH08l	Gene description
TCM_021465:1-Cys_ORYSJ	0.0617018531077629	0	0.573469105832611	0	1-cysteine peroxiredoxin 1
TCM_029272:4CL1_ARATH	61.2237311536049	142.740553547115	38.3097227461996	82.1476508853555	4-coumarate-CoA ligase 2 isoform 1
TCM_038994:4CL3_ORYSJ	48.0978476396445	100.469923013262	33.4258562396345	83.0745529859465	4-coumarate-CoA ligase 2
TCM_022248:4CLL1_ORYSJ	0.167337219350326	0.255816103975469	0.276978272350146	1.22142407643612	4-coumarate-CoA ligase-like
TCM_016640:4CLL6_0_NICAT	4.79130156108342	2.79279767875017	3.91404905057809	7.31659578990591	4-coumarate acyl-CoA ligase
TCM_042143:4CLL7_NICAT	12.5367406792899	20.5722832027931	9.56066683594108	25.8716877201595	4-coumarate-CoA ligase 2 isoform 1
TCM_010714:A0A061E719_THECC	0.798843064636294	4.20899437285267	3.16480757028314	4.26398534700238	HXXXD-type acyl-transferase family protein, putative
TCM_023189:A0A061F240_THECC	0.34798132762614	0.0441533340423595	0.0390862230556748	0.0624799048610822	HXXXD-type acyl-transferase family protein
TCM_014576:A0A061G5S3_THECC	0.571720389774912	1.86192117745148	0.176603270208185	1.64430290884092	3'-N-debenzoyl-2'-deoxytaxol N-benzoyltransferase, putative
TCM_015596:AT1G33030	3.87690317948455	3.64134219683422	1.48012963238891	6.7119979092798	Caffeic acid 3-O-methyltransferase 1
TCM_014580:BAHD1_0_NICAT	0.616298593323046	0.326070501498345	0	0.0626239570384708	BAHD acyltransferase
TCM_014578:BAHD1_9_NICAT	3.36719355131398	2.37540826418125	0.785567701357311	3.52252967303848	BAHD acyltransferase
TCM_025946:BAHD1_NICAT	1.24511339954811	1.75410868546848	0	0.0807585492674246	BAHD acyltransferase
TCM_039725:C4H_ORYSJ	2.56121818317043	27.2501150111821	20.9749019834134	4.18528855824498	Trans-cinnamate 4-monooxygenase
TCM_001323:CAD9-ARATH	10.737863921883	10.8049790702521	15.1045522728265	2.07631255058774	Cinnamyl alcohol dehydrogenase 9 isoform 2
TCM_007088:CCoAOMT1_ARATH	543.609286526608	918.394426657368	117.528719778234	173.751296611131	Caffeoyl-CoA O-methyltransferase 1
TCM_000651:CCoAOMT6_NICAT	290.55238668329	875.00270747786	68.9153722133327	196.422404973709	Caffeoyl-CoA O-methyltransferase 1
TCM_027422:CCR1_ARATH	43.5383217698834	125.760789796259	30.4189361637912	45.1353702143775	Cinnamoyl-CoA reductase 1 isoform 2
TCM_018684:COMT1_3_NICAT	0.991112389613626	0.277768461540321	0.0768540528577283	0.092580832873594	Caffeic acid 3-O-methyltransferase 1
TCM_015522:COMT1_ARATH	1030.54942304075	2732.02225011721	709.737372485592	1081.55303028037	Caffeic acid 3-O-methyltransferase 1
TCM_035137:COMT1_THECC	66.5659961825269	70.3831822524055	47.9681765198936	33.409832184912	Caffeic acid 3-O-methyltransferase 1
TCM_020117:COMT6_ORYSJ	0.355847919557154	1.03785619802764	0.131142023907054	0.173417765098177	Caffeoyl-CoA 3-O-methyltransferase isoform 2
TCM_042983:CSE_0_NICAT	130.600371948781	96.5453504479438	55.7361489547882	142.310510362805	Caffeoylshikimate esterase
TCM_047045:CSE_10_NICAT	17.1021423344437	12.8465794370534	12.1066179637756	28.3442083203738	Caffeoylshikimate esterase
TCM_004658:CSE_17_NICAT	0.460384740793104	0.449568759888868	2.46433217105253	1.90119358226534	Caffeoylshikimate esterase
TCM_023882:CYP98A3_ARATH	190.109658951331	516.802640528306	156.742544919246	159.488624865432	Cytochrome P450, family 98, subfamily A, polypeptide 3
TCM_010715:F21J9.9_ARATH	0.29995644780243	0.474984442559248	3.51286646512619	2.3990180325103	HXXXD-type acyl-transferase family protein, putative
TCM_000256:FAH1_ARATH	0.598766322216018	0.321089594016344	0.946374821924176	0.320470389581643	Ferulic acid 5-hydroxylase 1, putative
TCM_000258:FAH1_ARATH	367.649940627598	584.939478956764	442.270413435297	885.224293205451	Ferulic acid 5-hydroxylase 1
TCM_027499:HCT_ARATH	200.690720126359	609.973365769885	104.093278011986	104.502867116093	Hydroxycinnamoyl-CoA shikimate/quinate hydroxycinnamoyl transferase isoform 1
TCM_040757:HOMT1_2_NICAT	1.02833687054857	0.477647069459865	1.12985085204823	0.277053970027728	Caffeic acid 3-O-methyltransferase 1 isoform 2
TCM_040759:HOMT1_2_NICAT	1.62751523187952	0.944182860760856	0.0265278511662657	0.14534063144801	Caffeic acid 3-O-methyltransferase 1
TCM_040763:HOMT1_2_NICAT	15.2065277381399	12.1049432308066	4.21574118033519	1.40671068868568	Caffeic acid 3-O-methyltransferase 1 isoform 2
TCM_005024:HOMT1_NICAT	5.9414104318707	0	0	6.73239566443679	Caffeic acid 3-O-methyltransferase 1
TCM_019813:HST_4_NICAT	0.269002879444465	0.117409328800041	0.395919787111774	0.0704961682072277	Shikimate-O-hydroxycinnamoyltransferase
TCM_022150:HST_4_NICAT	0.0106878039194446	0.0108591163462416	0.094136626292752	5.15326255163065	Shikimate-O-hydroxycinnamoyltransferase
TCM_037024:HST_4_NICAT	0.121905740902781	0.172336296034562	1.62539390415738	1.21189054276007	Hydroxycinnamoyl-CoA shikimate/quinate hydroxycinnamoyl transferase, putative
TCM_037025:HST_4_NICAT	3.79347984908518	3.38495666112911	17.8093001320229	18.6797613382979	Hydroxycinnamoyl-CoA shikimate/quinate hydroxycinnamoyl transferase, putative
TCM_037026:HST_4_NICAT	0.497068929340498	0.551728392627976	0.726126237500872	3.51936871604972	Hydroxycinnamoyl-CoA shikimate/quinate hydroxycinnamoyl transferase, putative
TCM_037028:HST_4_NICAT	59.759383288778	54.0302155264502	73.1836903185525	140.095625343464	Hydroxycinnamoyl-CoA shikimate/quinate hydroxycinnamoyl transferase, putative
TCM_005026:IGMT5_ARATH	2.92229001311737	0.0099573921762648	0	3.53236957385753	Indole glusosinolate O-methyltransferase 5
TCM_028430:LysoPL2_ARATH	72.6037020148793	234.012687450591	94.5585468282726	122.52022865653	Lysophospholipase 2
TCM_022141:n/a	6.94994326309245	4.79522937749397	8.96183668167372	0.761605698926116	Uncharacterized protein
TCM_042087:PAL1_ARATH	2.52929135991389	7.81760583544016	2.70500560697874	5.38260967108681	Phenylalanine ammonia lyase 1
TCM_043179:PAL1_ARATH	683.608867979722	1648.49650592339	384.243301805575	841.515058066278	Phenylalanine ammonia-lyase 1
TCM_000446:UGT72D1_ARATH	0.0160676261368008	0	0.271218798943686	0	UDP-glucosyl transferase 72D1, putative
TCM_000442:UGT72E1_ARATH	0.178630623697322	0.136775226516163	0.31829643009647	0.433786335170992	UDP-glucosyl transferase 72E1, putative
TCM_000443:UGT72E1_ARATH	2.78525527878856	5.51943122588842	13.6167727653733	15.731329045455	UDP-glucosyl transferase 72E1, putative
TCM_000444:UGT72E1_ARATH	26.6660519256466	52.6489449575637	6.87027715654363	5.11359935769085	UDP-glucosyl transferase 72E1, putative
TCM_007683:A0A061E3Y2_THECC	0.0383637569391815	0	0.7857071882813	0	Peroxidase superfamily protein, putative isoform 1
TCM_045429:A0A061FRR3_THECC	129.278769872546	161.174849529755	14.3383227093141	3.59972051064601	Peroxidase superfamily protein isoform 2
TCM_045425:A0A061FSU8_THECC	0.555950233735458	0.317571768821033	0.11784229915199	0.0380837152915259	Peroxidase superfamily protein, putative
TCM_045424:A0A061FTD3_THECC	55.0988006075112	96.3521508941515	9.83773414549917	22.0476834450263	Peroxidase superfamily protein
TCM_007511:MIJ24.50_ARATHHH	0.176257445477441	0.123884596411632	0.0856261561700871	0.389396080786639	Cationic peroxidase 2 precursor
TCM_000564:PER10_1_NICAT	13.818054426877	31.244885029581	5.65920030364315	115.041649514377	Peroxidase superfamily protein
TCM_035691 :PER12_ARATH	290.459894388973	422.215635131501	274.078110281709	799.649202517748	Peroxidase superfamily protein
TCM_036816:PER16_NICAT	17.3276265372575	13.5028958320166	5.16447793248962	2.52831285526373	Peroxidase superfamily protein
TCM_001054:PER17_ARATH	9.28520946981624	10.3894164121261	5.03629892338979	1.11608879709226	Peroxidase superfamily protein
TCM_029767:PER19_ARATH	1.93780585962452	2.11614531863442	9.51421312819553	0.429351945626633	Peroxidase 19, putative isoform 2
TCM_024936:PER2_ARATH	2.39449119595859	20.8567700755867	20.1225113114024	4.85863499371338	Peroxidase 2
TCM_015775:PER20_ARATH	4.38390262345282	3.1716638087846	5.59509208286244	6.87300471031662	Peroxidase superfamily protein
TCM_022117:PER21_ARATH	71.712174690255	39.0788967244505	23.2105213741609	31.4443335026704	Peroxidase superfamily protein
TCM_000762:PER35_ARATH	1630.01317573774	2043.01665251067	1079.0504954277	684.061299114629	Class III peroxidase
TCM_000295:PER36_ARATH	63.7901008342208	68.6337263394966	24.7076760056225	42.732693373223	Peroxidase superfamily protein
TCM_011321:PER39_ARATH	575.843543594744	417.695813488088	37.2002912313048	150.19722525005	Peroxidase superfamily protein isoform 2
TCM_011120:PER4_ARATH	0.487287357200272	0.223727631839931	0	0.0530554977319288	Lignin-forming anionic peroxidase
TCM_011122:PER4_ARATH	0.0116436718076222	0.024874812505417	0	0.0263930455264436	Lignin-forming anionic peroxidase
TCM_011127:PER4_ARATH	0.247323170745739	0.139377734140524	0	0.257279450425369	Lignin-forming anionic peroxidase
TCM_006416:PER43_ARATH	0.505869773504826	0.435743226037109	3.65460541712706	1.87235182063832	Class III peroxidase
TCM_001664:PER47_ARATH	25.748588880347	20.6360789881114	5.18228486351419	38.9704008726404	Peroxidase superfamily protein
TCM_019761:PER52_1_NICAT	9.20683401324457	38.2736622771427	5.86201834193957	7.52505920574944	Peroxidase superfamily protein
TCM_045437:PER52_1_NICAT	44.843751366116	280.917013006917	59.3882401333031	12.5889847818343	Peroxidase superfamily protein
TCM_001737:PER52_2_NICAT	6.91898401808789	2.01757070253311	0.269205646423631	0.108754335962355	Peroxidase superfamily protein
TCM_017229 :PER55_ARATH	42.7011170566737	55.0931996019532	39.4809975357668	115.613922272297	Peroxidase superfamily protein
TCM_011322:PER56_ARATH	365.705246802297	421.225205926039	47.2797897183525	109.211783992865	Peroxidase superfamily protein
TCM_040320:PER58_ARATH	53.373495607201	15.4566338882393	26.6911852594966	20.0585109280081	Peroxidase 2, putative
TCM_040327:PER58_ARATH	3.62206950938769	3.08900555330481	0.87334806532421	0.0562217783922889	Peroxidase 2, putative
TCM_040331:PER59_NICAT	0.713030969145241	4.52906955102002	0.292263124739486	49.8766718070052	Peroxidase superfamily protein
TCM_041378:PER60_NICAT	10.6384087565621	21.0773118165865	1.90569522065196	24.2644559963986	Secretory peroxidase, putative
TCM_019959:PER61_ARATH	8.21751870357435	3.43206623479025	4.96094930906767	0.502535326767488	Peroxidase superfamily protein
TCM_007517:PER62_ARATH	460.100420008635	618.306322531022	129.708652686755	29.6785502928665	Cationic peroxidase 2 precursor
TCM_016814:PER63_ARATH	38.4487457859602	47.3481155011753	29.895434805121	5.92332106342196	Peroxidase 31, putative
TCM_000145:PER64_2_NICAT	9.9200149081304	10.4395119137679	8.45704117216658	4.18510555994052	Peroxidase 64
TCM_011986:PER65_ARATH	1.10443259598229	2.25580707048848	0.478507035272162	3.4446209735421	Peroxidase superfamily protein
TCM_042261:PER68_ARATH	83.3813475806057	289.611130072155	71.030137519245	355.717968340129	Peroxidase 68
TCM_005974:PER7_ARATH	4.90358623094805	9.24721004912741	1.38178051746938	6.00378031774578	Peroxidase superfamily protein
TCM_019706:PER70_1_NICAT	0.0054446199854326	0	0.0511384472426757	0.267493088803079	Peroxidase superfamily protein
TCM_019752:PER70_1_NICAT	0.144836310360404	0.0946418984209388	0.230317188309762	1.50987779705144	Peroxidase superfamily protein
TCM_019753:PER70_1_NICAT	4.09857255593915	3.94108503408008	2.22299696060367	4.84903496258741	Peroxidase superfamily protein, putative
TCM_019756:PER70_1_NICAT	0	0	0.0094777954520651	0.406233977383785	Peroxidase superfamily protein
TCM_019760:PER70_1_NICAT	6.64737022925364	8.51732297298684	12.8489857261287	29.9040918515557	Peroxidase superfamily protein
TCM_007513:PER71_ARATH	114.894824181624	93.360469746487	20.1968801525566	40.6923069105625	Peroxidase N1 isoform 2
TCM_007514:PER71_ARATH	936.678583916965	1108.08549763601	88.3198430399091	1862.54391269323	Peroxidase N1
TCM_007520:PER71_ARATH	1.973078433387	4.04132960462782	0.038799602928892	0	Peroxidase N1
TCM_015053:PER71_ARATH	0.0432572682077406	0.0534419095389647	0.836022851757236	0.676469247260732	Peroxidase, putative
TCM_025806:PER8_ARATH	55.5338939800712	53.7602343981859	20.3148719120286	56.5907052113888	Peroxidase 8, putative
TCM_034114:PER9_ARATH	29.8977150654539	25.4784578155302	4.03056628596672	23.3539475612713	Peroxidase superfamily protein
TCM_032808:PER9_NICAT	14.4759336682153	7.66499769008427	6.17712160415048	8.64571712298654	Peroxidase superfamily protein, putative
TCM_004510:PRX138_ORYSJ	57.1884990153138	100.033896422521	31.9210192519761	80.8901648097483	Peroxidase superfamily protein
TCM_015526:PRX34_ORYSJ	2.54165933485495	5.6447513061594	9.08060021782467	5.97777729531221	Peroxidase 5
TCM_040312:PRX37_ARATH	250.125608934052	306.473287652287	175.546571379827	145.129316568192	Peroxidase superfamily protein, putative
TCM_021202:PRX71_ORYSJ	0.306594866345059	0.894219109718246	38.5281530758259	34.2741754786984	Cationic peroxidase 2 precursor
TCM_026820:PRX71_ORYSJ	1.19222525243831	1.2103874798087	0.351860322047485	2.42293711412631	Class III peroxidase 70
TCM_030222:PRXR1_ARATH	1341.22681630086	3078.32918145275	901.230464552426	354.664765463449	Peroxidase superfamily protein
Log2FoldChanges across the pairwise comparison groups
gene_id:gene_symbol	ZEBBCH07vsZEBBCH08	SEBBCH07LikvsSEBBCH08l	ZEBBCH07vsSEBBCH07Lik	ZEBBCH08vsSEBBCH08l
TCM_000256:FAH1_ARATH	0	1.5293644382843	0	0
TCM_000258:FAH1_ARATH	0	-1.03099062210988	0	0
TCM_000442:UGT72E1_ARATH	0	0	0	-1.63202981219422
TCM_000443:UGT72E1_ARATH	0	0	-2.26185216521806	-1.4782418522887
TCM_000444:UGT72E1_ARATH	0	0	1.98404414655254	3.40533384727574
TCM_000446:UGT72D1_ARATH	0	5.96995182392824	-4.12813196161075	0
TCM_000651:CCoAOMT6_NICAT	-1.59217866945671	-1.54016452067956	2.09849819901981	2.18811469301424
TCM_001323:CAD9-ARATH	0	2.83848086570972	0	2.41576153817474
TCM_004658:CSE_17_NICAT	0	0	-2.40048224989498	-2.04833693141313
TCM_005024:HOMT1_NICAT	0	-9.87601624644191	0	-9.01723180664946
TCM_005026:IGMT5_ARATH	0	-10.1201976576804	0	-8.30072176678364
TCM_007088:CCoAOMT1_ARATH	0	0	2.23555980723884	2.43631637661067
TCM_010714:A0A061E719_THECC	-2.40123775070269	0	-1.96254998255621	0
TCM_010715:F21J9.9_ARATH	0	0	-3.54212610844467	-2.29565990255276
TCM_014576:A0A061G5S3_THECC	0	-3.26869734763216	0	0
TCM_014578:BAHD1_9_NICAT	0	-2.19205359255212	0	0
TCM_014580:BAHD1_0_NICAT	0	0	6.97170623985822	0
TCM_015522:COMT1_ARATH	-1.40798680799985	0	0	1.36955194710092
TCM_015596:AT1G33030	0	-2.20978635475534	0	0
TCM_016640:4CLL6_0_NICAT	0	0	0	-1.36181412232601
TCM_018684:COMT1_3_NICAT	0	0	3.72813622518209	0
TCM_019813:HST_4_NICAT	0	2.46351093758821	0	0
TCM_020117:COMT6_ORYSJ	0	0	0	2.62249835106197
TCM_021465:1-Cys_ORYSJ	0	6.50910595828372	-3.15648112410329	0
TCM_022141:n/a	0	3.52391487532214	0	2.69046174155654
TCM_022150:HST_4_NICAT	0	-5.82562702353545	0	-8.98775512534596
TCM_022248:4CLL1_ORYSJ	0	-2.17337916075133	0	-2.22796850729628
TCM_023189:A0A061F240_THECC	0	0	3.17401046341763	0
TCM_023882:CYP98A3_ARATH	-1.44569690028325	0	0	1.73205852524198
TCM_025946:BAHD1_NICAT	0	-6.26014103552199	0	0
TCM_027422:CCR1_ARATH	-1.53199986108191	0	0	1.51054057436282
TCM_027499:HCT_ARATH	-1.6043404919869	0	0	2.57763156013768
TCM_028430:LysoPL2_ARATH	-1.69032800609516	0	0	0
TCM_029272:4CL1_ARATH	-1.22244393219388	-1.12971346614549	0	0
TCM_035137:COMT1_THECC	0	0	0	1.11068160754417
TCM_037024:HST_4_NICAT	0	0	-3.71719636419088	-2.78494551337357
TCM_037025:HST_4_NICAT	0	0	-2.20288092481723	-2.43918297815208
TCM_037026:HST_4_NICAT	0	-2.30999984425539	0	-2.64438407279534
TCM_037028:HST_4_NICAT	0	0	0	-1.34458378412484
TCM_038994:4CL3_ORYSJ	-1.06406382596581	-1.3454456517692	0	0
TCM_039725:C4H_ORYSJ	-3.42728352567327	2.29492024453165	-3.00250125372986	0
TCM_040757:HOMT1_2_NICAT	0	1.99156579128006	0	0
TCM_040759:HOMT1_2_NICAT	0	0	5.89535244406389	2.73631162886904
TCM_040763:HOMT1_2_NICAT	0	1.55651145497085	1.87872290323345	3.14100766000604
TCM_042087:PAL1_ARATH	0	-1.02382641112497	0	0
TCM_042143:4CLL7_NICAT	0	-1.46742495540907	0	0
TCM_042983:CSE_0_NICAT	0	-1.38677724924223	1.25424103810814	0
TCM_043179:PAL1_ARATH	-1.27116892296749	-1.16129815676293	0	1.00097883624657
TCM_047045:CSE_10_NICAT	0	-1.25777880282913	0	-1.10934774557649
TCM_000145:PER64_2_NICAT	0	0	0	1.3493985791049
TCM_000295:PER36_ARATH	0	0	1.39440393905191	0
TCM_000564:PER10_1_NICAT	-1.18084994125795	-4.37815359981749	0	-1.84573754097243
TCM_000762:PER35_ARATH	0	0	0	1.61121131778861
TCM_001054:PER17_ARATH	0	2.14629774535057	0	3.25599362749001
TCM_001664:PER47_ARATH	0	-2.94040136206287	2.33773967789553	0
TCM_001737:PER52_2_NICAT	0	0	4.70694365778441	4.26390194687965
TCM_004510:PRX138_ORYSJ	0	-1.36997622433162	0	0
TCM_005974:PER7_ARATH	0	-2.15148939318164	1.84534882676952	0
TCM_006416:PER43_ARATH	0	0	-2.83361096586577	-2.08809829804144
TCM_007511:MIJ24.50_ARATHHH	0	-2.22618557489725	0	0
TCM_007513:PER71_ARATH	0	0	2.53003839364774	1.239085683335
TCM_007514:PER71_ARATH	0	-4.42618182206091	3.42888384964595	0
TCM_007517:PER62_ARATH	0	2.09249637731539	1.85755051441819	4.42003546483627
TCM_007520:PER71_ARATH	0	0	5.72614796900908	9.17539317495304
TCM_007683:A0A061E3Y2_THECC	0	7.12165831442357	-4.32263960517535	0
TCM_011120:PER4_ARATH	0	0	6.54178277024898	0
TCM_011122:PER4_ARATH	0	-5.07047196574762	0	0
TCM_011127:PER4_ARATH	0	-6.30466522727806	6.24102679340182	0
TCM_011321:PER39_ARATH	0	-2.04191007429825	3.97233050895714	1.51216000145912
TCM_011322:PER56_ARATH	0	0	2.96722075236555	1.9845528949797
TCM_011986:PER65_ARATH	0	-2.87795387313245	0	0
TCM_015053:PER71_ARATH	0	0	-4.27114026995828	0
TCM_015526:PRX34_ORYSJ	-1.14650885987662	0	-1.80953344603731	0
TCM_015775:PER20_ARATH	0	0	0	-1.08855894965361
TCM_016814:PER63_ARATH	0	2.30822098989865	0	3.02946969703596
TCM_017229 :PER55_ARATH	0	-1.57752401488103	0	-1.03335469952765
TCM_019706:PER70_1_NICAT	0	-2.43422793990353	0	-6.05642783181402
TCM_019752:PER70_1_NICAT	0	-2.75487065284179	0	-3.91264138454268
TCM_019753:PER70_1_NICAT	0	-1.15264893505925	0	0
TCM_019756:PER70_1_NICAT	0	-5.30283404742697	0	-5.41047488926189
TCM_019760:PER70_1_NICAT	0	0	0	-1.7726593977038
TCM_019761:PER52_1_NICAT	-2.05577098308455	0	0	2.37332130057018
TCM_019959:PER61_ARATH	1.26050706371346	3.28018332640495	0	2.81199960400972
TCM_021202:PRX71_ORYSJ	0	0	-6.95669256888341	-5.22549074936596
TCM_022117:PER21_ARATH	0	0	1.65468201413808	0
TCM_024936:PER2_ARATH	-3.11957921678108	2.02397849470708	-3.04546625657506	2.12725139949535
TCM_025806:PER8_ARATH	0	-1.50737775413842	1.47023181931504	0
TCM_026820:PRX71_ORYSJ	0	-2.81611217441875	0	0
TCM_029767:PER19_ARATH	0	4.44494664586638	-2.26608054676151	2.33657069043466
TCM_030222:PRXR1_ARATH	-1.19862116439218	1.31204239610273	0	3.1526177358586
TCM_032808:PER9_NICAT	0	0	1.25184732850182	0
TCM_034114:PER9_ARATH	0	-2.56467612598239	2.91476575897172	0
TCM_035691 :PER12_ARATH	0	-1.57371533100763	0	0
TCM_036816:PER16_NICAT	0	0	1.77761389408478	2.45450538307475
TCM_040312:PRX37_ARATH	0	0	0	1.11181922651127
TCM_040320:PER58_ARATH	1.78596546973231	0	0	0
TCM_040327:PER58_ARATH	0	3.91402442492643	0	5.80951340689492
TCM_040331:PER59_NICAT	-2.66202704083488	-7.44584312706594	0	-3.42600437132384
TCM_041378:PER60_NICAT	0	-3.70437366558708	2.50046772605881	0
TCM_042261:PER68_ARATH	-1.79842338253115	-2.35687832341702	0	0
TCM_045424:A0A061FTD3_THECC	0	-1.19397079459902	2.51057264120957	2.16140079865888
TCM_045425:A0A061FSU8_THECC	0	0	2.26021912858649	3.09456538576082
TCM_045429:A0A061FRR3_THECC	0	1.96607067150023	3.19627624602221	5.5146041088518
TCM_045437:PER52_1_NICAT	-2.64778235138436	2.20397714623898	0	4.51701789175165

## Sheet: F- Plant hormone signalling
List of DEGs associated with hormone signalling, auxin transport and conjugation metabolism and their relative expression levels
gene_id:gene_symbol	ZEBBCH07	ZEBBCH08	SEBBCH07Lik	SEBBCH08l
Auxin related-DEGs
TCM_008292:GH3.17_ARATH	190.252811599927	138.408666032791	59.686812560394	30.5475814066144
TCM_008297:GH3.17_ARATH	4.07223711940932	2.26115193869514	0.862337747159897	2.75371629049998
TCM_031548:GH3.17_ARATH	7.64150961609329	7.05365242810571	4.38216622931894	1.979027108258
TCM_031550:GH3.17_ARATH	165.882468680435	129.941257910142	44.857387231778	85.8640046288472
TCM_031553:GH3.17_ARATH	0.325147536847521	0.0891267895713276	0.0134387850892809	0.00504007058398593
TCM_031565:GH3.17_ARATH	0.569449147673915	0.0759708983422839	0.0269775079578716	0.0164404760227911
TCM_031886:GH3.17_ARATH	0.251662680312049	0	0	0
TCM_032117:GH3.17_ARATH	0.5824450833165	0.529490960656508	0.031804982234397	0.183596455051435
TCM_032126:GH3.17_ARATH	0.0523906235908217	0.0530604391409424	0.27787882956139	0.199479692702167
TCM_032127:GH3.17_ARATH	4.45731420241409	1.51307619415729	1.0185105856269	0.412877360391975
TCM_000723:GH3.4_ARATH	6.1493928319399	6.77327370457204	5.11571245489998	54.8448679268776
TCM_007830:GH3.6_ARAT	1.74882509534092	2.34240697796557	1.31491249509805	0.100372706886762
TCM_031174:GH3.6_ARAT	24.1385082802247	113.026636800975	15.728580541625	13.1207094179313
TCM_004612:GH3.9_ARATH	0.044781881278039	0.185309422181281	2.59868823226438	0.179720181837043
TCM_026344:AUX2-11_ARATH	169.037928161209	193.944911646982	68.9326580627684	10.4918789116206
TCM_021011:IAA10_ORYSJ	26.7143669236053	41.3899747436261	9.92494426289052	14.6912297806025
TCM_003903:IAA11_ARATH	16.3376766895778	16.8537030592153	8.12032538108998	65.6171466282037
TCM_004212:IAA13_ORYSJ	19.3425508615046	13.1437108497044	26.3005851803661	8.13286729958297
TCM_037947:IAA15_ARATH	12.6517670073971	31.3981074888228	41.3934943344476	16.847700075158
TCM_026343:IAA16_ARATH	255.474990511952	272.573530445144	146.276342449003	101.945810237887
TCM_028602:IAA19_ARATH	25.7206655838509	25.2867621618941	4.30947281196666	16.6020028255507
TCM_004214:IAA2_ARATH	6.69963779296348	7.84585589491474	3.12559368930603	2.60218203043463
TCM_028832:IAA21_ORYSJ	52.6126401429843	62.629009517372	39.8033579017968	19.885981267413
TCM_037837:IAA27_ARATH	44.1952964089384	98.9495736339267	78.5443629529577	65.243395516697
TCM_037224:IAA28_ARATH	2.63233421947591	2.57379706626191	1.42726225416245	0.573234549126302
TCM_038129:IAA29_1_NICAT	5.01294032809767	3.28725828422092	9.24163223154179	14.6260852182429
TCM_020774:IAA7_ARATH	186.139838273777	160.887543738733	38.5149975308523	100.500203174357
TCM_034577:IAA9_NICAT	35.0845155294772	47.9205215679262	28.6248569949736	66.6479876019373
TCM_021727:LAX1_ARATH	57.6270109146199	63.5449278330172	39.8820372878515	28.61427064345
TCM_006657:LAX2_ARATH	67.5648933838799	30.3888218782648	36.8569457145427	4.67907721457629
TCM_035054:LAX3_ARATH	36.1399935234082	20.1114170645973	14.3707606518906	9.00889235516595
TCM_001616:SAUR12_ORYSJ	6.49511706839507	9.91074454289684	1.90692471183716	5.76859633159583
TCM_006757:SAUR16_ARATH	4.75445301554853	6.66945784543794	11.3204238033453	0.733969690165544
TCM_006727:SAUR2_ARATH	0.00204325836532934	0.0249341417386265	0.075693916876673	0
TCM_034196:SAUR22_ORYSJ	25.2123669732271	16.5010905330353	12.9208953760349	5.76891748550206
TCM_008557:SAUR3_ORYSJ	26.8966416582824	92.8962788231933	53.0716384015749	415.082923390235
TCM_015490:SAUR30_ARATH	32.1791789905289	56.6087473023832	37.3609829845636	81.0689123895594
TCM_005545:SAUR36_ARATH	4.13765319801674	8.88136624412362	6.86615950919358	28.8115741326467
TCM_016036:SAUR36_NICAT	3.15609309457517	4.97810233289979	1.97439120571562	11.1818362600516
TCM_006740:SAUR4_ARATH	0.246974071979431	0.667291159268354	0.0523913103426325	0
TCM_032976:SAUR40_ARATH	27.8499643412329	76.0095657140312	25.3658009824154	43.8629503122906
TCM_022627:SAUR45_ARATH	0.680091757452897	1.04095440285326	0.210122400188284	0.953620241455332
TCM_006758:SAUR49_ARATH	4.66025297072827	9.91208080454742	5.23710489335632	3.84604444270643
TCM_006722:SAUR5_ARATH	0.875561595210977	0.50751191654323	0.314503617428461	0.274730508909023
TCM_006725:SAUR5_ARATH	3.43203268629269	5.55171581822676	4.00105124515972	1.00439583589405
TCM_006726:SAUR5_ARATH	0.594577128922707	1.45763943392036	0.70060571199621	0.0789625656804631
TCM_027748:SAUR5_ORYSJ	2.45643853918897	1.80357623203526	1.84805258244209	0.28445811431192
TCM_014696:SAUR55_ARATH	0.128862887452447	0.383476803759859	0.861945654387133	2.88470013833932
TCM_029295:SAUR58_ORYSJ	0.475138286882383	2.81483955146653	0.502355290578749	1.65471465791564
TCM_037470:SAUR70_ARATH	9.87052092971293	11.8232356951394	7.46616974813956	4.56092454870231
CK related-DEGs
TCM_008737:AHK3_ARATH	22.1476038965577	14.6835466759916	21.4761633793154	49.3611589566624
TCM_017055:AHP1_ARATH	4.62490076861209	1.86559740865989	9.23718496217056	3.63064928571642
TCM_022509:AHP1_ORYSJ	0.645947500582359	0.48476478093826	0.699529890926038	2.19843908812914
TCM_041473:AHP1_ORYSJ	0.120947028996705	0.105897286925427	0.046428771523227	3.165381817971
TCM_028890:AHP4_ARATH	3.75486844734596	6.46713101738703	4.44186917612744	0.174427771295368
TCM_045489:ARR17_ARATH	0.685931592014785	0.533401469009443	0.387475918590122	0.0211411992990636
TCM_010139:ARR3_ARATH	7.12972426131312	5.86524252356386	2.81688623581549	5.42122656047072
TCM_035143:ARR9_THECC	14.3243776862392	9.94848016326719	6.84304070067497	1.56894257550168
TCM_037223:PHP5_NICAT	0.684759659852604	0.185906330677603	0.395581730726691	0.697995148403726
GA related-DEGs
TCM_004494:GID1_ORYSJ	32.4617805668739	76.2182316745047	92.0882019295634	162.373313352928
TCM_026504:GID1C__ARATH	37.4858751309659	39.9390078387159	27.6499755284286	71.2536754510768
TCM_037975:GAI/RGA-like_THECC	3.09446911667535	6.26846120727322	4.42813310565018	1.67993867048691
TCM_026851:PIF3_ARATH	6.87357217998483	9.51898898450429	6.57165592569951	3.90623640468392
ABA related-DEGs
TCM_015719:PYL1_ARATH	48.9129288516882	102.613833080891	34.1151012857131	254.179305246385
TCM_037275:PYL2_ARATH	0.161760839881465	0.475119016613206	1.79061597362536	0.280601712564807
TCM_042432:PYL4_ARATH	23.6931854027438	88.9548227192192	24.7497946340969	92.3234745471662
TCM_005169:PYL/RCAR3_ORYSJ	31.6278046860908	59.9979464816415	105.727103868411	122.21704502469
TCM_016450:PYL/RCAR3_ORYSJ	63.8530838653214	95.0623305058609	66.1703643728634	161.914400332588
TCM_021605:PYL/RCAR6_ORYSJ	35.6107819340589	75.9875124509269	61.221754072215	106.282472991638
TCM_041761:HAI_PP2C2_ARATH	1.85252896843872	2.7654930380472	13.82081737124	2.07429045773962
TCM_016457:HAI_PP2C3_ARATH	0.344977256003468	0.805876123508682	1.8269553133042	0.520006796912215
TCM_015029:PP2C_THECC	0.148239077844443	0.0790384375262485	1.93728342028275	0.0731140411628049
TCM_037799:PP2C_THECC	0.436735755189604	1.00544880246717	0.513384699168673	1.63043326539082
TCM_015028:PP2C75_THECC	1.07829479906431	2.23331734549087	10.2478349915787	10.5785964131184
TCM_037599:PP2C77_NICAT	23.0798858338295	17.6216356255115	68.6348077294469	39.2610197198195
TCM_042736:PP2CA_ARATH	19.3955569965785	20.8121670041193	25.6169710209881	72.2963137250018
TCM_015368 :PP3C08_ORYSJ	0.434677505805749	0.231925749948723	1.33854263413753	1.84783960079174
TCM_006995:SAPK10_ORYSJ	23.0955655935674	32.1709060402477	69.049021273171	26.5739289302487
TCM_001052 :SRK2F_ARATH	5.90765674029568	3.4201621767519	5.56411132274543	41.4990644563466
TCM_006432:ABF1_ORYSJ	11.0705813890711	13.5294912069442	12.4812310099707	29.9877655873742
TCM_033824:ABF2_ARATH	10.3293824929137	9.5814228410618	18.6907104777082	65.231386560247
TCM_007074:ABF4_ARATH	13.2553163947241	8.9395276434334	27.8891648739901	51.6227722788301
TCM_022574:ABI5_ARATH	0.874204933767666	0.864690272783712	7.08913700940114	0.298557988431324
TCM_019638:GBF4_NICAT	7.24284987673011	6.61887664246869	4.09839793701262	2.05118523769083
TCM_042034:HBF1_ORYSJ	5.10247490388013	4.34792247520048	5.07291667368339	8.93818178861223
ETH related-DEGs
TCM_022441:CTR1_ARATH	7.09130432856546	5.93256519874099	6.72801018579119	14.3356646666337
TCM_037001:EBF1_ARATH	26.7305757283734	96.4069785558574	56.8703629820029	60.3527926025845
TCM_040510:EIL3_ARATH	2.959147191809	3.1375635480308	4.92242434070536	7.91947962068215
TCM_042022:EIN3_ARATH	60.6015787657793	123.666060684827	80.1159174772193	191.583578291504
TCM_020871:ERF1_ARATH	1.79505576347384	6.37630810910083	1.97206005392941	7.97582231510538
TCM_004056:ERF1_THECC	2.67915745270785	8.5091576425815	3.11205344979808	22.6688821574067
TCM_026233:ERF15_ARATH	0.866799437551935	2.509607359785	0.268078891384961	0.347914976654018
BR related-DEGs
TCM_042338:BSK2_ARATH	10.739291300056	5.14031534554395	8.07157320796469	3.76406545738135
TCM_000690:CYCD3-2_ARATH	17.7570026480274	16.9599577864707	11.7481020910787	2.65404092985807
JA related-DEGs
novel.11:COI1_ARATH	0.777997019703465	1.5823824714329	0.156884568846216	0.32872570262028
TCM_005190:JAR1_ARATH	104.685472634277	125.654404192852	47.43626514163	114.202115019294
TCM_015714:MYC4_ARATH	23.9893117961523	45.1980962047106	26.4296790597676	64.5067711017675
TCM_005064:bHLH14_ARATH	3.60740660918721	3.94957355545281	2.97381769131807	1.28334767897585
TCM_006179:TIFY/JAZ12_THECC	3.16446569815797	4.37992402166341	1.42186878182849	1.14425402979272
TCM_029176:TIFY11A/JAZ5_ARATH	15.9602897722323	12.1208636940811	3.3909513142365	11.8777758031862
SA related-DEGs
TCM_029330:NPR3_ARATH	26.146078998072	27.7875731428336	32.0136500539088	68.4314321128477
TCM_001936:NPR3_ORYSJ	0.773032876511402	1.89247459938409	0.472471716356247	3.74812044717808
TCM_024862:TGA10_ARATH	0.524439716866455	0.645739822173939	0.896969543277661	5.62217051462365
TCM_023492:TGA21_1_NICAT	0.113654499353746	0.112027897442566	0.169186839904372	0.270406357092764
Log2FoldChanges across the pairwise comparison groups
gene_id:gene_symbol	ZEBBCH07vsZEBBCH08	SEBBCH07LikvsSEBBCH08l	ZEBBCH07vsSEBBCH07Lik	ZEBBCH08vsSEBBCH08l
TCM_000690:CYCD3-2_ARATH	0	2.11855403735204	0	2.71003598337658
TCM_000723:GH3.4_ARATH	0	-3.45260183644528	0	-2.98600352724963
TCM_001052 :SRK2F_ARATH	0	-2.92813597993427	0	-3.56747779419406
TCM_001616:SAUR12_ORYSJ	0	-1.62885822762554	1.79117335132502	0
TCM_001936:NPR3_ORYSJ	-1.29844943051385	-3.02521112356852	0	0
TCM_003903:IAA11_ARATH	0	-3.04379887040388	1.03314202419506	-1.92934581011485
TCM_004056:ERF1_THECC	-1.66962683681574	-2.89751403559156	0	-1.37935784876429
TCM_004212:IAA13_ORYSJ	0	1.66246696510065	0	0
TCM_004214:IAA2_ARATH	0	0	0	1.62185655891674
TCM_004494:GID1_ORYSJ	-1.23294971449004	0	-1.48185788427262	-1.05908084841154
TCM_004612:GH3.9_ARATH	0	3.82647172241244	-5.80633331439666	0
TCM_005064:bHLH14_ARATH	0	0	0	1.66151846189237
TCM_005169:PYL/RCAR3_ORYSJ	0	0	-1.71573930425745	0
TCM_005190:JAR1_ARATH	0	-1.29823020312725	1.16687499994726	0
TCM_005545:SAUR36_ARATH	-1.10376488265227	-2.09607409619216	0	-1.66387183166348
TCM_006179:TIFY/JAZ12_THECC	0	0	0	1.96580574576319
TCM_006432:ABF1_ORYSJ	0	-1.29602634980354	0	0
TCM_006657:LAX2_ARATH	1.15407098482416	2.94860991530971	0	0
TCM_006722:SAUR5_ARATH	0	0	1.50255856138847	0
TCM_006725:SAUR5_ARATH	0	1.96751626497685	0	2.50383517415558
TCM_006726:SAUR5_ARATH	0	3.10830455667227	0	4.21773701754508
TCM_006727:SAUR2_ARATH	0	6.96146648902044	-5.16842412910662	0
TCM_006740:SAUR4_ARATH	0	0	0	5.01068543409439
TCM_006757:SAUR16_ARATH	0	3.91943019091362	0	3.22502296777048
TCM_006758:SAUR49_ARATH	-1.09188778276189	0	0	1.40030071347107
TCM_006995:SAPK10_ORYSJ	0	1.34597588406433	-1.55303647083192	0
TCM_007074:ABF4_ARATH	0	0	-1.04764348037822	-2.50100127000495
TCM_007830:GH3.6_ARAT	0	3.68122379407718	0	4.58248966197625
TCM_008292:GH3.17_ARATH	0	0	1.7005767023713	2.21406245843707
TCM_008297:GH3.17_ARATH	0	-1.70483534921462	2.26941829516594	0
TCM_008557:SAUR3_ORYSJ	-1.79527365526549	-2.99884446314027	0	-2.1230284179164
TCM_008737:AHK3_ARATH	0	-1.23074519041343	0	-1.7242232375175
TCM_010139:ARR3_ARATH	0	0	1.36573546139301	0
TCM_014696:SAUR55_ARATH	0	-1.77300589010518	-2.71040178135863	-2.89506413919462
TCM_015028:PP2C75_THECC	-1.04729340981485	0	-3.22258198352904	-2.21006285119531
TCM_015029:PP2C_THECC	0	4.70109981160859	-3.68656849190331	0
TCM_015368 :PP3C08_ORYSJ	0	0	0	-2.94221974792527
TCM_015490:SAUR30_ARATH	0	-1.14818283825332	0	0
TCM_015714:MYC4_ARATH		-1.31849794430156	0	0
TCM_015719:PYL1_ARATH	-1.07290329104824	-2.92817600186847	0	-1.27368043086845
TCM_016036:SAUR36_NICAT	0	-2.53017453878578	0	-1.131732088576
TCM_016450:PYL/RCAR3_ORYSJ	0	-1.32160710885956	0	0
TCM_016457:HAI_PP2C3_ARATH	0	1.78621368241749	-2.37482832012541	0
TCM_017055:AHP1_ARATH	0	1.31834379154933	0	0
TCM_019638:GBF4_NICAT	0	0	0	1.72025763029028
TCM_020774:IAA7_ARATH	0	-1.40984173097304	2.29131262003545	0
TCM_020871:ERF1_ARATH	-1.82675719611056	-2.04485214597982	0	0
TCM_021011:IAA10_ORYSJ	0	0	1.4561563564991	1.527554030381
TCM_021605:PYL/RCAR6_ORYSJ	-1.09869068122162	0	0	0
TCM_021727:LAX1_ARATH	0	0	0	1.18555016771661
TCM_022441:CTR1_ARATH	0	0	0	-1.24353281809027
TCM_022509:AHP1_ORY	0	0	0	-2.17123488756692
TCM_022574:ABI5_ARATH	0	4.5403880000849	-2.99317900762656	1.57188577908337
TCM_022627:SAUR45_ARATH	0	-2.19838240494217	0	0
TCM_023492:TGA21_1_NICAT	0	0	0	-1.24116423582499
TCM_024862:TGA10_ARATH	0	-2.67725005040568	0	-3.0929837124388
TCM_026233:ERF15_ARATH	0	0	0	2.89058335549244
TCM_026343:IAA16_ARATH	0	0	0	1.45138342424274
TCM_026344:AUX2-11_ARATH	0	2.68860325541643	1.32296746305728	4.23668410112895
TCM_026504:GID1C__ARATH	0	-1.39594629874904	0	0
TCM_026851:PIF3_ARATH	0	0	0	1.31444506000659
TCM_027748:SAUR5_ORYSJ	0	2.66762048597178	0	2.70565178039433
TCM_028602:IAA19_ARATH	0	-1.9778381017166	2.60483098683585	0
TCM_028832:IAA21_ORYSJ	0	0	0	1.6890701926118
TCM_028890:AHP4_ARATH	0	4.64611559865366	0	5.2439473004891
TCM_029176:TIFY11A/JAZ5_ARATH	0	-1.83746916928396	2.26152207329066	0
TCM_029295:SAUR58_ORYSJ	-2.58070300491193	0	0	0
TCM_029330:NPR3_ARATH	0	-1.12532670758781	0	-1.26987154117885
TCM_031174:GH3.6_ARAT	-2.22981909861934	0	0	3.1412113586353
TCM_031548:GH3.17_ARATH	0	1.11768287028089	0	1.8661784784947
TCM_031550:GH3.17_ARATH	0	0	1.7005767023713	2.21406245843707
TCM_031553:GH3.17_ARATH	0	0	4.60562098324002	4.14469570201457
TCM_031565:GH3.17_ARATH	2.9180754437594	0	4.44146322131335	2.22914669152758
TCM_031886:GH3.17_ARATH	0	0	2.18806727365178	0
TCM_032117:GH3.17_ARATH	0	-2.55082046797343	4.21313858065715	1.55858362479639
TCM_032126:GH3.17_ARATH	0	0	-2.36637516376211	-1.86419718615255
TCM_032127:GH3.17_ARATH	1.56205069385505	0	2.15326890927283	1.90032489801515
TCM_032976:SAUR40_ARATH	-1.45121348593873	0	0	0
TCM_033824:ABF2_ARATH		-1.83380248544261	0	-2.73745963890047
TCM_034196:SAUR22_ORYSJ	0	1.12926133308099	0	1.5552233464128
TCM_034577:IAA9_NICAT	0	-1.24962688879729	0	0
TCM_035054:LAX3_ARATH	0	0	1.35938415345212	1.19445594421802
TCM_035143:ARR9_THECC	0	2.09861191232286	0	2.69561768390535
TCM_037001:EBF1_ARATH	-1.85517097329798	0	-1.06531155378275	0
TCM_037223:PHP5_NICAT	1.89178202719536	0	0	-1.88693451341336
TCM_037224:IAA28_ARATH	0	0	0	2.19843609576824
TCM_037275:PYL2_ARATH	0	2.6361068381575	-3.45425677906636	0
TCM_037470:SAUR70_ARATH	0	0	0	1.40739854802842
TCM_037599:PP2C77_NICAT	0	0	-1.54772035786111	-1.12912045868584
TCM_037799:PP2C_THECC	0	-1.70355921878281	0	0
TCM_037837:IAA27_ARATH	-1.16487539792383	0	0	0
TCM_037947:IAA15_ARATH	-1.31942772046588	1.2640102977746	-1.68090403106535	0
TCM_037975:GAI/RGA-like_THECC	-1.01999480744171	1.3685925641402	0	1.93422289374862
TCM_038129:IAA29_1_NICAT	0	0	0	-2.11809006134457
TCM_040510:EIL3_ARATH	0	0	0	-1.30309633692511
TCM_041473:AHP1_ORYSJ	0	-6.08394967259991	0	-4.81838063226821
TCM_041761:HAI_PP2C2_ARATH	0	2.70601170343275	-2.87205368384117	0
TCM_042022:EIN3_ARATH	-1.03027450573684	-1.28761389882291	0	0
TCM_042034:HBF1_ORYSJ	0	0	0	-1.00748785108489
TCM_042338:BSK2_ARATH	1.06322264881303	1.07076850926852	0	0
TCM_042432:PYL4_ARATH	-1.91735286560599	-1.93038838901401	0	0
TCM_042736:PP2CA_ARATH	0	-1.52831758446302	0	-1.7652719137786
TCM_045489:ARR17_ARATH	0	4.13081530584616	0	4.65808552684113
novel.11:COI1_ARATH	0	2.33403306091829	0	2.30468247139861

## Sheet: G- MAPK signalling plant
List of DEGs associated with MAPK signalling plant metabolism and their relative expression levels									Log2FoldChanges across the pairwise comparison groups
gene_id:gene_symbol	ZEBBCH07	ZEBBCH08	SEBBCH07Lik	SEBBCH08l	Gene description				gene_id:gene_symbol	ZEBBCH07vsZEBBCH08	SEBBCH07LikvsSEBBCH08l	ZEBBCH07vsSEBBCH07Lik	ZEBBCH08vsSEBBCH08l
TCM_005265:ACS1_ARATH	0.00774676038554497	0.03724711162506	0.00981301373135517	0.108206164853048	1-aminocyclopropane-1-carboxylate synthase				TCM_000075:CAT2_ARATH	0	-2.84329965507296	0	-2.1781029579557
TCM_016338:ACS2_ORYSJ	25.0006086283537	37.3347573457934	14.3860672082152	17.6294239269331	1-aminocyclopropane-1-carboxylate synthase isoform 1				TCM_000095:CHIB/PR3_ARATH	0	-1.89280000111086	3.07466586491239	1.97639028036588
TCM_005064:bHLH14_ARATH	3.60740660918721	3.94957355545281	2.97381769131807	1.28334767897585	Basic helix-loop-helix DNA-binding family protein				TCM_000096:CHI14_NICAT	0	0	0	-1.53474926363597
TCM_033562:CALM46_ARATH	4.10554257322001	20.7605653567716	5.83496620520851	18.9991066421272	Calcium-binding EF-hand family protein, putative				TCM_001052:SNRK2.7_ARATH	0	-2.92813597993427	0	-3.56747779419406
TCM_041153:CAM5_ARATH	1465.0501848313	2145.00105391546	1100.76959375733	1069.10427828745	Calmodulin 5				TCM_001406:MKS1_ARATH	0	-1.09315420593945	0	0
TCM_000075:CAT2_ARATH	42.9649989012352	66.4508636395985	43.8108685708534	307.639753397211	Catalase 2				TCM_002718:OXI1_ORYSJ	0	-1.11544839429825	0	0
TCM_006498:CHI11_ORYSJ	83.3332759648611	205.885267762639	138.046578618046	1688.9836927464	Basic chitinase				TCM_004056:ERF1_THECC	-1.66962683681574	-2.89751403559156	0	-1.37935784876429
TCM_000096:CHI14_NICAT	0.59352115625772	1.10720622608404	6.60982064181633	3.26126755872758	Basic chitinase				TCM_005064:bHLH14_ARATH	0	0	0	1.66151846189237
TCM_000095:CHIB/PR3_ARATH	318.955289088845	538.247665006319	38.4893255750995	140.365270572133	Basic chitinase				TCM_005169:PLY/RCAR8_ORYSJ	0	0	-1.71573930425745	0
TCM_011691:CML46_3_QUESU	0	0.445639586479327	2.66646976486806	2.14491258230188	Calcium-binding EF-hand family protein OS=Quercus suber				TCM_005261:WRKY22_NICAT	0	-2.17379791753869	0	0
TCM_021387:CP1_ARATH	34.1451480645146	53.4299044719189	43.9441465851405	125.15815586298	Ca2+-binding protein 1				TCM_005265:ACS1_ARATH	0	-3.47700933282365	0	0
TCM_022441:CTR1_ARATH	7.09130432856546	5.93256519874099	6.72801018579119	14.3356646666337	Map3k delta-1 protein kinase isoform 3				TCM_005727:NDPK1_ARATH	0	0	0	1.35420362826135
TCM_020521:DSPTP1_NICAT	3.11745241037393	1.59704701979929	4.8081492750174	0.352902177835931	Dual specificity protein phosphatase 1, putative isoform 1				TCM_006015:RAN1_ARATH	0	0	0	-1.53065785161182
TCM_037001:EBF1_ARATH	26.7305757283734	96.4069785558574	56.8703629820029	60.3527926025845	EIN3-binding F box protein 1				TCM_006334:n/a	-2.50118756555751	0	0	0
TCM_040510:EIL3_ARATH	2.959147191809	3.1375635480308	4.92242434070536	7.91947962068215	Ethylene-insensitive 3f isoform 1				TCM_006336:n/a	-1.23113699360102	1.45129564159265	0	2.48127588087878
TCM_042022:EIN3_ARATH	60.6015787657793	123.666060684827	80.1159174772193	191.583578291504	Ethylene insensitive 3 family protein				TCM_006498:CHI11_ORYSJ	-1.30859111713463	-3.64129021792259	0	-2.99897401452628
TCM_036636:EPF2_ARATH	0.280340866297793	0.427055588818954	0.250489805092048	0	EPIDERMAL PATTERNING FACTOR 2, Membrane lipoprotein				TCM_006995:SRK2E_ARATH	0	1.34597588406433	-1.55303647083192	0
TCM_037393:ERECTA_ARATH	0.554292162702154	0.312228157693698	1.48711175042707	0.265568159238529	Leucine-rich receptor-like protein kinase family protein				TCM_007484:HMAC6_ARATH	0	1.14788732810949	0	0
TCM_020871:ERF1_ARATH	1.79505576347384	6.37630810910083	1.97206005392941	7.97582231510538	Ethylene-responsive transcription factor 1B				TCM_010721:n/a	-1.17380717221336	-1.09442849517362	0	0
TCM_004056:ERF1_THECC	2.67915745270785	8.5091576425815	3.11205344979808	22.6688821574067	Ethylene response factor 1				TCM_011691:CML46_3_QUESU	0	0	-7.49414748152098	-2.24056426552525
TCM_015008:ERL1_ARATH	2.64206311896278	1.12321953734966	2.15813347844344	0.679840558283011	ERECTA-like 1				TCM_013003:MKK9_ARATH	-2.29610546537172	-2.12502453646819	0	0
TCM_041761:HAI_PP2C_ARATH	1.85252896843872	2.7654930380472	13.82081737124	2.07429045773962	Highly ABA-induced PP2C gene 2 isoform 2				TCM_014262:RBOH_THECC	0	0	0	-1.17824418405677
TCM_016457:HIA_PP2C_ARATH	0.344977256003468	0.805876123508682	1.8269553133042	0.520006796912215	Highly ABA-induced PP2C gene 3, putative				TCM_014822:NDPK1_ARATH	-1.75598156364221	0	0	2.33189413379321
TCM_016237:HMA5.1_CUCSA	1.59700476093953	1.39893382125492	2.31114933605136	6.98558745416737	Heavy metal atpase 5				TCM_014829:LRR_THECC	0	1.84601976205004	0	0
TCM_040619:HMA5_ARATH	1.92717377519583	1.55349069032831	3.84702477790033	6.17661292701349	Heavy metal atpase 5 isoform 2				TCM_014831:LRR_THECC	0	1.84510031803213	0	0
TCM_037391:HMA8_ARATH	30.3848269394879	26.0505820676947	14.8342628194318	16.7204541372452	P-type ATPase of 2 (PAA2) isoform 1				TCM_015008:ERL1_ARATH	1.23224582849313	1.6402629863021	0	0
TCM_007484:HMAC6_ARATH	18.6988937200134	17.4660751070327	25.8452130239596	11.436093360934	P-type ATP-ase 1 (PAA1) isoform 2				TCM_015028 :PP2C75_NICAT	-1.04729340981485	0	-3.22258198352904	-2.21006285119531
TCM_031829:LRR_ARATH	0.00316230243661425	0	0.0454978023720776	0.0106115066913968	Uncharacterized protein				TCM_015029:PP2C_THECC	0	4.70109981160859	-3.68656849190331	0
TCM_014829:LRR_THECC	3.65870798455242	1.56622237003046	2.48073080568467	0.679066920224533	Leucine-rich repeat transmembrane protein kinase				TCM_015207:YODA1_ORYSJ	0	0	0	-1.07898487171166
TCM_014831:LRR_THECC	3.24489467843997	2.68016341635203	3.93338114145974	1.07446377987679	Leucine-rich repeat protein kinase family protein, putative				TCM_015368:PP2C08_ORYYSJ	0	0	0	-2.94221974792527
TCM_029671:LRR_THECC	0.732411043917286	0.36902422218016	0.904045776712771	0.763120397307669	Leucine-rich repeat protein kinase family protein				TCM_015714:MYC4_ARATH	0	-1.31849794430156	0	0
TCM_031948:LRR_THECC	0.249731787492303	0.777994373979423	0.298337478784273	3.52302190675165	Leucine-rich repeat protein kinase family protein				TCM_015719:PYL1_ARATH	-1.07290329104824	-2.92817600186847	0	-1.27368043086845
TCM_031949:LRR_THECC	0.263986864110906	0.496009144117907	0.254265356343383	2.69639996139841	Leucine-rich repeat protein kinase family protein				TCM_016237:HMA5.1_CUCSA	0	-1.62531723111158	0	-2.28364152996328
TCM_030266:MAP3K6_ORYSJ	0.858866042698138	0.801641705839381	0.54811899706526	1.1711770621231	Mitogen-activated protein kinase kinase kinase 15, putative				TCM_016338:ACS2_ORYSJ	0	0	0	1.11506293738381
TCM_030838:MAPKKK16_ARATH	0.236392878330483	0.311794397259088	0.733991553457861	0.446314006142227	Mitogen-activated protein kinase kinase kinase 18, putative				TCM_016350:RBOHF__ARATH	0	-1.03630811275438	0	-1.04837569014267
TCM_016564:MKK10_ARATH	0.239816158031681	0.123295375306222	0.681891638477691	0.346170851520521	Mitogen-activated protein kinase kinase 5, putative				TCM_016450:PLY/RCAR8_ORYSJ	0	-1.32160710885956	0	0
TCM_013003:MKK9_ARATH	31.8176853078759	155.871887763944	19.8359382611919	84.6644916883066	MAP kinase kinase 9				TCM_016457:HIA_PP2C_ARATH	0	1.78621368241749	-2.37482832012541	0
TCM_001406:MKS1_ARATH	2.5253299630138	4.90876371191683	3.05187463935512	6.37826745076763	MAP kinase substrate 1, putative				TCM_016564:MKK10_ARATH	0	0	-1.47654433264483	0
TCM_042004:MPK3_ARATH	105.176292789145	188.727449361829	71.6418554510903	169.645473423636	Mitogen-activated protein kinase 3				TCM_020521:DSPTP1_NICAT	0	3.74402171007081	0	2.21317769145716
TCM_015714:MYC4_ARATH	23.9893117961523	45.1980962047106	26.4296790597676	64.5067711017675	Basic helix-loop-helix DNA-binding family protein				TCM_020556:NP3_ARATH	0	1.36720086286544	1.18378158717757	1.88399407302144
TCM_006334:n/a	0.626002190570862	3.55234140633889	24.7470424726467	4.85896792080763	Uncharacterized protein				TCM_020871:ERF1_ARATH	-1.82675719611056	-2.04485214597982	0	0
TCM_006336:n/a	176.918555337194	415.139706133382	212.105462123668	76.0557141558688	Uncharacterized protein				TCM_021387:CP1_ARATH	0	-1.53653025557367	0	-1.19463203110961
TCM_010721:n/a	5.43098090693839	12.2189101020008	5.4432836172414	11.3704000108001	Uncharacterized protein				TCM_021580:WRKY33_ARATH	0	0	-1.26079316151974	-1.01781930011451
TCM_005727:NDPK1_ARATH	1164.81742443251	1593.3644632076	1150.62259274255	637.857655734483	Nucleoside diphosphate kinase family protein				TCM_021605:PYL/RCAR6_ORYSJ	-1.09869068122162	0	0	0
TCM_014822:NDPK1_ARATH	1.20028970028198	4.07626082951512	0.425781927080983	0.833690566534368	Nucleoside diphosphate kinase family protein				TCM_022441:CTR1_ARATH	0	-1.12074871593499	0	-1.24353281809027
TCM_020556:NP3_ARATH	22.1107954132232	13.6069556948254	9.92629165376317	3.77159951078374	NPK1-related protein kinase 3				TCM_026233:ORA59_ARATH	0	0	0	2.89058335549244
TCM_026233:ORA59_ARATH	0.866799437551935	2.509607359785	0.268078891384961	0.347914976654018	Ethylene-responsive transcription factor				TCM_026410:XRN4_ARATH	0	0	0	-1.01153148540324
TCM_002718:OXI1_ORYSJ	2.48479370755899	3.99759761417812	3.81092022765866	8.07690983935714	AGC, putative				TCM_026646:RBOHB_ARATH	-1.22211144047591	0	0	0
TCM_005169:PLY/RCAR8_ORYSJ	31.6278046860908	59.9979464816415	105.727103868411	122.21704502469	Regulatory component of ABA receptor 1				TCM_029671:LRR_THECC	0	0	0	-1.01589466676734
TCM_016450:PLY/RCAR8_ORYSJ	63.8530838653214	95.0623305058609	66.1703643728634	161.914400332588	Regulatory components of ABA receptor 3				TCM_030266:MAP3K6_ORYSJ	0	-1.12470083607549	0	0
TCM_042736:PP2C_ARATH	19.3955569965785	20.8121670041193	25.6169710209881	72.2963137250018	Phosphatase PP2C isoform 1				TCM_030838:MAPKKK16_ARATH	0	0	-1.59838366267557	0
TCM_015029:PP2C_THECC	0.148239077844443	0.0790384375262485	1.93728342028275	0.0731140411628049	Phosphatase 2C family protein, putative				TCM_031829:LRR_ARATH	0	2.07868144854877	-3.77606631531553	-4.43465467200876
TCM_037799 :PP2C_THECC	0.436735755189604	1.00544880246717	0.513384699168673	1.63043326539082	Phosphatase 2C family protein, putative				TCM_031948:LRR_THECC	0	-3.42604970101703	0	-2.40470678941957
TCM_015368:PP2C08_ORYYSJ	0.434677505805749	0.231925749948723	1.33854263413753	1.84783960079174	Highly ABA-induced PP2C gene 3, putative				TCM_031949:LRR_THECC	0	1.84601976205004	0	0
TCM_015028 :PP2C75_NICAT	1.07829479906431	2.23331734549087	10.2478349915787	10.5785964131184	Phosphatase 2C family protein, putative				TCM_033562:CALM46_ARATH	-2.3338915907594	-1.73059766114265	0	0
TCM_037599:PP2C77_NICAT	23.0798858338295	17.6216356255115	68.6348077294469	39.2610197198195	Phosphatase 2C family protein, putative isoform 1				TCM_034030:RBOHD_ARATH	0	-1.07858243610659	0	0
TCM_021605:PYL/RCAR6_ORYSJ	35.6107819340589	75.9875124509269	61.221754072215	106.282472991638	Polyketide cyclase/dehydrase and lipid transport superfamily protein				TCM_036636:EPF2_ARATH	0	4.73385155153393	0	5.56607676419191
TCM_015719:PYL1_ARATH	48.9129288516882	102.613833080891	34.1151012857131	254.179305246385	Polyketide cyclase/dehydrase and lipid transport superfamily protein				TCM_037001:EBF1_ARATH	-1.85517097329798	0	-1.06531155378275	0
TCM_037275:PYL2_ARATH	0.161760839881465	0.475119016613206	1.79061597362536	0.280601712564807	PYR1-like 2				TCM_037275:PYL2_ARATH	0	2.6361068381575	-3.45425677906636	0
TCM_042432:PYL4_ARATH	23.6931854027438	88.9548227192192	24.7497946340969	92.3234745471662	Polyketide cyclase/dehydrase and lipid transport superfamily protein				TCM_037391:HMA8_ARATH	0	0	1.0628626559542	0
TCM_006015:RAN1_ARATH	15.474949302148	15.6346914752768	24.7930799375876	46.136783380628	Copper-exporting ATPase / responsive-to-antagonist 1 / copper-transporting ATPase (RAN1) isoform 1				TCM_037393:ERECTA_ARATH	0	2.458557161447	-1.39614312744145	0
TCM_014262:RBOH_THECC	0.410605644978905	0.256340009669372	0.524093404691443	0.593070208948683	Respiratory burst oxidase, putative isoform 1				TCM_037473:RBOHE_ARATH	0	0	0	-1.09274113455438
TCM_026646:RBOHB_ARATH	11.2578693586267	26.1365899633023	17.862974806428	27.4872618784973	Respiratory burst oxidase B				TCM_037599:PP2C77_NICAT	0	0	-1.54772035786111	-1.12912045868584
TCM_034030:RBOHD_ARATH	2.97299316032881	3.84775188808952	3.4280951838664	7.09378692378304	Respiratory burst oxidase D				TCM_037799 :PP2C_THECC	0	-1.70355921878281	0	0
TCM_037473:RBOHE_ARATH	13.8786370023225	9.26657012562503	14.1164488755385	20.1644271423809	Respiratory burst oxidase protein E				TCM_040510:EIL3_ARATH	0	0	0	-1.30309633692511
TCM_016350:RBOHF__ARATH	14.8844561306389	14.89290587324	15.6239910689853	31.4074282180529	Respiratory burst oxidase protein A				TCM_040619:HMA5_ARATH	0	0	0	-1.95970491031343
TCM_001052:SNRK2.7_ARATH	5.90765674029568	3.4201621767519	5.56411132274543	41.4990644563466	Serine/threonine-protein kinase SRK2E				TCM_041153:CAM5_ARATH	0	0	0	1.0389785908399
TCM_006995:SRK2E_ARATH	23.0955655935674	32.1709060402477	69.049021273171	26.5739289302487	Kinase superfamily protein isoform 3				TCM_041761:HAI_PP2C_ARATH	0	2.70601170343275	-2.87205368384117	0
TCM_005261:WRKY22_NICAT	5.93261304257006	14.4486175687411	6.08182521576076	26.8464482523369	WRKY transcription factor 23, putative				TCM_042004:MPK3_ARATH	0	-1.27061417228288	0	0
TCM_046204:WRKY27_ARATH	0.764871421010288	1.14981694579557	0.781374435465934	1.71555536680993	WRKY DNA-binding protein 27, putative				TCM_042022:EIN3_ARATH	-1.03027450573684	-1.28761389882291	0	0
TCM_021580:WRKY33_ARATH	2.80823356708635	4.08866977674427	6.85550070056561	8.46946515411983	RNI-like superfamily protein				TCM_042240:WRKY33_NICAT	-1.22525103952172	-2.46228803177561	0	-1.85642738175092
TCM_042240:WRKY33_NICAT	8.05895853259365	18.8436265172159	12.8967522231536	69.7320559336126	WRKY DNA-binding protein 33 isoform 2				TCM_042432:PYL4_ARATH	-1.91735286560599	-1.93038838901401	0	0
TCM_026410:XRN4_ARATH	8.57673403020745	5.85396820968726	11.9938539885501	12.0473966748593	Exoribonuclease 4 isoform 1				TCM_042736:PP2C_ARATH	0	-1.52831758446302	0	-1.7652719137786
TCM_015207:YODA1_ORYSJ	17.654839433806	11.0090646387317	13.7390452951875	23.7123147853414	Kinase superfamily protein isoform 2				TCM_046204:WRKY27_ARATH	0	-1.16960950821586	0	0

[truncated: 1 more sheets: H- Homologous recombination]
