# Supplementary material for: Transcriptional regulation of root development in cacao: a genome-wide comparative analysis between zygotic and somatic embryo-derived seedlings
Source: Front Plant Sci. 2026 Jun 3;17:1816111. doi: 10.3389/fpls.2026.1816111 (PMC13272332; doi:10.3389/fpls.2026.1816111)
Supplement: Supplementary file 5 [file Table5.xlsx]

## Sheet: Feuil1
	Supplementary S4: KEGG pathways identified across pairwise comparisons.
	Sheet (A) ZEBBCH07 vs ZEBBCH08, (B) SEBBCH07Lik vs SEBBCH08l, (C) ZEBBCH07 vs SEBBCH07Lik, (D) ZEBBCH07 vs SEBBCH08l pairwise comparison groups.
	KEGG pathways highlighted in red are significantly enriched.

## Sheet: A (ZEBBCH07vsZEBBCH08)
KEGG pathways identified in ZEBBCH07vsZEBBCH08
KEGG pathways highlighted in red are significantly enriched
KEGG ID	Description	padj	geneID	keggID	Count	Up	Up_Gene_id	Down	Down_Gene_id
tcc04814	Motor proteins	4.25835403402142e-06	TCM_016257/TCM_006991/TCM_006808/TCM_032503/TCM_037586/TCM_003802/TCM_030744/TCM_034662/TCM_041959/TCM_000957/TCM_024960/TCM_012433/TCM_041201/TCM_022635/TCM_034539/TCM_021467/TCM_029097/TCM_030573/TCM_015197/TCM_024328/TCM_020471/TCM_024583/TCM_012339/TCM_032518/TCM_037463/TCM_047090	tcc:18606524/tcc:18607877/tcc:18607709/tcc:18594634/tcc:18588332/tcc:18613018/tcc:18593379/tcc:18591940/tcc:18590800/tcc:18611435/tcc:18599147/tcc:18604180/tcc:18590181/tcc:18598269/tcc:18591833/tcc:18603744/tcc:18596188/tcc:18593223/tcc:18605587/tcc:18598763/tcc:18602860/tcc:18598894/tcc:18604123/tcc:18594634/tcc:18588219/tcc:18587934	26	25	TCM_016257/TCM_006991/TCM_006808/TCM_032503/TCM_037586/TCM_003802/TCM_030744/TCM_034662/TCM_041959/TCM_000957/TCM_024960/TCM_012433/TCM_041201/TCM_022635/TCM_034539/TCM_021467/TCM_029097/TCM_030573/TCM_015197/TCM_024328/TCM_020471/TCM_024583/TCM_012339/TCM_032518/TCM_037463	1	TCM_047090
tcc03440	Homologous recombination	0.0120606532034237	TCM_037260/TCM_014274/TCM_020229/TCM_006068/TCM_006933/TCM_007044/TCM_042431/TCM_031306/TCM_042390/TCM_035208/TCM_041998/TCM_021601/TCM_012074	tcc:18588035/tcc:18604843/tcc:18602645/tcc:18607067/tcc:18607822/tcc:18607922/tcc:18585788/tcc:18593815/tcc:18585749/tcc:18592412/tcc:18590829/tcc:18597460/tcc:18603913	13	12	TCM_014274/TCM_020229/TCM_006068/TCM_006933/TCM_007044/TCM_042431/TCM_031306/TCM_042390/TCM_035208/TCM_041998/TCM_021601/TCM_012074	1	TCM_037260
tcc00195	Photosynthesis	0.415834992974049	TCM_029313/TCM_030512/TCM_002614/TCM_006076/TCM_046978/TCM_006938/TCM_020628/TCM_001498/TCM_004355	tcc:18596364/tcc:108662932/tcc:18612600/tcc:18607074/tcc:18613228/tcc:18607827/tcc:18602992/tcc:18611871/tcc:18613337	9	0		9	TCM_029313/TCM_030512/TCM_002614/TCM_006076/TCM_046978/TCM_006938/TCM_020628/TCM_001498/TCM_004355
tcc00905	Brassinosteroid biosynthesis	0.415834992974049	TCM_029149/TCM_029010/TCM_018956/TCM_002483	tcc:18596233/tcc:18596114/tcc:18601740/tcc:18612531	4	3	TCM_029010/TCM_018956/TCM_002483	1	TCM_029149
tcc00941	Flavonoid biosynthesis	0.570488644180587	TCM_010714/TCM_023882/TCM_027499/TCM_036480/TCM_036450/TCM_012256/TCM_000651/TCM_045520/TCM_024558/TCM_034079/TCM_039725/TCM_024559	tcc:18609668/tcc:18598608/tcc:18595464/tcc:18593025/tcc:18593008/tcc:18604056/tcc:18611157/tcc:18587472/tcc:18598875/tcc:18591418/tcc:18589488/tcc:18598875	12	5	TCM_036450/TCM_012256/TCM_045520/TCM_034079/TCM_024559	7	TCM_010714/TCM_023882/TCM_027499/TCM_036480/TCM_000651/TCM_024558/TCM_039725
tcc02010	ABC transporters	0.570488644180587	TCM_004921/TCM_038349/TCM_027457/TCM_028448/TCM_016555/TCM_027690/TCM_023144/TCM_041628/TCM_040754/TCM_037956/TCM_040752	tcc:18613789/tcc:18588962/tcc:18595437/tcc:18595810/tcc:18606786/tcc:18595543/tcc:18598463/tcc:18590502/tcc:18589880/tcc:18588667/tcc:18589878	11	9	TCM_004921/TCM_038349/TCM_027457/TCM_028448/TCM_016555/TCM_041628/TCM_040754/TCM_037956/TCM_040752	2	TCM_027690/TCM_023144
tcc00940	Phenylpropanoid biosynthesis	0.570488644180587	TCM_045437/TCM_024936/TCM_028430/TCM_042261/TCM_019761/TCM_027422/TCM_010714/TCM_023882/TCM_027499/TCM_030222/TCM_015522/TCM_029272/TCM_000651/TCM_040331/TCM_040320/TCM_019959/TCM_043179/TCM_015526/TCM_000564/TCM_038994/TCM_039725	tcc:18587406/tcc:18599128/tcc:18595801/tcc:18591067/tcc:18602263/tcc:18595421/tcc:18609668/tcc:18598608/tcc:18595464/tcc:18597147/tcc:18605869/tcc:18596332/tcc:18611157/tcc:18589668/tcc:18589666/tcc:18602422/tcc:18586419/tcc:18605873/tcc:18611081/tcc:18589246/tcc:18589488	21	2	TCM_040320/TCM_019959	19	TCM_045437/TCM_024936/TCM_028430/TCM_042261/TCM_019761/TCM_027422/TCM_010714/TCM_023882/TCM_027499/TCM_030222/TCM_015522/TCM_029272/TCM_000651/TCM_040331/TCM_043179/TCM_015526/TCM_000564/TCM_038994/TCM_039725
tcc04626	Plant-pathogen interaction	0.570488644180587	TCM_034792/TCM_033864/TCM_019645/TCM_000601/TCM_012743/TCM_011902/TCM_042240/TCM_024455/TCM_016628/TCM_012236/TCM_033562/TCM_042300/TCM_005261/TCM_029773/TCM_014613/TCM_009924/TCM_031327/TCM_042987/TCM_019204/TCM_026646/TCM_006336/TCM_037616/TCM_019881/TCM_006334/TCM_037419/TCM_031144	tcc:18592059/tcc:108661559/tcc:18602170/tcc:18611114/tcc:18604322/tcc:108660932/tcc:18591046/tcc:18598819/tcc:18606849/tcc:18604039/tcc:18594957/tcc:18591101/tcc:18614074/tcc:18596757/tcc:18605083/tcc:18609267/tcc:18593832/tcc:18586263/tcc:18601893/tcc:18600467/tcc:108660577/tcc:18588357/tcc:18602363/tcc:108660581/tcc:18588179/tcc:18593740	26	6	TCM_009924/TCM_031327/TCM_042987/TCM_019881/TCM_037419/TCM_031144	20	TCM_034792/TCM_033864/TCM_019645/TCM_000601/TCM_012743/TCM_011902/TCM_042240/TCM_024455/TCM_016628/TCM_012236/TCM_033562/TCM_042300/TCM_005261/TCM_029773/TCM_014613/TCM_019204/TCM_026646/TCM_006336/TCM_037616/TCM_006334
tcc04016	MAPK signaling pathway - plant	0.570488644180587	TCM_013003/TCM_037001/TCM_042240/TCM_033562/TCM_042022/TCM_006498/TCM_005261/TCM_042432/TCM_015719/TCM_004056/TCM_010721/TCM_021605/TCM_015008/TCM_026646/TCM_006336/TCM_020871/TCM_014822/TCM_015028/TCM_006334	tcc:18604418/tcc:18587794/tcc:18591046/tcc:18594957/tcc:18590849/tcc:18607437/tcc:18614074/tcc:18585789/tcc:18606044/tcc:18613155/tcc:18591705/tcc:18597464/tcc:18605427/tcc:18600467/tcc:108660577/tcc:18603203/tcc:18605265/tcc:18605446/tcc:108660581	19	1	TCM_015008	18	TCM_013003/TCM_037001/TCM_042240/TCM_033562/TCM_042022/TCM_006498/TCM_005261/TCM_042432/TCM_015719/TCM_004056/TCM_010721/TCM_021605/TCM_026646/TCM_006336/TCM_020871/TCM_014822/TCM_015028/TCM_006334
tcc00565	Ether lipid metabolism	0.570488644180587	TCM_021267/TCM_037005/TCM_041633/TCM_039586/TCM_006943	tcc:18603558/tcc:18587797/tcc:18590507/tcc:18589439/tcc:18607832	5	2	TCM_021267/TCM_006943	3	TCM_037005/TCM_041633/TCM_039586
tcc00564	Glycerophospholipid metabolism	0.570488644180587	TCM_012768/TCM_021267/TCM_037005/TCM_041633/TCM_009409/TCM_039586/TCM_040666/TCM_037041/TCM_011524/TCM_045461/TCM_008487/TCM_006943/TCM_001873	tcc:18604331/tcc:18603558/tcc:18587797/tcc:18590507/tcc:18609147/tcc:18589439/tcc:18589822/tcc:18587833/tcc:18610246/tcc:18587434/tcc:18601075/tcc:18607832/tcc:18612163	13	8	TCM_012768/TCM_021267/TCM_040666/TCM_037041/TCM_011524/TCM_045461/TCM_008487/TCM_006943	5	TCM_037005/TCM_041633/TCM_009409/TCM_039586/TCM_001873
tcc04075	Plant hormone signal transduction	0.570488644180587	TCM_038919/TCM_038918/TCM_031174/TCM_037001/TCM_004494/TCM_038912/TCM_037837/TCM_032976/TCM_042022/TCM_008557/TCM_042432/TCM_015719/TCM_006657/TCM_042338/TCM_006758/TCM_037975/TCM_004056/TCM_005545/TCM_021605/TCM_031565/TCM_032127/TCM_006336/TCM_029295/TCM_020871/TCM_034784/TCM_001936/TCM_037947/TCM_015028/TCM_006334/TCM_037223	tcc:18589228/tcc:18589227/tcc:18593723/tcc:18587794/tcc:18613439/tcc:18589222/tcc:18588560/tcc:18594766/tcc:18590849/tcc:18608915/tcc:18585789/tcc:18606044/tcc:18607576/tcc:18585703/tcc:18607668/tcc:18588682/tcc:18613155/tcc:18614332/tcc:18597464/tcc:18594020/tcc:18594401/tcc:108660577/tcc:18596350/tcc:18603203/tcc:108660945/tcc:18612208/tcc:18588658/tcc:18605446/tcc:108660581/tcc:18588002	30	5	TCM_006657/TCM_042338/TCM_031565/TCM_032127/TCM_037223	25	TCM_038919/TCM_038918/TCM_031174/TCM_037001/TCM_004494/TCM_038912/TCM_037837/TCM_032976/TCM_042022/TCM_008557/TCM_042432/TCM_015719/TCM_006758/TCM_037975/TCM_004056/TCM_005545/TCM_021605/TCM_006336/TCM_029295/TCM_020871/TCM_034784/TCM_001936/TCM_037947/TCM_015028/TCM_006334
tcc00950	Isoquinoline alkaloid biosynthesis	0.570488644180587	TCM_003889/TCM_029923/TCM_007889/TCM_029924/TCM_029921/TCM_008172/TCM_020604	tcc:18613049/tcc:18596896/tcc:18608593/tcc:18596897/tcc:18596894/tcc:18608751/tcc:18602968	7	5	TCM_003889/TCM_029923/TCM_029924/TCM_008172/TCM_020604	2	TCM_007889/TCM_029921
tcc00563	Glycosylphosphatidylinositol (GPI)-anchor biosynthesis	0.578104563955708	TCM_020445/TCM_016816/TCM_017049/TCM_000994/TCM_032677	tcc:18602833/tcc:18600701/tcc:18600905/tcc:18611470/tcc:18594704	5	5	TCM_020445/TCM_016816/TCM_017049/TCM_000994/TCM_032677	0
tcc03020	RNA polymerase	0.629969916162645	TCM_044750/TCM_015180/TCM_016168/TCM_037553/TCM_043147/TCM_028913/TCM_024782	tcc:18587075/tcc:18605573/tcc:18606443/tcc:18588303/tcc:9978094/tcc:18610623/tcc:18599019	7	7	TCM_044750/TCM_015180/TCM_016168/TCM_037553/TCM_043147/TCM_028913/TCM_024782	0
tcc00999	Biosynthesis of various plant secondary metabolites	0.629969916162645	TCM_025936/TCM_026823/TCM_019281/TCM_004913/TCM_031367/TCM_010152/TCM_004646/TCM_035638	tcc:18603419/tcc:18600625/tcc:18601935/tcc:18613784/tcc:18593867/tcc:18609357/tcc:18613553/tcc:18599392	8	6	TCM_025936/TCM_019281/TCM_031367/TCM_010152/TCM_004646/TCM_035638	2	TCM_026823/TCM_004913
tcc00350	Tyrosine metabolism	0.629969916162645	TCM_021592/TCM_003889/TCM_029923/TCM_025555/TCM_007889/TCM_029924/TCM_029921/TCM_008172/TCM_020604	tcc:18597451/tcc:18613049/tcc:18596896/tcc:18599593/tcc:18608593/tcc:18596897/tcc:18596894/tcc:18608751/tcc:18602968	9	6	TCM_003889/TCM_029923/TCM_025555/TCM_029924/TCM_008172/TCM_020604	3	TCM_021592/TCM_007889/TCM_029921
tcc00360	Phenylalanine metabolism	0.792980126586285	TCM_021592/TCM_003889/TCM_006681/TCM_007889/TCM_043179/TCM_008172/TCM_020604	tcc:18597451/tcc:18613049/tcc:18607599/tcc:18608593/tcc:18586419/tcc:18608751/tcc:18602968	7	4	TCM_003889/TCM_006681/TCM_008172/TCM_020604	3	TCM_021592/TCM_007889/TCM_043179
tcc00960	Tropane, piperidine and pyridine alkaloid biosynthesis	0.792980126586285	TCM_024558/TCM_041766/TCM_041770/TCM_008172/TCM_024559/TCM_020604	tcc:18598875/tcc:18590629/tcc:18590628/tcc:18608751/tcc:18598875/tcc:18602968	6	4	TCM_041770/TCM_008172/TCM_024559/TCM_020604	2	TCM_024558/TCM_041766
tcc03008	Ribosome biogenesis in eukaryotes	0.792980126586285	TCM_044307/TCM_004670/TCM_026443/TCM_012096/TCM_022305/TCM_014859/TCM_029098/TCM_042038/TCM_024344/TCM_040692	tcc:18586836/tcc:18613576/tcc:18600276/tcc:18603928/tcc:18598064/tcc:18605298/tcc:18596189/tcc:18590863/tcc:18594442/tcc:18599273	10	10	TCM_044307/TCM_004670/TCM_026443/TCM_012096/TCM_022305/TCM_014859/TCM_029098/TCM_042038/TCM_024344/TCM_040692	0
tcc00603	Glycosphingolipid biosynthesis - globo and isoglobo series	0.792980126586285	TCM_045545/TCM_021723/TCM_007627	tcc:18587492/tcc:18597570/tcc:18608411	3	1	TCM_007627	2	TCM_045545/TCM_021723
tcc03410	Base excision repair	0.999999900260267	TCM_034050/TCM_004119/TCM_033602/TCM_017516/TCM_020122/TCM_013360/TCM_041469	tcc:18591392/tcc:18613182/tcc:18594976/tcc:18601228/tcc:18602548/tcc:18604482/tcc:18590361	7	6	TCM_004119/TCM_033602/TCM_017516/TCM_020122/TCM_013360/TCM_041469	1	TCM_034050
tcc00591	Linoleic acid metabolism	0.999999900260267	TCM_040468/TCM_040483/TCM_039586	tcc:18589731/tcc:18589731/tcc:18589439	3	2	TCM_040468/TCM_040483	1	TCM_039586
tcc03250	Viral life cycle - HIV-1	0.999999900260267	TCM_004230/TCM_013401/TCM_020578/TCM_019538	tcc:18613250/tcc:18604493/tcc:18602947/tcc:18602114	4	3	TCM_013401/TCM_020578/TCM_019538	1	TCM_004230
tcc00945	Stilbenoid, diarylheptanoid and gingerol biosynthesis	0.999999900260267	TCM_010714/TCM_023882/TCM_027499/TCM_000651/TCM_039725	tcc:18609668/tcc:18598608/tcc:18595464/tcc:18611157/tcc:18589488	5	0		5	TCM_010714/TCM_023882/TCM_027499/TCM_000651/TCM_039725
tcc00130	Ubiquinone and other terpenoid-quinone biosynthesis	0.999999900260267	TCM_029272/TCM_011392/TCM_008172/TCM_038994/TCM_039725/TCM_008041	tcc:18596332/tcc:18610138/tcc:18608751/tcc:18589246/tcc:18589488/tcc:18608672	6	2	TCM_011392/TCM_008172	4	TCM_029272/TCM_038994/TCM_039725/TCM_008041
tcc00910	Nitrogen metabolism	0.999999900260267	TCM_007743/TCM_000770/TCM_012059/TCM_007383/TCM_022604	tcc:18608511/tcc:18611267/tcc:18603900/tcc:18608212/tcc:18598246	5	1	TCM_007383	4	TCM_007743/TCM_000770/TCM_012059/TCM_022604
tcc00514	Other types of O-glycan biosynthesis	0.999999900260267	TCM_026107/TCM_020181	tcc:18600006/tcc:18602604	2	2	TCM_026107/TCM_020181	0
tcc00904	Diterpenoid biosynthesis	0.999999900260267	TCM_002784/TCM_004873/TCM_016045	tcc:18612710/tcc:18613748/tcc:18606329	3	2	TCM_002784/TCM_016045	1	TCM_004873
tcc00290	Valine, leucine and isoleucine biosynthesis	0.999999900260267	TCM_046686/TCM_020010/TCM_034632	tcc:18612034/tcc:18602462/tcc:18591915	3	1	TCM_034632	2	TCM_046686/TCM_020010
tcc01232	Nucleotide metabolism	0.999999900260267	TCM_010011/TCM_040656/TCM_011378/TCM_030572/TCM_014822/TCM_020614/TCM_020926/TCM_031845/TCM_035668	tcc:18609291/tcc:18589817/tcc:18610124/tcc:18593222/tcc:18605265/tcc:18602978/tcc:18603250/tcc:18600866/tcc:18611720	9	6	TCM_010011/TCM_011378/TCM_030572/TCM_020614/TCM_031845/TCM_035668	3	TCM_040656/TCM_014822/TCM_020926
tcc00460	Cyanoamino acid metabolism	0.999999900260267	TCM_019281/TCM_000770/TCM_031367/TCM_004646/TCM_033762	tcc:18601935/tcc:18611267/tcc:18593867/tcc:18613553/tcc:18591132	5	3	TCM_019281/TCM_031367/TCM_004646	2	TCM_000770/TCM_033762
tcc03030	DNA replication	0.999999900260267	TCM_014274/TCM_029512/TCM_013360/TCM_042345/TCM_041469	tcc:18604843/tcc:18596524/tcc:18604482/tcc:18585710/tcc:18590361	5	5	TCM_014274/TCM_029512/TCM_013360/TCM_042345/TCM_041469	0
tcc00240	Pyrimidine metabolism	0.999999900260267	TCM_011378/TCM_030572/TCM_014822/TCM_020614/TCM_020926/TCM_031845/TCM_035668	tcc:18610124/tcc:18593222/tcc:18605265/tcc:18602978/tcc:18603250/tcc:18600866/tcc:18611720	7	5	TCM_011378/TCM_030572/TCM_020614/TCM_031845/TCM_035668	2	TCM_014822/TCM_020926
tcc00562	Inositol phosphate metabolism	0.999999900260267	TCM_011308/TCM_037461/TCM_029222/TCM_041633/TCM_015776/TCM_045116/TCM_018689	tcc:18610064/tcc:18588217/tcc:18596290/tcc:18590507/tcc:18606093/tcc:18587206/tcc:18601599	7	5	TCM_037461/TCM_029222/TCM_015776/TCM_045116/TCM_018689	2	TCM_011308/TCM_041633
tcc00062	Fatty acid elongation	0.999999900260267	TCM_009924/TCM_042987/TCM_037419	tcc:18609267/tcc:18586263/tcc:18588179	3	3	TCM_009924/TCM_042987/TCM_037419	0
tcc00380	Tryptophan metabolism	0.999999900260267	TCM_008054/TCM_003889/TCM_015522/TCM_006681/TCM_007889/TCM_020470/TCM_010721	tcc:18608674/tcc:18613049/tcc:18605869/tcc:18607599/tcc:18608593/tcc:18602859/tcc:18591705	7	3	TCM_003889/TCM_006681/TCM_020470	4	TCM_008054/TCM_015522/TCM_007889/TCM_010721
tcc00100	Steroid biosynthesis	0.999999900260267	TCM_029501/TCM_036402/TCM_038749/TCM_024686	tcc:18596516/tcc:18598152/tcc:18592839/tcc:18598956	4	2	TCM_036402/TCM_024686	2	TCM_029501/TCM_038749
tcc00430	Taurine and hypotaurine metabolism	0.999999900260267	TCM_006473/TCM_046237	tcc:18507216/tcc:18507214	2	2	TCM_006473/TCM_046237	0
tcc00780	Biotin metabolism	0.999999900260267	TCM_029198/TCM_016498	tcc:18596271/tcc:18606735	2	2	TCM_029198/TCM_016498	0
tcc03013	Nucleocytoplasmic transport	0.999999900260267	TCM_022099/TCM_026737/TCM_013401/TCM_044572/TCM_029142/TCM_006427/TCM_008511/TCM_015027/TCM_006688/TCM_010631	tcc:18597908/tcc:18600545/tcc:18604493/tcc:18586961/tcc:18596229/tcc:18607372/tcc:18606669/tcc:18606669/tcc:18607606/tcc:18609611	10	8	TCM_013401/TCM_044572/TCM_029142/TCM_006427/TCM_008511/TCM_015027/TCM_006688/TCM_010631	2	TCM_022099/TCM_026737
tcc00909	Sesquiterpenoid and triterpenoid biosynthesis	0.999999900260267	TCM_040139/TCM_029480	tcc:18589606/tcc:18595542	2	2	TCM_040139/TCM_029480	0
tcc04130	SNARE interactions in vesicular transport	0.999999900260267	TCM_022978/TCM_020824/TCM_041056/TCM_044764	tcc:18598421/tcc:18603164/tcc:18590073/tcc:18590023	4	3	TCM_020824/TCM_041056/TCM_044764	1	TCM_022978
tcc00061	Fatty acid biosynthesis	0.999999900260267	TCM_034957/TCM_017405/TCM_029198/TCM_016498	tcc:18592201/tcc:18601170/tcc:18596271/tcc:18606735	4	4	TCM_034957/TCM_017405/TCM_029198/TCM_016498	0
tcc00906	Carotenoid biosynthesis	0.999999900260267	TCM_032343/TCM_037195/TCM_016702/TCM_016684	tcc:18594534/tcc:18587976/tcc:18606915/tcc:18606899	4	1	TCM_016684	3	TCM_032343/TCM_037195/TCM_016702
tcc03430	Mismatch repair	0.999999900260267	TCM_014274/TCM_000060/TCM_029587	tcc:18604843/tcc:18610643/tcc:18596590	3	3	TCM_014274/TCM_000060/TCM_029587	0
tcc00630	Glyoxylate and dicarboxylate metabolism	0.999999900260267	TCM_007743/TCM_000770/TCM_016136/TCM_030866/TCM_039193/TCM_010721/TCM_005626	tcc:18608511/tcc:18611267/tcc:18606414/tcc:18593492/tcc:18589292/tcc:18591705/tcc:18614398	7	1	TCM_030866	6	TCM_007743/TCM_000770/TCM_016136/TCM_039193/TCM_010721/TCM_005626
tcc00260	Glycine, serine and threonine metabolism	0.999999900260267	TCM_026193/TCM_016136/TCM_007575/TCM_011969/TCM_016784/TCM_020604	tcc:18600075/tcc:18606414/tcc:18608368/tcc:18603822/tcc:18602404/tcc:18602968	6	3	TCM_011969/TCM_016784/TCM_020604	3	TCM_026193/TCM_016136/TCM_007575
tcc04141	Protein processing in endoplasmic reticulum	0.999999900260267	TCM_038627/TCM_041057/TCM_041873/TCM_044595/TCM_005204/TCM_006926/TCM_033981/TCM_029437/TCM_028753/TCM_022128/TCM_025974/TCM_005640/TCM_022493/TCM_041868/TCM_020045/TCM_036350/TCM_025085	tcc:18589130/tcc:18590074/tcc:18590723/tcc:18586977/tcc:18614028/tcc:18607815/tcc:18591332/tcc:18596466/tcc:18595938/tcc:18597931/tcc:18599909/tcc:18614412/tcc:18605647/tcc:18590718/tcc:18602492/tcc:18592943/tcc:18599245	17	10	TCM_038627/TCM_044595/TCM_006926/TCM_029437/TCM_028753/TCM_022128/TCM_025974/TCM_022493/TCM_020045/TCM_025085	7	TCM_041057/TCM_041873/TCM_005204/TCM_033981/TCM_005640/TCM_041868/TCM_036350
tcc00970	Aminoacyl-tRNA biosynthesis	0.999999900260267	TCM_036751/TCM_009231/TCM_005719/TCM_002694/TCM_006511	tcc:18587561/tcc:18609116/tcc:18614482/tcc:18612650/tcc:18607448	5	3	TCM_009231/TCM_005719/TCM_006511	2	TCM_036751/TCM_002694
tcc00480	Glutathione metabolism	0.999999900260267	TCM_041738/TCM_001952/TCM_001949/TCM_032364/TCM_020460/TCM_000172/TCM_020893/TCM_010054/TCM_020459/TCM_035668	tcc:18590601/tcc:18612217/tcc:18612216/tcc:18594547/tcc:18602850/tcc:18610739/tcc:18603221/tcc:18609306/tcc:18602849/tcc:18611720	10	2	TCM_010054/TCM_035668	8	TCM_041738/TCM_001952/TCM_001949/TCM_032364/TCM_020460/TCM_000172/TCM_020893/TCM_020459
tcc00650	Butanoate metabolism	0.999999900260267	TCM_020010/TCM_023925	tcc:18602462/tcc:18598624	2	1	TCM_023925	1	TCM_020010
tcc00760	Nicotinate and nicotinamide metabolism	0.999999900260267	TCM_030637/TCM_020614	tcc:18593282/tcc:18602978	2	2	TCM_030637/TCM_020614	0
tcc00920	Sulfur metabolism	0.999999900260267	TCM_030406/TCM_020727/TCM_029957	tcc:18597312/tcc:18603080/tcc:18596926	3	0		3	TCM_030406/TCM_020727/TCM_029957
tcc04070	Phosphatidylinositol signaling system	0.999999900260267	TCM_033562/TCM_018328/TCM_045116/TCM_018689	tcc:18594957/tcc:18601431/tcc:18587206/tcc:18601599	4	3	TCM_018328/TCM_045116/TCM_018689	1	TCM_033562
tcc00908	Zeatin biosynthesis	0.999999900260267	TCM_037384/TCM_004434	tcc:18588149/tcc:18613391	2	0		2	TCM_037384/TCM_004434
tcc00770	Pantothenate and CoA biosynthesis	0.999999900260267	TCM_046686/TCM_020010/TCM_034632	tcc:18612034/tcc:18602462/tcc:18591915	3	1	TCM_034632	2	TCM_046686/TCM_020010
tcc00020	Citrate cycle (TCA cycle)	0.999999900260267	TCM_030866/TCM_004836/TCM_005626/TCM_014716	tcc:18593492/tcc:18613719/tcc:18614398/tcc:18605171	4	3	TCM_030866/TCM_004836/TCM_014716	1	TCM_005626
tcc00270	Cysteine and methionine metabolism	0.999999900260267	TCM_026823/TCM_004913/TCM_030406/TCM_038451/TCM_020226/TCM_005626/TCM_008172/TCM_025797/TCM_034632	tcc:18600625/tcc:18613784/tcc:18597312/tcc:108660415/tcc:18602642/tcc:18614398/tcc:18608751/tcc:18599769/tcc:18591915	9	3	TCM_008172/TCM_025797/TCM_034632	6	TCM_026823/TCM_004913/TCM_030406/TCM_038451/TCM_020226/TCM_005626
tcc00561	Glycerolipid metabolism	0.999999900260267	TCM_045545/TCM_007627/TCM_009409/TCM_040666/TCM_037041/TCM_001873	tcc:18587492/tcc:18608411/tcc:18609147/tcc:18589822/tcc:18587833/tcc:18612163	6	3	TCM_007627/TCM_040666/TCM_037041	3	TCM_045545/TCM_009409/TCM_001873
tcc00730	Thiamine metabolism	0.999999900260267	TCM_031067/TCM_038364	tcc:18593644/tcc:18588973	2	1	TCM_038364	1	TCM_031067
tcc00790	Folate biosynthesis	0.999999900260267	TCM_031622/TCM_024488	tcc:18594062/tcc:18598838	2	1	TCM_024488	1	TCM_031622
tcc00300	Lysine biosynthesis	0.999999900260267	TCM_007530	tcc:18608332	1	1	TCM_007530	0
tcc00966	Glucosinolate biosynthesis	0.999999900260267	TCM_034632	tcc:18591915	1	1	TCM_034632	0
tcc00230	Purine metabolism	0.999999900260267	TCM_010011/TCM_020727/TCM_040656/TCM_014822/TCM_020614/TCM_004508/TCM_035668	tcc:18609291/tcc:18603080/tcc:18589817/tcc:18605265/tcc:18602978/tcc:18609708/tcc:18611720	7	4	TCM_010011/TCM_020614/TCM_004508/TCM_035668	3	TCM_020727/TCM_040656/TCM_014822
tcc00400	Phenylalanine, tyrosine and tryptophan biosynthesis	0.999999900260267	TCM_040641/TCM_025936/TCM_041506/TCM_008172	tcc:18589809/tcc:18603419/tcc:18590394/tcc:18608751	4	3	TCM_040641/TCM_025936/TCM_008172	1	TCM_041506
tcc03060	Protein export	0.999999900260267	TCM_041057/TCM_035202/TCM_022493/TCM_004946	tcc:18590074/tcc:18592408/tcc:18605647/tcc:18613810	4	3	TCM_035202/TCM_022493/TCM_004946	1	TCM_041057
tcc00500	Starch and sucrose metabolism	0.999999900260267	TCM_033838/TCM_019281/TCM_014931/TCM_038599/TCM_030827/TCM_031367/TCM_033839/TCM_029807/TCM_039557/TCM_011580/TCM_004646	tcc:18591198/tcc:18601935/tcc:18605362/tcc:18589116/tcc:18593458/tcc:18593867/tcc:18591198/tcc:18601618/tcc:18589434/tcc:18610288/tcc:18613553	11	8	TCM_019281/TCM_014931/TCM_030827/TCM_031367/TCM_029807/TCM_039557/TCM_011580/TCM_004646	3	TCM_033838/TCM_038599/TCM_033839
tcc04144	Endocytosis	0.999999900260267	TCM_021267/TCM_004230/TCM_037005/TCM_007600/TCM_026946/TCM_041868/TCM_045116/TCM_000691/TCM_006943/TCM_014745/TCM_001266	tcc:18603558/tcc:18613250/tcc:18587797/tcc:18608388/tcc:18595078/tcc:18590718/tcc:18587206/tcc:18611195/tcc:18607832/tcc:18605194/tcc:18611693	11	7	TCM_021267/TCM_007600/TCM_026946/TCM_045116/TCM_006943/TCM_014745/TCM_001266	4	TCM_004230/TCM_037005/TCM_041868/TCM_000691
tcc00620	Pyruvate metabolism	0.999999900260267	TCM_022230/TCM_024362/TCM_025555/TCM_034957/TCM_005626/TCM_014716/TCM_037179	tcc:18598015/tcc:18598784/tcc:18599593/tcc:18592201/tcc:18614398/tcc:18605171/tcc:18587961	7	5	TCM_024362/TCM_025555/TCM_034957/TCM_014716/TCM_037179	2	TCM_022230/TCM_005626
tcc03022	Basal transcription factors	0.999999900260267	TCM_041171/TCM_019910/TCM_012249	tcc:18590160/tcc:18602386/tcc:18604052	3	3	TCM_041171/TCM_019910/TCM_012249	0
tcc00592	alpha-Linolenic acid metabolism	0.999999900260267	TCM_033962/TCM_040468/TCM_040483/TCM_039586	tcc:18591313/tcc:18589731/tcc:18589731/tcc:18589439	4	2	TCM_040468/TCM_040483	2	TCM_033962/TCM_039586
tcc01230	Biosynthesis of amino acids	0.999999900260267	TCM_026193/TCM_007743/TCM_040641/TCM_025936/TCM_026823/TCM_004913/TCM_030406/TCM_024362/TCM_046686/TCM_020010/TCM_030866/TCM_041506/TCM_007575/TCM_007530/TCM_022208/TCM_016784/TCM_025797/TCM_034632	tcc:18600075/tcc:18608511/tcc:18589809/tcc:18603419/tcc:18600625/tcc:18613784/tcc:18597312/tcc:18598784/tcc:18612034/tcc:18602462/tcc:18593492/tcc:18590394/tcc:18608368/tcc:18608332/tcc:18597997/tcc:18602404/tcc:18599769/tcc:18591915	18	9	TCM_040641/TCM_025936/TCM_024362/TCM_030866/TCM_007530/TCM_022208/TCM_016784/TCM_025797/TCM_034632	9	TCM_026193/TCM_007743/TCM_026823/TCM_004913/TCM_030406/TCM_046686/TCM_020010/TCM_041506/TCM_007575
tcc00052	Galactose metabolism	0.999999900260267	TCM_030539/TCM_045545/TCM_007627/TCM_014931	tcc:18593193/tcc:18587492/tcc:18608411/tcc:18605362	4	3	TCM_030539/TCM_007627/TCM_014931	1	TCM_045545
tcc00196	Photosynthesis - antenna proteins	0.999999900260267	TCM_004912	tcc:18596543	1	0		1	TCM_004912
tcc00450	Selenocompound metabolism	0.999999900260267	TCM_020727	tcc:18603080	1	0		1	TCM_020727
tcc00750	Vitamin B6 metabolism	0.999999900260267	TCM_029005	tcc:18596109	1	1	TCM_029005	0
tcc00280	Valine, leucine and isoleucine degradation	0.999999900260267	TCM_007696/TCM_006911/TCM_023925/TCM_034632	tcc:18608468/tcc:18607803/tcc:18598624/tcc:18591915	4	2	TCM_023925/TCM_034632	2	TCM_007696/TCM_006911
tcc01210	2-Oxocarboxylic acid metabolism	0.999999900260267	TCM_046686/TCM_020010/TCM_030866/TCM_034632	tcc:18612034/tcc:18602462/tcc:18593492/tcc:18591915	4	2	TCM_030866/TCM_034632	2	TCM_046686/TCM_020010
tcc00511	Other glycan degradation	0.999999900260267	TCM_000183	tcc:18610747	1	1	TCM_000183	0
tcc04120	Ubiquitin mediated proteolysis	0.999999900260267	TCM_041873/TCM_005204/TCM_042707/TCM_015205/TCM_028869/TCM_042482/TCM_022084/TCM_036350	tcc:18590723/tcc:18614028/tcc:18586038/tcc:18605594/tcc:18596006/tcc:18585835/tcc:18597895/tcc:18592943	8	5	TCM_042707/TCM_015205/TCM_028869/TCM_042482/TCM_022084	3	TCM_041873/TCM_005204/TCM_036350
tcc00073	Cutin, suberine and wax biosynthesis	0.999999900260267	TCM_014694/TCM_001745	tcc:18605151/tcc:18612078	2	1	TCM_001745	1	TCM_014694
tcc00600	Sphingolipid metabolism	0.999999900260267	TCM_045545/TCM_007627	tcc:18587492/tcc:18608411	2	1	TCM_007627	1	TCM_045545
tcc00220	Arginine biosynthesis	0.999999900260267	TCM_007743/TCM_004508	tcc:18608511/tcc:18609708	2	1	TCM_004508	1	TCM_007743
tcc01040	Biosynthesis of unsaturated fatty acids	0.999999900260267	TCM_017405	tcc:18601170	1	1	TCM_017405	0
tcc00710	Carbon fixation in photosynthetic organisms	0.999999900260267	TCM_022208/TCM_039193/TCM_005626/TCM_021791	tcc:18597997/tcc:18589292/tcc:18614398/tcc:18597627	4	2	TCM_022208/TCM_021791	2	TCM_039193/TCM_005626
tcc01212	Fatty acid metabolism	0.999999900260267	TCM_034957/TCM_017405/TCM_029198/TCM_016498	tcc:18592201/tcc:18601170/tcc:18596271/tcc:18606735	4	4	TCM_034957/TCM_017405/TCM_029198/TCM_016498	0
tcc03420	Nucleotide excision repair	0.999999900260267	TCM_014274/TCM_041171/TCM_013360/TCM_041469	tcc:18604843/tcc:18590160/tcc:18604482/tcc:18590361	4	4	TCM_014274/TCM_041171/TCM_013360/TCM_041469	0
tcc04145	Phagosome	0.999999900260267	TCM_041057/TCM_041113/TCM_034141/TCM_001266/TCM_025085	tcc:18590074/tcc:18590111/tcc:18591476/tcc:18611693/tcc:18599245	5	4	TCM_041113/TCM_034141/TCM_001266/TCM_025085	1	TCM_041057
tcc00030	Pentose phosphate pathway	0.999999900260267	TCM_015483/TCM_037078/TCM_021791	tcc:18605834/tcc:18587864/tcc:18597627	3	2	TCM_037078/TCM_021791	1	TCM_015483
tcc00640	Propanoate metabolism	0.999999900260267	TCM_034957/TCM_007696	tcc:18592201/tcc:18608468	2	1	TCM_034957	1	TCM_007696
tcc04712	Circadian rhythm - plant	0.999999900260267	TCM_024558/TCM_024559	tcc:18598875/tcc:18598875	2	1	TCM_024559	1	TCM_024558
tcc00510	N-Glycan biosynthesis	0.999999900260267	TCM_007570/TCM_042770	tcc:18608364/tcc:18586096	2	2	TCM_007570/TCM_042770	0
tcc00040	Pentose and glucuronate interconversions	0.999999900260267	TCM_017037/TCM_006806/TCM_044713/TCM_037769	tcc:18600894/tcc:18607708/tcc:18597409/tcc:18588499	4	2	TCM_006806/TCM_037769	2	TCM_017037/TCM_044713
tcc00053	Ascorbate and aldarate metabolism	0.999999900260267	TCM_011308/TCM_000172/TCM_031321	tcc:18610064/tcc:18610739/tcc:18593828	3	0		3	TCM_011308/TCM_000172/TCM_031321
tcc00860	Porphyrin metabolism	0.999999900260267	TCM_021140/TCM_000609	tcc:18603440/tcc:18611120	2	0		2	TCM_021140/TCM_000609
tcc00520	Amino sugar and nucleotide sugar metabolism	0.999999900260267	TCM_005461/TCM_046977/TCM_037111/TCM_006498/TCM_037105/TCM_036927/TCM_045283	tcc:18614253/tcc:18613227/tcc:18587892/tcc:18607437/tcc:18587887/tcc:18587724/tcc:18587307	7	3	TCM_005461/TCM_046977/TCM_045283	4	TCM_037111/TCM_006498/TCM_037105/TCM_036927
tcc00190	Oxidative phosphorylation	0.999999900260267	TCM_029267/TCM_041113/TCM_034141/TCM_037269/TCM_029994/TCM_007946	tcc:18596330/tcc:18590111/tcc:18591476/tcc:18588043/tcc:18596961/tcc:18608629	6	5	TCM_029267/TCM_041113/TCM_034141/TCM_029994/TCM_007946	1	TCM_037269
tcc00410	beta-Alanine metabolism	0.999999900260267	TCM_007696/TCM_020604	tcc:18608468/tcc:18602968	2	1	TCM_020604	1	TCM_007696
tcc03018	RNA degradation	0.999999900260267	TCM_041300/TCM_016930/TCM_022079/TCM_011387/TCM_044495	tcc:18590248/tcc:18600802/tcc:18597891/tcc:18610133/tcc:18586930	5	4	TCM_016930/TCM_022079/TCM_011387/TCM_044495	1	TCM_041300
tcc00010	Glycolysis / Gluconeogenesis	0.999999900260267	TCM_024362/TCM_025555/TCM_022208/TCM_037078/TCM_021791/TCM_014716/TCM_016784	tcc:18598784/tcc:18599593/tcc:18597997/tcc:18587864/tcc:18597627/tcc:18605171/tcc:18602404	7	7	TCM_024362/TCM_025555/TCM_022208/TCM_037078/TCM_021791/TCM_014716/TCM_016784	0
tcc00071	Fatty acid degradation	0.999999900260267	TCM_020837/TCM_025555	tcc:18603174/tcc:18599593	2	1	TCM_025555	1	TCM_020837
tcc00250	Alanine, aspartate and glutamate metabolism	0.999999900260267	TCM_007743/TCM_033762	tcc:18608511/tcc:18591132	2	0		2	TCM_007743/TCM_033762
tcc00513	Various types of N-glycan biosynthesis	0.999999900260267	TCM_007570	tcc:18608364	1	1	TCM_007570	0
tcc01200	Carbon metabolism	0.999999900260267	TCM_030406/TCM_000770/TCM_016136/TCM_024362/TCM_015483/TCM_025555/TCM_030866/TCM_007696/TCM_022208/TCM_039193/TCM_010721/TCM_037078/TCM_005626/TCM_021791/TCM_014716/TCM_016784	tcc:18597312/tcc:18611267/tcc:18606414/tcc:18598784/tcc:18605834/tcc:18599593/tcc:18593492/tcc:18608468/tcc:18597997/tcc:18589292/tcc:18591705/tcc:18587864/tcc:18614398/tcc:18597627/tcc:18605171/tcc:18602404	16	8	TCM_024362/TCM_025555/TCM_030866/TCM_022208/TCM_037078/TCM_021791/TCM_014716/TCM_016784	8	TCM_030406/TCM_000770/TCM_016136/TCM_015483/TCM_007696/TCM_039193/TCM_010721/TCM_005626
tcc03015	mRNA surveillance pathway	0.999999900260267	TCM_020965/TCM_006427/TCM_025386/TCM_037229/TCM_010631/TCM_025390	tcc:18603282/tcc:18607372/tcc:18605417/tcc:18588007/tcc:18609611/tcc:18605417	6	5	TCM_006427/TCM_025386/TCM_037229/TCM_010631/TCM_025390	1	TCM_020965
tcc04146	Peroxisome	0.999999900260267	TCM_040656/TCM_010721/TCM_001745/TCM_023925	tcc:18589817/tcc:18591705/tcc:18612078/tcc:18598624	4	2	TCM_001745/TCM_023925	2	TCM_040656/TCM_010721
tcc00900	Terpenoid backbone biosynthesis	0.999999900260267	TCM_038364/TCM_007555	tcc:18588973/tcc:18608350	2	2	TCM_038364/TCM_007555	0
tcc00330	Arginine and proline metabolism	0.999999900260267	TCM_006681/TCM_038451	tcc:18607599/tcc:108660415	2	1	TCM_006681	1	TCM_038451
tcc01240	Biosynthesis of cofactors	0.999999900260267	TCM_026823/TCM_031622/TCM_004913/TCM_031067/TCM_029198/TCM_014822/TCM_011392/TCM_024488/TCM_029005/TCM_016498/TCM_034632/TCM_008041	tcc:18600625/tcc:18594062/tcc:18613784/tcc:18593644/tcc:18596271/tcc:18605265/tcc:18610138/tcc:18598838/tcc:18596109/tcc:18606735/tcc:18591915/tcc:18608672	12	6	TCM_029198/TCM_011392/TCM_024488/TCM_029005/TCM_016498/TCM_034632	6	TCM_026823/TCM_031622/TCM_004913/TCM_031067/TCM_014822/TCM_008041
tcc00051	Fructose and mannose metabolism	0.999999900260267	TCM_021791	tcc:18597627	1	1	TCM_021791	0
tcc01250	Biosynthesis of nucleotide sugars	0.999999900260267	TCM_011308	tcc:18610064	1	0		1	TCM_011308
tcc03040	Spliceosome	0.999999900260267	TCM_041599/TCM_043260/TCM_041868	tcc:18590475/tcc:18586473/tcc:18590718	3	1	TCM_043260	2	TCM_041599/TCM_041868
tcc03010	Ribosome	0.999999900260267	TCM_016899/TCM_043044/TCM_039317/TCM_025752/TCM_017109	tcc:18600775/tcc:18586314/tcc:18589342/tcc:18599736/tcc:18600955	5	1	TCM_017109	4	TCM_016899/TCM_043044/TCM_039317/TCM_025752

## Sheet: B (SEBBCH07LikvsSEBBCH08l)
KEGG pathways identified in SEBBCH07LikvsSEBBCH08l
KEGG pathways highlighted in red are significantly enriched
KEGG ID	Description	padj	gene ID	keggID	Count	Up	Up_Gene_id	Down	Down_Gene_id
tcc00940	Phenylpropanoid biosynthesis	0.000511039169089775	TCM_001664/TCM_007514/TCM_022150/TCM_029767/TCM_034114/TCM_005026/TCM_005024/TCM_047045/TCM_041378/TCM_022248/TCM_037026/TCM_000258/TCM_019959/TCM_040331/TCM_016814/TCM_000651/TCM_038994/TCM_001054/TCM_017229/TCM_022141/TCM_042143/TCM_042261/TCM_035691/TCM_007517/TCM_029272/TCM_024936/TCM_026820/TCM_039725/TCM_021465/TCM_007683/TCM_001323/TCM_019813/TCM_011986/TCM_011321/TCM_043179/TCM_042087/TCM…	tcc:18612010/tcc:18608319/tcc:18597945/tcc:108660418/tcc:18591452/tcc:18589884/tcc:18601594/tcc:18602052/tcc:18590293/tcc:18598026/tcc:18587818/tcc:18607698/tcc:18602422/tcc:18589668/tcc:18600699/tcc:18611157/tcc:18589246/tcc:18611523/tcc:18601033/tcc:18597944/tcc:18590950/tcc:18591067/tcc:18592677/tcc:18608320/tcc:18596332/tcc:18599128/tcc:18600622/tcc:18589488/tcc:18603742/tcc:18609365/tcc:1861…	62	20	TCM_029767/TCM_019959/TCM_016814/TCM_001054/TCM_022141/TCM_007517/TCM_024936/TCM_039725/TCM_021465/TCM_007683/TCM_001323/TCM_019813/TCM_030222/TCM_000446/TCM_045437/TCM_045429/TCM_040327/TCM_000256/TCM_040757/TCM_040763	42	TCM_001664/TCM_007514/TCM_022150/TCM_034114/TCM_005026/TCM_005024/TCM_047045/TCM_041378/TCM_022248/TCM_037026/TCM_000258/TCM_040331/TCM_000651/TCM_038994/TCM_017229/TCM_042143/TCM_042261/TCM_035691/TCM_029272/TCM_026820/TCM_011986/TCM_011321/TCM_043179/TCM_042087/TCM_019815/TCM_000564/TCM_045424/TCM_019756/TCM_011127/TCM_015596/TCM_025946/TCM_014576/TCM_005974/TCM_007511/TCM_042983/TCM_019753/TCM…
tcc00380	Tryptophan metabolism	0.00115355199158378	TCM_030451/TCM_003800/TCM_000075/TCM_006681/TCM_005026/TCM_005024/TCM_012202/TCM_002007/TCM_021382/TCM_007889/TCM_004531/TCM_021331/TCM_038310/TCM_016858/TCM_010198/TCM_046817/TCM_010721/TCM_006683/TCM_011384/TCM_037512/TCM_020470/TCM_015596/TCM_008054/TCM_046818/TCM_006682/TCM_011989/TCM_010250/TCM_040757/TCM_040763/TCM_006540	tcc:18597350/tcc:18613017/tcc:18610656/tcc:18607599/tcc:18589884/tcc:18601594/tcc:18604012/tcc:18612247/tcc:18603666/tcc:18608593/tcc:18613468/tcc:18603617/tcc:18588940/tcc:18600736/tcc:18609376/tcc:18600400/tcc:18591705/tcc:108660994/tcc:18610130/tcc:18596241/tcc:18602859/tcc:18605934/tcc:18608674/tcc:18600401/tcc:18599793/tcc:18603841/tcc:18609398/tcc:18589881/tcc:18589884/tcc:18607475	30	16	TCM_003800/TCM_006681/TCM_012202/TCM_004531/TCM_021331/TCM_038310/TCM_016858/TCM_006683/TCM_037512/TCM_020470/TCM_008054/TCM_046818/TCM_006682/TCM_011989/TCM_040757/TCM_040763	14	TCM_030451/TCM_000075/TCM_005026/TCM_005024/TCM_002007/TCM_021382/TCM_007889/TCM_010198/TCM_046817/TCM_010721/TCM_011384/TCM_015596/TCM_010250/TCM_006540
tcc04814	Motor proteins	0.00121629455837828	TCM_028757/TCM_016249/TCM_006446/TCM_020471/TCM_041705/TCM_015175/TCM_037890/TCM_026930/TCM_026726/TCM_030573/TCM_022635/TCM_040994/TCM_030744/TCM_021786/TCM_006808/TCM_021467/TCM_037586/TCM_025914/TCM_006991/TCM_014480/TCM_020178/TCM_012433/TCM_041201/TCM_016257/TCM_026560/TCM_047090/TCM_034607/TCM_037463/TCM_032503/TCM_000898/TCM_034539/TCM_034662/TCM_018485/TCM_024583/TCM_030080/TCM_000957/TCM…	tcc:18595942/tcc:18606517/tcc:18607391/tcc:18602860/tcc:18590570/tcc:18605569/tcc:18588607/tcc:18595063/tcc:18600537/tcc:18593223/tcc:18598269/tcc:18590034/tcc:18593379/tcc:18597621/tcc:18607709/tcc:18603744/tcc:18588332/tcc:18599856/tcc:18607877/tcc:18604967/tcc:18602601/tcc:18604180/tcc:18590181/tcc:18606524/tcc:18600385/tcc:18587934/tcc:18608121/tcc:18588219/tcc:18594634/tcc:18611381/tcc:18591…	38	31	TCM_016249/TCM_020471/TCM_041705/TCM_015175/TCM_037890/TCM_030573/TCM_022635/TCM_040994/TCM_030744/TCM_021786/TCM_006808/TCM_021467/TCM_006991/TCM_014480/TCM_020178/TCM_012433/TCM_041201/TCM_016257/TCM_026560/TCM_047090/TCM_034607/TCM_037463/TCM_032503/TCM_000898/TCM_034539/TCM_034662/TCM_018485/TCM_024583/TCM_030080/TCM_000957/TCM_015197	7	TCM_028757/TCM_006446/TCM_026930/TCM_026726/TCM_037586/TCM_025914/TCM_037861
tcc00500	Starch and sucrose metabolism	0.00121629455837828	TCM_016024/TCM_010274/TCM_012026/TCM_038599/TCM_031180/TCM_015041/TCM_046849/TCM_021054/TCM_029642/TCM_041683/TCM_011799/TCM_034845/TCM_006787/TCM_039796/TCM_011284/TCM_015812/TCM_002492/TCM_015612/TCM_046853/TCM_021253/TCM_019281/TCM_037776/TCM_019120/TCM_007739/TCM_010986/TCM_011015/TCM_016556/TCM_023394/TCM_010981/TCM_030245/TCM_037400/TCM_020017/TCM_022641/TCM_029807/TCM_034218/TCM_006856/TCM…	tcc:18606313/tcc:18609414/tcc:18603871/tcc:18589116/tcc:18593729/tcc:18605458/tcc:18597114/tcc:18603359/tcc:18596638/tcc:18590550/tcc:18610481/tcc:18592105/tcc:18607692/tcc:18589512/tcc:18610041/tcc:18606125/tcc:18612536/tcc:18605949/tcc:18597116/tcc:18603545/tcc:18601935/tcc:18588505/tcc:18601840/tcc:18608508/tcc:18609839/tcc:18609854/tcc:18606787/tcc:18598500/tcc:18609836/tcc:18597169/tcc:18588…	53	36	TCM_015041/TCM_046849/TCM_041683/TCM_034845/TCM_006787/TCM_039796/TCM_002492/TCM_015612/TCM_021253/TCM_019281/TCM_019120/TCM_010986/TCM_011015/TCM_016556/TCM_023394/TCM_010981/TCM_030245/TCM_020017/TCM_029807/TCM_034218/TCM_006856/TCM_004448/TCM_022491/TCM_034083/TCM_020551/TCM_036320/TCM_015424/TCM_039557/TCM_007781/TCM_018712/TCM_025391/TCM_012568/TCM_033839/TCM_005334/TCM_018745/TCM_004647	17	TCM_016024/TCM_010274/TCM_012026/TCM_038599/TCM_031180/TCM_021054/TCM_029642/TCM_011799/TCM_011284/TCM_015812/TCM_046853/TCM_037776/TCM_007739/TCM_037400/TCM_022641/TCM_029039/TCM_037468
tcc01200	Carbon metabolism	0.00121629455837828	TCM_026466/TCM_011326/TCM_040844/TCM_006444/TCM_030866/TCM_030451/TCM_005375/TCM_039193/TCM_030467/TCM_014809/TCM_033351/TCM_041830/TCM_000075/TCM_022455/TCM_037235/TCM_029459/TCM_034559/TCM_014984/TCM_006785/TCM_023152/TCM_014591/TCM_016872/TCM_033353/TCM_017432/TCM_015773/TCM_036333/TCM_029248/TCM_034583/TCM_001150/TCM_014095/TCM_043508/TCM_043182/TCM_008258/TCM_021084/TCM_016386/TCM_037776/TCM…	tcc:18600298/tcc:18610079/tcc:18589941/tcc:18607389/tcc:18593492/tcc:18597350/tcc:18614175/tcc:18589292/tcc:18597365/tcc:18605252/tcc:18594856/tcc:18590682/tcc:18610656/tcc:18598162/tcc:18588012/tcc:18596481/tcc:18591852/tcc:18605409/tcc:18607690/tcc:18598468/tcc:18605063/tcc:18600748/tcc:18594857/tcc:18601182/tcc:18606090/tcc:18592930/tcc:18596312/tcc:18591873/tcc:18611597/tcc:18604742/tcc:18586…	85	45	TCM_039193/TCM_030467/TCM_033351/TCM_041830/TCM_022455/TCM_037235/TCM_034559/TCM_014984/TCM_006785/TCM_033353/TCM_017432/TCM_036333/TCM_043508/TCM_043182/TCM_021084/TCM_016386/TCM_025554/TCM_019095/TCM_007696/TCM_005037/TCM_016023/TCM_017080/TCM_039756/TCM_030869/TCM_037858/TCM_008602/TCM_007642/TCM_001707/TCM_021331/TCM_034218/TCM_021792/TCM_011824/TCM_014263/TCM_042607/TCM_033761/TCM_021086/TCM…	40	TCM_026466/TCM_011326/TCM_040844/TCM_006444/TCM_030866/TCM_030451/TCM_005375/TCM_014809/TCM_000075/TCM_029459/TCM_023152/TCM_014591/TCM_016872/TCM_015773/TCM_029248/TCM_034583/TCM_001150/TCM_014095/TCM_008258/TCM_037776/TCM_007348/TCM_028593/TCM_021325/TCM_034707/TCM_030406/TCM_001815/TCM_001741/TCM_000570/TCM_016136/TCM_037219/TCM_017829/TCM_037152/TCM_031591/TCM_006612/TCM_010721/TCM_030673/TCM…
tcc00010	Glycolysis / Gluconeogenesis	0.00140777213899405	TCM_006444/TCM_012789/TCM_030467/TCM_033351/TCM_015041/TCM_041830/TCM_013886/TCM_022455/TCM_016391/TCM_037235/TCM_021649/TCM_014984/TCM_006785/TCM_033353/TCM_036333/TCM_034583/TCM_043508/TCM_021084/TCM_034805/TCM_037776/TCM_025554/TCM_030310/TCM_021325/TCM_005037/TCM_018410/TCM_017080/TCM_021586/TCM_000570/TCM_010981/TCM_007642/TCM_021331/TCM_016858/TCM_034218/TCM_021792/TCM_011824/TCM_021086/TCM…	tcc:18607389/tcc:18604334/tcc:18597365/tcc:18594856/tcc:18605458/tcc:18590682/tcc:18604634/tcc:18598162/tcc:18606640/tcc:18588012/tcc:18597501/tcc:18605409/tcc:18607690/tcc:18594857/tcc:18592930/tcc:18591873/tcc:18586612/tcc:18603387/tcc:18592071/tcc:18588505/tcc:18599592/tcc:18597231/tcc:18603611/tcc:18613891/tcc:18601467/tcc:18600934/tcc:18597445/tcc:18611087/tcc:18609836/tcc:18608419/tcc:18603…	48	35	TCM_030467/TCM_033351/TCM_015041/TCM_041830/TCM_022455/TCM_037235/TCM_021649/TCM_014984/TCM_006785/TCM_033353/TCM_036333/TCM_043508/TCM_021084/TCM_034805/TCM_025554/TCM_030310/TCM_005037/TCM_017080/TCM_021586/TCM_010981/TCM_007642/TCM_021331/TCM_016858/TCM_034218/TCM_021792/TCM_011824/TCM_021086/TCM_014909/TCM_029740/TCM_014583/TCM_037512/TCM_013882/TCM_029464/TCM_039292/TCM_021791	13	TCM_006444/TCM_012789/TCM_013886/TCM_016391/TCM_034583/TCM_037776/TCM_021325/TCM_018410/TCM_000570/TCM_045874/TCM_000904/TCM_028918/TCM_010250
tcc00052	Galactose metabolism	0.00180386653366771	TCM_026798/TCM_016024/TCM_012789/TCM_030467/TCM_015041/TCM_013886/TCM_016202/TCM_037235/TCM_007627/TCM_016477/TCM_045545/TCM_007639/TCM_037776/TCM_038146/TCM_018410/TCM_016942/TCM_010981/TCM_045793/TCM_022641/TCM_034218/TCM_029039/TCM_013025/TCM_030547/TCM_045874/TCM_010389/TCM_013882/TCM_028918	tcc:18600605/tcc:18606313/tcc:18604334/tcc:18597365/tcc:18605458/tcc:18604634/tcc:18606475/tcc:18588012/tcc:18608411/tcc:18606714/tcc:18587492/tcc:18608418/tcc:18588505/tcc:18588813/tcc:18601467/tcc:18600813/tcc:18609836/tcc:18606475/tcc:18598274/tcc:18591546/tcc:18596139/tcc:18604425/tcc:18593200/tcc:18507261/tcc:18609481/tcc:18604634/tcc:18596042	27	10	TCM_030467/TCM_015041/TCM_037235/TCM_007639/TCM_010981/TCM_045793/TCM_034218/TCM_030547/TCM_010389/TCM_013882	17	TCM_026798/TCM_016024/TCM_012789/TCM_013886/TCM_016202/TCM_007627/TCM_016477/TCM_045545/TCM_037776/TCM_038146/TCM_018410/TCM_016942/TCM_022641/TCM_029039/TCM_013025/TCM_045874/TCM_028918
tcc00710	Carbon fixation in photosynthetic organisms	0.00387509523205335	TCM_006444/TCM_039193/TCM_033351/TCM_041830/TCM_022455/TCM_006785/TCM_033353/TCM_017432/TCM_029248/TCM_034583/TCM_014095/TCM_043182/TCM_021084/TCM_034707/TCM_017080/TCM_001741/TCM_037858/TCM_001707/TCM_037219/TCM_021792/TCM_042607/TCM_037152/TCM_021086/TCM_019751/TCM_014583/TCM_000904/TCM_005626/TCM_021791	tcc:18607389/tcc:18589292/tcc:18594856/tcc:18590682/tcc:18598162/tcc:18607690/tcc:18594857/tcc:18601182/tcc:18596312/tcc:18591873/tcc:18604742/tcc:18614321/tcc:18603387/tcc:18591982/tcc:18600934/tcc:18612074/tcc:18588579/tcc:18612050/tcc:18587999/tcc:18597627/tcc:18585949/tcc:18587936/tcc:18603389/tcc:18612074/tcc:18605057/tcc:18611387/tcc:18614398/tcc:18597627	28	18	TCM_039193/TCM_033351/TCM_041830/TCM_022455/TCM_006785/TCM_033353/TCM_017432/TCM_043182/TCM_021084/TCM_017080/TCM_037858/TCM_001707/TCM_021792/TCM_042607/TCM_021086/TCM_019751/TCM_014583/TCM_021791	10	TCM_006444/TCM_029248/TCM_034583/TCM_014095/TCM_034707/TCM_001741/TCM_037219/TCM_037152/TCM_000904/TCM_005626
tcc00250	Alanine, aspartate and glutamate metabolism	0.00852556129700978	TCM_026466/TCM_040844/TCM_002027/TCM_001213/TCM_019765/TCM_014809/TCM_029248/TCM_020479/TCM_007743/TCM_017447/TCM_037360/TCM_015379/TCM_001741/TCM_033762/TCM_037858/TCM_031657/TCM_014361/TCM_037152/TCM_019751/TCM_041095/TCM_041592/TCM_037356	tcc:18600298/tcc:18589941/tcc:18612261/tcc:18611649/tcc:18602267/tcc:18605252/tcc:18596312/tcc:18602866/tcc:18608511/tcc:18601193/tcc:18588125/tcc:18605743/tcc:18612074/tcc:18591132/tcc:18588579/tcc:18594090/tcc:18604890/tcc:18587936/tcc:18612074/tcc:18594090/tcc:18590469/tcc:18588125	22	11	TCM_020479/TCM_017447/TCM_037360/TCM_015379/TCM_037858/TCM_031657/TCM_014361/TCM_019751/TCM_041095/TCM_041592/TCM_037356	11	TCM_026466/TCM_040844/TCM_002027/TCM_001213/TCM_019765/TCM_014809/TCM_029248/TCM_007743/TCM_001741/TCM_033762/TCM_037152
tcc00630	Glyoxylate and dicarboxylate metabolism	0.012847530389447	TCM_011326/TCM_040844/TCM_030866/TCM_030451/TCM_015177/TCM_039193/TCM_016236/TCM_000075/TCM_029459/TCM_034559/TCM_023152/TCM_014591/TCM_016872/TCM_020479/TCM_007743/TCM_028593/TCM_021325/TCM_017447/TCM_001815/TCM_030869/TCM_016136/TCM_021331/TCM_006612/TCM_010721/TCM_000770/TCM_016137/TCM_005626/TCM_005465/TCM_046843/TCM_005466	tcc:18610079/tcc:18589941/tcc:18593492/tcc:18597350/tcc:18605571/tcc:18589292/tcc:18606505/tcc:18610656/tcc:18596481/tcc:18591852/tcc:18598468/tcc:18605063/tcc:18600748/tcc:18602866/tcc:18608511/tcc:18595852/tcc:18603611/tcc:18601193/tcc:18612123/tcc:18610098/tcc:18606414/tcc:18603617/tcc:18607536/tcc:18591705/tcc:18611267/tcc:18606414/tcc:18614398/tcc:18614257/tcc:18596266/tcc:18614257	30	11	TCM_015177/TCM_039193/TCM_034559/TCM_020479/TCM_017447/TCM_030869/TCM_021331/TCM_000770/TCM_016137/TCM_005465/TCM_005466	19	TCM_011326/TCM_040844/TCM_030866/TCM_030451/TCM_016236/TCM_000075/TCM_029459/TCM_023152/TCM_014591/TCM_016872/TCM_007743/TCM_028593/TCM_021325/TCM_001815/TCM_016136/TCM_006612/TCM_010721/TCM_005626/TCM_046843
tcc00195	Photosynthesis	0.0215229688593997	TCM_006076/TCM_041404/TCM_010679/TCM_007877/TCM_001498/TCM_000498/TCM_029313/TCM_011674/TCM_006938/TCM_029387/TCM_026910/TCM_030512/TCM_032486/TCM_004355/TCM_030229/TCM_008025/TCM_003900/TCM_001928	tcc:18607074/tcc:18590316/tcc:18609641/tcc:18608589/tcc:18611871/tcc:18611024/tcc:18596364/tcc:18610371/tcc:18607827/tcc:18596420/tcc:18595047/tcc:108662932/tcc:18594625/tcc:18613337/tcc:18597153/tcc:18608668/tcc:18613059/tcc:18612203	18	10	TCM_041404/TCM_010679/TCM_000498/TCM_029387/TCM_026910/TCM_030512/TCM_032486/TCM_030229/TCM_008025/TCM_003900	8	TCM_006076/TCM_007877/TCM_001498/TCM_029313/TCM_011674/TCM_006938/TCM_004355/TCM_001928
tcc00280	Valine, leucine and isoleucine degradation	0.0215958220718352	TCM_034633/TCM_046789/TCM_041072/TCM_035303/TCM_038623/TCM_004300/TCM_046997/TCM_001213/TCM_019765/TCM_030451/TCM_000863/TCM_001513/TCM_004301/TCM_021382/TCM_007348/TCM_007696/TCM_021331/TCM_016858/TCM_017829/TCM_040868/TCM_034632/TCM_037512/TCM_006338/TCM_010250	tcc:18591916/tcc:18603535/tcc:18590081/tcc:18592466/tcc:18589127/tcc:18613295/tcc:18607947/tcc:18611649/tcc:18602267/tcc:18597350/tcc:18611350/tcc:18611885/tcc:18613295/tcc:18603666/tcc:18608184/tcc:18608468/tcc:18603617/tcc:18600736/tcc:18601304/tcc:18589957/tcc:18591915/tcc:18596241/tcc:18607290/tcc:18609398	24	5	TCM_007696/TCM_021331/TCM_016858/TCM_037512/TCM_006338	19	TCM_034633/TCM_046789/TCM_041072/TCM_035303/TCM_038623/TCM_004300/TCM_046997/TCM_001213/TCM_019765/TCM_030451/TCM_000863/TCM_001513/TCM_004301/TCM_021382/TCM_007348/TCM_017829/TCM_040868/TCM_034632/TCM_010250
tcc04016	MAPK signaling pathway - plant	0.0244145946438199	TCM_015719/TCM_004056/TCM_006498/TCM_000075/TCM_005261/TCM_031949/TCM_013003/TCM_042432/TCM_031948/TCM_042240/TCM_001052/TCM_042736/TCM_016450/TCM_020521/TCM_041761/TCM_016237/TCM_016350/TCM_015029/TCM_022441/TCM_007484/TCM_015714/TCM_001406/TCM_037393/TCM_034030/TCM_042022/TCM_020556/TCM_006995/TCM_042004/TCM_010721/TCM_002718/TCM_037799/TCM_033562/TCM_021387/TCM_020871/TCM_015008/TCM_000095/TCM…	tcc:18606044/tcc:18613155/tcc:18607437/tcc:18610656/tcc:18614074/tcc:18594289/tcc:18604418/tcc:18585789/tcc:18594289/tcc:18591046/tcc:18611521/tcc:18586066/tcc:18606688/tcc:18602899/tcc:18590620/tcc:18606506/tcc:18606602/tcc:18605447/tcc:18598155/tcc:18608294/tcc:18606039/tcc:18611801/tcc:18588158/tcc:18591375/tcc:18590849/tcc:18602931/tcc:18607880/tcc:18590833/tcc:18591705/tcc:18612667/tcc:18588…	46	15	TCM_020521/TCM_041761/TCM_015029/TCM_007484/TCM_037393/TCM_020556/TCM_006995/TCM_015008/TCM_006336/TCM_014829/TCM_031829/TCM_016457/TCM_014831/TCM_036636/TCM_037275	31	TCM_015719/TCM_004056/TCM_006498/TCM_000075/TCM_005261/TCM_031949/TCM_013003/TCM_042432/TCM_031948/TCM_042240/TCM_001052/TCM_042736/TCM_016450/TCM_016237/TCM_016350/TCM_022441/TCM_015714/TCM_001406/TCM_034030/TCM_042022/TCM_042004/TCM_010721/TCM_002718/TCM_037799/TCM_033562/TCM_021387/TCM_020871/TCM_000095/TCM_005265/TCM_046204/TCM_030266
tcc00906	Carotenoid biosynthesis	0.0244145946438199	TCM_001945/TCM_015247/TCM_026398/TCM_016325/TCM_029468/TCM_032343/TCM_007098/TCM_041159/TCM_041161/TCM_000621/TCM_037617/TCM_007064/TCM_041162/TCM_041803/TCM_033835/TCM_040196/TCM_017615/TCM_005633	tcc:18612214/tcc:18605629/tcc:18600240/tcc:18606579/tcc:18596487/tcc:18594534/tcc:18607968/tcc:18590150/tcc:18590152/tcc:18611131/tcc:18588358/tcc:18607939/tcc:18590153/tcc:18590658/tcc:18591195/tcc:18589622/tcc:18601253/tcc:18614404	18	6	TCM_000621/TCM_037617/TCM_007064/TCM_040196/TCM_017615/TCM_005633	12	TCM_001945/TCM_015247/TCM_026398/TCM_016325/TCM_029468/TCM_032343/TCM_007098/TCM_041159/TCM_041161/TCM_041162/TCM_041803/TCM_033835
tcc00360	Phenylalanine metabolism	0.0244145946438199	TCM_006681/TCM_021382/TCM_001963/TCM_007889/TCM_039453/TCM_001741/TCM_037858/TCM_037152/TCM_031591/TCM_046817/TCM_006683/TCM_043179/TCM_019751/TCM_042087/TCM_021591/TCM_020604/TCM_012170/TCM_046818/TCM_006682	tcc:18607599/tcc:18603666/tcc:18612224/tcc:18608593/tcc:18589402/tcc:18612074/tcc:18588579/tcc:18587936/tcc:18594035/tcc:18600400/tcc:108660994/tcc:18586419/tcc:18612074/tcc:18590901/tcc:18597450/tcc:18602968/tcc:18603984/tcc:18600401/tcc:18599793	19	8	TCM_006681/TCM_039453/TCM_037858/TCM_006683/TCM_019751/TCM_020604/TCM_046818/TCM_006682	11	TCM_021382/TCM_001963/TCM_007889/TCM_001741/TCM_037152/TCM_031591/TCM_046817/TCM_043179/TCM_042087/TCM_021591/TCM_012170
tcc00051	Fructose and mannose metabolism	0.0244145946438199	TCM_045339/TCM_006444/TCM_030467/TCM_041830/TCM_022455/TCM_037235/TCM_019440/TCM_006785/TCM_015074/TCM_034805/TCM_037776/TCM_030310/TCM_034082/TCM_020017/TCM_034218/TCM_015075/TCM_021792/TCM_000340/TCM_008116/TCM_004982/TCM_028918/TCM_021791	tcc:18587334/tcc:18607389/tcc:18597365/tcc:18590682/tcc:18598162/tcc:18588012/tcc:18602044/tcc:18607690/tcc:18605483/tcc:18592071/tcc:18588505/tcc:18597231/tcc:18591421/tcc:18602468/tcc:18591546/tcc:18605484/tcc:18597627/tcc:18610892/tcc:18608714/tcc:18613841/tcc:18596042/tcc:18597627	22	14	TCM_030467/TCM_041830/TCM_022455/TCM_037235/TCM_006785/TCM_034805/TCM_030310/TCM_034082/TCM_020017/TCM_034218/TCM_021792/TCM_000340/TCM_008116/TCM_021791	8	TCM_045339/TCM_006444/TCM_019440/TCM_015074/TCM_037776/TCM_015075/TCM_004982/TCM_028918
tcc00592	alpha-Linolenic acid metabolism	0.0244145946438199	TCM_037853/TCM_037547/TCM_036537/TCM_024457/TCM_033962/TCM_001150/TCM_008258/TCM_040483/TCM_027467/TCM_006136/TCM_040468/TCM_034091/TCM_000168/TCM_029386/TCM_006133/TCM_040462/TCM_037160/TCM_029864/TCM_046827/TCM_002118/TCM_034089/TCM_016832	tcc:18588574/tcc:18588297/tcc:18593063/tcc:18598820/tcc:18591313/tcc:18611597/tcc:18608795/tcc:18589731/tcc:18595445/tcc:18607117/tcc:18589731/tcc:18591430/tcc:18610736/tcc:18596419/tcc:18607114/tcc:18589726/tcc:18587944/tcc:18596845/tcc:18595445/tcc:18612311/tcc:18591428/tcc:18600713	22	7	TCM_040483/TCM_006136/TCM_040468/TCM_034091/TCM_006133/TCM_040462/TCM_002118	15	TCM_037853/TCM_037547/TCM_036537/TCM_024457/TCM_033962/TCM_001150/TCM_008258/TCM_027467/TCM_000168/TCM_029386/TCM_037160/TCM_029864/TCM_046827/TCM_034089/TCM_016832
tcc00330	Arginine and proline metabolism	0.0244145946438199	TCM_019632/TCM_019628/TCM_006681/TCM_006350/TCM_001741/TCM_037858/TCM_036208/TCM_037662/TCM_014916/TCM_016858/TCM_037152/TCM_046817/TCM_001909/TCM_006683/TCM_019751/TCM_037512/TCM_038451/TCM_026391/TCM_012029/TCM_046818/TCM_006682/TCM_000753/TCM_010250	tcc:108660413/tcc:18602155/tcc:18607599/tcc:18607301/tcc:18612074/tcc:18588579/tcc:18592854/tcc:18588398/tcc:18605348/tcc:18600736/tcc:18587936/tcc:18600400/tcc:18612191/tcc:108660994/tcc:18612074/tcc:18596241/tcc:108660415/tcc:18600234/tcc:18603873/tcc:18600401/tcc:18599793/tcc:18611251/tcc:18609398	23	12	TCM_006681/TCM_037858/TCM_037662/TCM_014916/TCM_016858/TCM_006683/TCM_019751/TCM_037512/TCM_038451/TCM_046818/TCM_006682/TCM_000753	11	TCM_019632/TCM_019628/TCM_006350/TCM_001741/TCM_036208/TCM_037152/TCM_046817/TCM_001909/TCM_026391/TCM_012029/TCM_010250
tcc00910	Nitrogen metabolism	0.0244145946438199	TCM_026466/TCM_034497/TCM_012059/TCM_014809/TCM_042096/TCM_035019/TCM_007067/TCM_020479/TCM_007743/TCM_017447/TCM_015379/TCM_010364/TCM_007383/TCM_000770/TCM_016937/TCM_010455/TCM_042093	tcc:18600298/tcc:18591799/tcc:18603900/tcc:18605252/tcc:18590909/tcc:18592259/tcc:18607940/tcc:18602866/tcc:18608511/tcc:18601193/tcc:18605743/tcc:18609465/tcc:18608212/tcc:18611267/tcc:18600808/tcc:18609520/tcc:18590906	17	8	TCM_035019/TCM_007067/TCM_020479/TCM_017447/TCM_015379/TCM_010364/TCM_007383/TCM_000770	9	TCM_026466/TCM_034497/TCM_012059/TCM_014809/TCM_042096/TCM_007743/TCM_016937/TCM_010455/TCM_042093
tcc00561	Glycerolipid metabolism	0.0406233377924952	TCM_037212/TCM_022931/TCM_009405/TCM_021427/TCM_007627/TCM_024457/TCM_027288/TCM_045545/TCM_007639/TCM_033983/TCM_028593/TCM_021586/TCM_021743/TCM_012490/TCM_016858/TCM_031295/TCM_014909/TCM_013025/TCM_042716/TCM_019363/TCM_037512/TCM_042464/TCM_001873/TCM_010250/TCM_030901/TCM_009409	tcc:18587992/tcc:18598403/tcc:18609146/tcc:18603707/tcc:18608411/tcc:18598820/tcc:18595334/tcc:18587492/tcc:18608418/tcc:18591334/tcc:18595852/tcc:18597445/tcc:18597586/tcc:18604210/tcc:18600736/tcc:18593804/tcc:18605342/tcc:18604425/tcc:18586046/tcc:18601991/tcc:18596241/tcc:18585817/tcc:18612163/tcc:18609398/tcc:18593526/tcc:18609147	26	8	TCM_007639/TCM_021586/TCM_016858/TCM_014909/TCM_019363/TCM_037512/TCM_001873/TCM_009409	18	TCM_037212/TCM_022931/TCM_009405/TCM_021427/TCM_007627/TCM_024457/TCM_027288/TCM_045545/TCM_033983/TCM_028593/TCM_021743/TCM_012490/TCM_031295/TCM_013025/TCM_042716/TCM_042464/TCM_010250/TCM_030901
tcc00480	Glutathione metabolism	0.0420016511823009	TCM_001215/TCM_020893/TCM_016386/TCM_019095/TCM_041738/TCM_043031/TCM_035091/TCM_017203/TCM_025710/TCM_004589/TCM_020461/TCM_008602/TCM_020452/TCM_042968/TCM_011716/TCM_020466/TCM_021465/TCM_004592/TCM_035668/TCM_019092/TCM_020451/TCM_013959/TCM_020468/TCM_025245/TCM_020456/TCM_012561/TCM_020459/TCM_042971/TCM_001302/TCM_020450/TCM_011061/TCM_026391/TCM_032351/TCM_012029/TCM_010054/TCM_020454/TCM…	tcc:18611652/tcc:18603221/tcc:18606635/tcc:18601816/tcc:18590601/tcc:18586301/tcc:18592315/tcc:18601017/tcc:18599702/tcc:18613514/tcc:18602851/tcc:18608929/tcc:18602840/tcc:18586245/tcc:18610406/tcc:108661745/tcc:18603742/tcc:18613516/tcc:18611720/tcc:18601820/tcc:18602839/tcc:18604669/tcc:18602840/tcc:18599368/tcc:18602839/tcc:18604246/tcc:18602849/tcc:18586245/tcc:18611720/tcc:18602838/tcc:1860…	40	16	TCM_016386/TCM_019095/TCM_041738/TCM_017203/TCM_004589/TCM_008602/TCM_042968/TCM_021465/TCM_004592/TCM_035668/TCM_019092/TCM_042971/TCM_001302/TCM_011061/TCM_022080/TCM_025209	24	TCM_001215/TCM_020893/TCM_043031/TCM_035091/TCM_025710/TCM_020461/TCM_020452/TCM_011716/TCM_020466/TCM_020451/TCM_013959/TCM_020468/TCM_025245/TCM_020456/TCM_012561/TCM_020459/TCM_020450/TCM_026391/TCM_032351/TCM_012029/TCM_010054/TCM_020454/TCM_013964/TCM_019159
tcc00040	Pentose and glucuronate interconversions	0.0463752894820583	TCM_045339/TCM_028279/TCM_034608/TCM_030171/TCM_016989/TCM_017037/TCM_015074/TCM_014530/TCM_014095/TCM_021548/TCM_042986/TCM_021586/TCM_030271/TCM_021547/TCM_014942/TCM_041058/TCM_015075/TCM_014909/TCM_010450/TCM_010673/TCM_003029/TCM_037441/TCM_022294/TCM_037769/TCM_026687/TCM_020399/TCM_021546	tcc:18587334/tcc:18595735/tcc:18591893/tcc:18597102/tcc:18600854/tcc:18600894/tcc:18605483/tcc:18605010/tcc:18604742/tcc:18597410/tcc:18586262/tcc:18597445/tcc:18597194/tcc:18597409/tcc:18605372/tcc:108663294/tcc:18605484/tcc:18605342/tcc:18609518/tcc:18609637/tcc:18612829/tcc:18588198/tcc:18598055/tcc:18588499/tcc:18600504/tcc:18602793/tcc:18597408	27	16	TCM_028279/TCM_030171/TCM_017037/TCM_014530/TCM_021586/TCM_021547/TCM_041058/TCM_014909/TCM_010450/TCM_010673/TCM_003029/TCM_037441/TCM_022294/TCM_037769/TCM_020399/TCM_021546	11	TCM_045339/TCM_034608/TCM_016989/TCM_015074/TCM_014095/TCM_021548/TCM_042986/TCM_030271/TCM_014942/TCM_015075/TCM_026687
tcc00053	Ascorbate and aldarate metabolism	0.073675676812416	TCM_020234/TCM_037734/TCM_015697/TCM_016989/TCM_016900/TCM_021586/TCM_037732/TCM_022506/TCM_042024/TCM_006358/TCM_016858/TCM_042968/TCM_011308/TCM_014909/TCM_037512/TCM_037165/TCM_042971/TCM_011190/TCM_022080/TCM_011191/TCM_019159/TCM_010250	tcc:18602648/tcc:18588467/tcc:18606013/tcc:18600854/tcc:18600776/tcc:18597445/tcc:18596054/tcc:18598191/tcc:18590851/tcc:18607308/tcc:18600736/tcc:18586245/tcc:18610064/tcc:18605342/tcc:18596241/tcc:18587950/tcc:18586245/tcc:18609969/tcc:18597892/tcc:18609970/tcc:18601869/tcc:18609398	22	11	TCM_021586/TCM_042024/TCM_006358/TCM_016858/TCM_042968/TCM_014909/TCM_037512/TCM_042971/TCM_011190/TCM_022080/TCM_011191	11	TCM_020234/TCM_037734/TCM_015697/TCM_016989/TCM_016900/TCM_037732/TCM_022506/TCM_011308/TCM_037165/TCM_019159/TCM_010250
tcc00030	Pentose phosphate pathway	0.073675676812416	TCM_006444/TCM_030467/TCM_015041/TCM_022455/TCM_037235/TCM_006785/TCM_015773/TCM_014095/TCM_043182/TCM_016386/TCM_034805/TCM_030310/TCM_019095/TCM_016023/TCM_010981/TCM_008602/TCM_021792/TCM_019092/TCM_028918/TCM_021791	tcc:18607389/tcc:18597365/tcc:18605458/tcc:18598162/tcc:18588012/tcc:18607690/tcc:18606090/tcc:18604742/tcc:18614321/tcc:18606635/tcc:18592071/tcc:18597231/tcc:18601816/tcc:18606312/tcc:18609836/tcc:18608929/tcc:18597627/tcc:18601820/tcc:18596042/tcc:18597627	20	16	TCM_030467/TCM_015041/TCM_022455/TCM_037235/TCM_006785/TCM_043182/TCM_016386/TCM_034805/TCM_030310/TCM_019095/TCM_016023/TCM_010981/TCM_008602/TCM_021792/TCM_019092/TCM_021791	4	TCM_006444/TCM_015773/TCM_014095/TCM_028918
tcc00908	Zeatin biosynthesis	0.104815882097783	TCM_019463/TCM_024594/TCM_037384/TCM_025454/TCM_022338/TCM_009742/TCM_030167/TCM_024521/TCM_011207/TCM_020503/TCM_004434	tcc:18602063/tcc:18598900/tcc:18588149/tcc:18599504/tcc:18598085/tcc:18609229/tcc:18597098/tcc:18598855/tcc:18609974/tcc:18602885/tcc:18613391	11	5	TCM_009742/TCM_030167/TCM_024521/TCM_020503/TCM_004434	6	TCM_019463/TCM_024594/TCM_037384/TCM_025454/TCM_022338/TCM_011207
tcc00196	Photosynthesis - antenna proteins	0.105262252272216	TCM_042535/TCM_036047/TCM_024723/TCM_029531/TCM_021708/TCM_037497/TCM_002524/TCM_043119	tcc:18585889/tcc:18592787/tcc:18598980/tcc:18596541/tcc:18597555/tcc:18588251/tcc:18612555/tcc:18586375	8	3	TCM_029531/TCM_002524/TCM_043119	5	TCM_042535/TCM_036047/TCM_024723/TCM_021708/TCM_037497
tcc00430	Taurine and hypotaurine metabolism	0.105262252272216	TCM_001215/TCM_046238/TCM_006473/TCM_046235/TCM_006472/TCM_046237/TCM_038236/TCM_037420	tcc:18611652/tcc:18507216/tcc:18507216/tcc:18507214/tcc:18507214/tcc:18507214/tcc:18588886/tcc:18588180	8	5	TCM_046238/TCM_006473/TCM_046235/TCM_006472/TCM_046237	3	TCM_001215/TCM_038236/TCM_037420
tcc01210	2-Oxocarboxylic acid metabolism	0.124258160685627	TCM_034633/TCM_020103/TCM_030866/TCM_000863/TCM_047047/TCM_029248/TCM_023447/TCM_008375/TCM_001815/TCM_011294/TCM_001741/TCM_030869/TCM_020385/TCM_037858/TCM_037152/TCM_010198/TCM_034632/TCM_019751/TCM_006338/TCM_000810/TCM_011989	tcc:18591916/tcc:18602534/tcc:18593492/tcc:18611350/tcc:18602293/tcc:18596312/tcc:18598513/tcc:18608852/tcc:18612123/tcc:18610051/tcc:18612074/tcc:18610098/tcc:18602781/tcc:18588579/tcc:18587936/tcc:18609376/tcc:18591915/tcc:18612074/tcc:18607290/tcc:18611300/tcc:18603841	21	10	TCM_023447/TCM_008375/TCM_011294/TCM_030869/TCM_020385/TCM_037858/TCM_019751/TCM_006338/TCM_000810/TCM_011989	11	TCM_034633/TCM_020103/TCM_030866/TCM_000863/TCM_047047/TCM_029248/TCM_001815/TCM_001741/TCM_037152/TCM_010198/TCM_034632
tcc00270	Cysteine and methionine metabolism	0.124258160685627	TCM_034633/TCM_015649/TCM_020674/TCM_001213/TCM_019765/TCM_019632/TCM_002179/TCM_000863/TCM_014537/TCM_030320/TCM_037683/TCM_026765/TCM_036300/TCM_018643/TCM_008375/TCM_030406/TCM_011294/TCM_001741/TCM_037858/TCM_038310/TCM_037152/TCM_033761/TCM_034632/TCM_035206/TCM_019751/TCM_038451/TCM_030673/TCM_010657/TCM_016644/TCM_006338/TCM_012029/TCM_005626/TCM_005265/TCM_037704	tcc:18591916/tcc:18605977/tcc:18603031/tcc:18611649/tcc:18602267/tcc:108660413/tcc:18612358/tcc:18611350/tcc:18605016/tcc:18597239/tcc:18588418/tcc:18600574/tcc:18592903/tcc:18601561/tcc:18608852/tcc:18597312/tcc:18610051/tcc:18612074/tcc:18588579/tcc:18588940/tcc:18587936/tcc:18607999/tcc:18591915/tcc:18592410/tcc:18612074/tcc:108660415/tcc:18593316/tcc:18609626/tcc:18606863/tcc:18607290/tcc:186…	34	16	TCM_014537/TCM_030320/TCM_037683/TCM_026765/TCM_036300/TCM_008375/TCM_011294/TCM_037858/TCM_038310/TCM_033761/TCM_035206/TCM_019751/TCM_038451/TCM_010657/TCM_016644/TCM_006338	18	TCM_034633/TCM_015649/TCM_020674/TCM_001213/TCM_019765/TCM_019632/TCM_002179/TCM_000863/TCM_018643/TCM_030406/TCM_001741/TCM_037152/TCM_034632/TCM_030673/TCM_012029/TCM_005626/TCM_005265/TCM_037704
tcc00220	Arginine biosynthesis	0.130680853585548	TCM_026466/TCM_014809/TCM_029248/TCM_020479/TCM_007743/TCM_017447/TCM_034077/TCM_001741/TCM_037858/TCM_036208/TCM_014916/TCM_037152/TCM_019751/TCM_000810	tcc:18600298/tcc:18605252/tcc:18596312/tcc:18602866/tcc:18608511/tcc:18601193/tcc:18591417/tcc:18612074/tcc:18588579/tcc:18592854/tcc:18605348/tcc:18587936/tcc:18612074/tcc:18611300	14	7	TCM_020479/TCM_017447/TCM_034077/TCM_037858/TCM_014916/TCM_019751/TCM_000810	7	TCM_026466/TCM_014809/TCM_029248/TCM_007743/TCM_001741/TCM_036208/TCM_037152
tcc04075	Plant hormone signal transduction	0.142105120404962	TCM_015719/TCM_008557/TCM_003903/TCM_004056/TCM_001936/TCM_008737/TCM_041430/TCM_022574/TCM_024862/TCM_029176/TCM_006657/TCM_016036/TCM_042432/TCM_001052/TCM_007830/TCM_000723/TCM_026344/TCM_042736/TCM_016450/TCM_034577/TCM_026504/TCM_005190/TCM_041473/TCM_041761/TCM_029330/TCM_033824/TCM_015029/TCM_005545/TCM_022441/TCM_011845/TCM_000690/TCM_015714/TCM_006432/TCM_004212/TCM_042022/TCM_006757/TCM…	tcc:18606044/tcc:18608915/tcc:18613061/tcc:18613155/tcc:18612208/tcc:18608973/tcc:18590330/tcc:18598227/tcc:18599070/tcc:18596253/tcc:18607576/tcc:18606320/tcc:18585789/tcc:18611521/tcc:18608563/tcc:18611224/tcc:18600189/tcc:18586066/tcc:18606688/tcc:18591867/tcc:18600326/tcc:18614015/tcc:18590364/tcc:18590620/tcc:18596379/tcc:18591185/tcc:18605447/tcc:18614332/tcc:18598155/tcc:18610523/tcc:18611…	68	30	TCM_041430/TCM_022574/TCM_006657/TCM_007830/TCM_026344/TCM_041761/TCM_015029/TCM_011845/TCM_000690/TCM_004212/TCM_006757/TCM_006727/TCM_028890/TCM_006995/TCM_037975/TCM_004612/TCM_006725/TCM_035143/TCM_031548/TCM_037947/TCM_027748/TCM_042338/TCM_006726/TCM_017055/TCM_006336/TCM_041129/TCM_016457/TCM_037275/TCM_045489/TCM_034196	38	TCM_015719/TCM_008557/TCM_003903/TCM_004056/TCM_001936/TCM_008737/TCM_024862/TCM_029176/TCM_016036/TCM_042432/TCM_001052/TCM_000723/TCM_042736/TCM_016450/TCM_034577/TCM_026504/TCM_005190/TCM_041473/TCM_029330/TCM_033824/TCM_005545/TCM_022441/TCM_015714/TCM_006432/TCM_042022/TCM_038941/TCM_028602/TCM_008297/TCM_015490/TCM_001616/TCM_037799/TCM_020871/TCM_014696/TCM_028899/novel.116/TCM_020774/TCM_…
tcc00260	Glycine, serine and threonine metabolism	0.150615403828303	TCM_040844/TCM_001213/TCM_019765/TCM_026193/TCM_034559/TCM_036300/TCM_008375/TCM_028593/TCM_011294/TCM_000570/TCM_016136/TCM_021331/TCM_014263/TCM_033761/TCM_006612/TCM_019615/TCM_037512/TCM_016137/TCM_020604/TCM_012170/TCM_005465/TCM_005466	tcc:18589941/tcc:18611649/tcc:18602267/tcc:18600075/tcc:18591852/tcc:18592903/tcc:18608852/tcc:18595852/tcc:18610051/tcc:18611087/tcc:18606414/tcc:18603617/tcc:18604836/tcc:18607999/tcc:18607536/tcc:18602150/tcc:18596241/tcc:18606414/tcc:18602968/tcc:18603984/tcc:18614257/tcc:18614257	22	12	TCM_034559/TCM_036300/TCM_008375/TCM_011294/TCM_021331/TCM_014263/TCM_033761/TCM_037512/TCM_016137/TCM_020604/TCM_005465/TCM_005466	10	TCM_040844/TCM_001213/TCM_019765/TCM_026193/TCM_028593/TCM_000570/TCM_016136/TCM_006612/TCM_019615/TCM_012170
tcc00620	Pyruvate metabolism	0.150615403828303	TCM_020103/TCM_030451/TCM_005375/TCM_017487/TCM_014591/TCM_036333/TCM_034583/TCM_043508/TCM_021084/TCM_025554/TCM_021325/TCM_034707/TCM_005037/TCM_037179/TCM_021586/TCM_039756/TCM_007642/TCM_001707/TCM_037219/TCM_021331/TCM_016858/TCM_011824/TCM_021086/TCM_014909/TCM_037512/TCM_000904/TCM_029464/TCM_005626/TCM_010250	tcc:18602534/tcc:18597350/tcc:18614175/tcc:18601214/tcc:18605063/tcc:18592930/tcc:18591873/tcc:18586612/tcc:18603387/tcc:18599592/tcc:18603611/tcc:18591982/tcc:18613891/tcc:18587961/tcc:18597445/tcc:18589496/tcc:18608419/tcc:18612050/tcc:18587999/tcc:18603617/tcc:18600736/tcc:18610503/tcc:18603389/tcc:18605342/tcc:18596241/tcc:18611387/tcc:18596485/tcc:18614398/tcc:18609398	29	17	TCM_036333/TCM_043508/TCM_021084/TCM_025554/TCM_005037/TCM_037179/TCM_021586/TCM_039756/TCM_007642/TCM_001707/TCM_021331/TCM_016858/TCM_011824/TCM_021086/TCM_014909/TCM_037512/TCM_029464	12	TCM_020103/TCM_030451/TCM_005375/TCM_017487/TCM_014591/TCM_034583/TCM_021325/TCM_034707/TCM_037219/TCM_000904/TCM_005626/TCM_010250
tcc00300	Lysine biosynthesis	0.150615403828303	TCM_036300/TCM_001303/TCM_008375/TCM_005490/TCM_007530/TCM_011294	tcc:18592903/tcc:18611721/tcc:18608852/tcc:18614282/tcc:18608332/tcc:18610051	6	6	TCM_036300/TCM_001303/TCM_008375/TCM_005490/TCM_007530/TCM_011294	0
tcc00966	Glucosinolate biosynthesis	0.150615403828303	TCM_034633/TCM_000863/TCM_010198/TCM_034632/TCM_006338/TCM_011989	tcc:18591916/tcc:18611350/tcc:18609376/tcc:18591915/tcc:18607290/tcc:18603841	6	2	TCM_006338/TCM_011989	4	TCM_034633/TCM_000863/TCM_010198/TCM_034632
tcc04626	Plant-pathogen interaction	0.15740271704844	TCM_033864/TCM_024455/TCM_014613/TCM_021684/TCM_020104/TCM_018692/TCM_043315/TCM_024724/TCM_034048/TCM_005261/TCM_031949/TCM_041922/TCM_027288/TCM_002874/TCM_031948/TCM_042240/TCM_016350/TCM_036367/TCM_015364/TCM_041400/TCM_029773/TCM_034792/TCM_006101/TCM_034030/TCM_014916/TCM_019645/TCM_018690/TCM_030523/TCM_040717/TCM_016628/TCM_037760/TCM_015252/TCM_037419/TCM_042004/TCM_031392/TCM_033977/TCM…	tcc:108661559/tcc:18598819/tcc:18605083/tcc:108660414/tcc:18602535/tcc:18601601/tcc:18586508/tcc:18598981/tcc:18591390/tcc:18614074/tcc:18594289/tcc:18590770/tcc:18595334/tcc:18612745/tcc:18594289/tcc:18591046/tcc:18606602/tcc:18592952/tcc:18605730/tcc:18590312/tcc:18596757/tcc:18592059/tcc:18607095/tcc:18591375/tcc:18605348/tcc:18602170/tcc:18601600/tcc:18593180/tcc:18589850/tcc:18606849/tcc:185…	56	20	TCM_021684/TCM_018692/TCM_043315/TCM_014916/TCM_018690/TCM_037760/TCM_037419/TCM_031392/TCM_033977/TCM_031305/TCM_031163/TCM_042987/TCM_038359/TCM_006336/TCM_014829/TCM_030220/TCM_020113/TCM_031829/TCM_014831/TCM_031397	36	TCM_033864/TCM_024455/TCM_014613/TCM_020104/TCM_024724/TCM_034048/TCM_005261/TCM_031949/TCM_041922/TCM_027288/TCM_002874/TCM_031948/TCM_042240/TCM_016350/TCM_036367/TCM_015364/TCM_041400/TCM_029773/TCM_034792/TCM_006101/TCM_034030/TCM_019645/TCM_030523/TCM_040717/TCM_016628/TCM_015252/TCM_042004/TCM_011902/TCM_033562/TCM_023099/TCM_021387/TCM_006107/TCM_006881/TCM_030331/TCM_046204/TCM_026360
tcc00770	Pantothenate and CoA biosynthesis	0.175786214901239	TCM_034633/TCM_000863/TCM_005259/TCM_047047/TCM_012994/TCM_023447/TCM_012043/TCM_020385/TCM_016858/TCM_034632/TCM_001909/TCM_006338/TCM_010250	tcc:18591916/tcc:18611350/tcc:18614072/tcc:18602293/tcc:18604415/tcc:18598513/tcc:18603886/tcc:18602781/tcc:18600736/tcc:18591915/tcc:18612191/tcc:18607290/tcc:18609398	13	5	TCM_023447/TCM_012043/TCM_020385/TCM_016858/TCM_006338	8	TCM_034633/TCM_000863/TCM_005259/TCM_047047/TCM_012994/TCM_034632/TCM_001909/TCM_010250
tcc00650	Butanoate metabolism	0.175786214901239	TCM_002027/TCM_030451/TCM_047047/TCM_023447/TCM_021382/TCM_021325/TCM_031591/TCM_040868/TCM_023913	tcc:18612261/tcc:18597350/tcc:18602293/tcc:18598513/tcc:18603666/tcc:18603611/tcc:18594035/tcc:18589957/tcc:18598621	9	2	TCM_023447/TCM_023913	7	TCM_002027/TCM_030451/TCM_047047/TCM_021382/TCM_021325/TCM_031591/TCM_040868
tcc00999	Biosynthesis of various plant secondary metabolites	0.179062156453635	TCM_031180/TCM_046849/TCM_026765/TCM_046853/TCM_010152/TCM_019281/TCM_007099/TCM_025937/TCM_033942/TCM_025933/TCM_023394/TCM_045347/TCM_025274/TCM_035638/TCM_016648/TCM_012568/TCM_045342/TCM_004647	tcc:18593729/tcc:18597114/tcc:18600574/tcc:18597116/tcc:18609357/tcc:18601935/tcc:18607969/tcc:18599879/tcc:18591293/tcc:18599875/tcc:18598500/tcc:18587340/tcc:18599392/tcc:18599392/tcc:18606866/tcc:18604248/tcc:18587340/tcc:18613554	18	8	TCM_046849/TCM_026765/TCM_010152/TCM_019281/TCM_023394/TCM_016648/TCM_012568/TCM_004647	10	TCM_031180/TCM_046853/TCM_007099/TCM_025937/TCM_033942/TCM_025933/TCM_045347/TCM_025274/TCM_035638/TCM_045342
tcc02010	ABC transporters	0.179062156453635	TCM_011893/TCM_018162/TCM_016555/TCM_028448/TCM_022498/TCM_028878/TCM_046927/TCM_027690/TCM_015280/TCM_022244/TCM_041628/TCM_023144/TCM_018479/TCM_025134/TCM_026826/TCM_001517/TCM_038349/TCM_016387/TCM_039494/TCM_016389/TCM_043756/TCM_004917	tcc:18610566/tcc:18601382/tcc:18606786/tcc:18595810/tcc:18598186/tcc:18596012/tcc:18588959/tcc:18595543/tcc:18605658/tcc:18598024/tcc:18590502/tcc:18598463/tcc:18601485/tcc:18590502/tcc:18600627/tcc:18611889/tcc:18588962/tcc:18606636/tcc:18609620/tcc:18606638/tcc:18586698/tcc:18613787	22	11	TCM_016555/TCM_027690/TCM_015280/TCM_022244/TCM_023144/TCM_018479/TCM_025134/TCM_001517/TCM_016387/TCM_039494/TCM_016389	11	TCM_011893/TCM_018162/TCM_028448/TCM_022498/TCM_028878/TCM_046927/TCM_041628/TCM_026826/TCM_038349/TCM_043756/TCM_004917
tcc00564	Glycerophospholipid metabolism	0.189286662410821	TCM_017281/TCM_035745/TCM_017024/TCM_009405/TCM_025684/TCM_005448/TCM_024457/TCM_033983/TCM_008487/TCM_016153/TCM_037005/TCM_014275/TCM_011524/TCM_006618/TCM_012490/TCM_045461/TCM_031295/TCM_014656/TCM_024615/TCM_029386/TCM_043268/TCM_042716/TCM_019363/TCM_001873/TCM_012768/TCM_030901/TCM_009409	tcc:18601075/tcc:18592708/tcc:18600884/tcc:18609146/tcc:18599683/tcc:18614242/tcc:18598820/tcc:18591334/tcc:18601075/tcc:18606428/tcc:18587797/tcc:18604844/tcc:18610246/tcc:18607542/tcc:18604210/tcc:18587434/tcc:18593804/tcc:18605118/tcc:18598912/tcc:18596419/tcc:18586480/tcc:18586046/tcc:18601991/tcc:18612163/tcc:18604331/tcc:18593526/tcc:18609147	27	9	TCM_017024/TCM_008487/TCM_045461/TCM_014656/TCM_024615/TCM_019363/TCM_001873/TCM_012768/TCM_009409	18	TCM_017281/TCM_035745/TCM_009405/TCM_025684/TCM_005448/TCM_024457/TCM_033983/TCM_016153/TCM_037005/TCM_014275/TCM_011524/TCM_006618/TCM_012490/TCM_031295/TCM_029386/TCM_043268/TCM_042716/TCM_030901
tcc01230	Biosynthesis of amino acids	0.236218975105886	TCM_034633/TCM_020103/TCM_030866/TCM_030467/TCM_026193/TCM_033351/TCM_041830/TCM_022455/TCM_000863/TCM_037235/TCM_034559/TCM_014984/TCM_047047/TCM_006785/TCM_036300/TCM_033353/TCM_015773/TCM_029248/TCM_014095/TCM_043508/TCM_001303/TCM_017371/TCM_023447/TCM_043182/TCM_020479/TCM_018643/TCM_008375/TCM_007743/TCM_017447/TCM_005490/TCM_016023/TCM_025937/TCM_030406/TCM_017080/TCM_001815/TCM_007530/TCM…	tcc:18591916/tcc:18602534/tcc:18593492/tcc:18597365/tcc:18600075/tcc:18594856/tcc:18590682/tcc:18598162/tcc:18611350/tcc:18588012/tcc:18591852/tcc:18605409/tcc:18602293/tcc:18607690/tcc:18592903/tcc:18594857/tcc:18606090/tcc:18596312/tcc:18604742/tcc:18586612/tcc:18611721/tcc:18601150/tcc:18598513/tcc:18614321/tcc:18602866/tcc:18601561/tcc:18608852/tcc:18608511/tcc:18601193/tcc:18614282/tcc:18606…	62	39	TCM_030467/TCM_033351/TCM_041830/TCM_022455/TCM_037235/TCM_034559/TCM_014984/TCM_006785/TCM_036300/TCM_033353/TCM_043508/TCM_001303/TCM_017371/TCM_023447/TCM_043182/TCM_020479/TCM_008375/TCM_017447/TCM_005490/TCM_016023/TCM_017080/TCM_007530/TCM_011294/TCM_015379/TCM_034077/TCM_030869/TCM_020385/TCM_037858/TCM_011238/TCM_007642/TCM_014263/TCM_033761/TCM_019751/TCM_014583/TCM_006338/TCM_041592/TCM…	23	TCM_034633/TCM_020103/TCM_030866/TCM_026193/TCM_000863/TCM_047047/TCM_015773/TCM_029248/TCM_014095/TCM_018643/TCM_007743/TCM_025937/TCM_030406/TCM_001815/TCM_001741/TCM_000570/TCM_025933/TCM_036208/TCM_037152/TCM_034632/TCM_019615/TCM_030673/TCM_028918
tcc00905	Brassinosteroid biosynthesis	0.266203400462271	TCM_002483/TCM_018956/TCM_029010/TCM_038000/TCM_029149	tcc:18612531/tcc:18601740/tcc:18596114/tcc:18588701/tcc:18596233	5	3	TCM_002483/TCM_018956/TCM_029010	2	TCM_038000/TCM_029149
tcc00290	Valine, leucine and isoleucine biosynthesis	0.272680088111354	TCM_034633/TCM_020103/TCM_000863/TCM_047047/TCM_023447/TCM_020385/TCM_034632/TCM_006338	tcc:18591916/tcc:18602534/tcc:18611350/tcc:18602293/tcc:18598513/tcc:18602781/tcc:18591915/tcc:18607290	8	3	TCM_023447/TCM_020385/TCM_006338	5	TCM_034633/TCM_020103/TCM_000863/TCM_047047/TCM_034632
tcc01250	Biosynthesis of nucleotide sugars	0.272680088111354	TCM_020234/TCM_037734/TCM_036774/TCM_015041/TCM_016202/TCM_015697/TCM_019440/TCM_016989/TCM_042808/TCM_016477/TCM_002492/TCM_025765/TCM_037776/TCM_037732/TCM_010981/TCM_004002/TCM_020017/TCM_045793/TCM_034218/TCM_006856/TCM_034083/TCM_011308/TCM_020551/TCM_036835/TCM_039576/TCM_007977	tcc:18602648/tcc:18588467/tcc:18587583/tcc:18605458/tcc:18606475/tcc:18606013/tcc:18602044/tcc:18600854/tcc:18586130/tcc:18606714/tcc:18612536/tcc:18599422/tcc:18588505/tcc:18596054/tcc:18609836/tcc:18613126/tcc:18602468/tcc:18606475/tcc:18591546/tcc:18607754/tcc:18591422/tcc:18610064/tcc:18602926/tcc:18587640/tcc:18589436/tcc:18603687	26	12	TCM_015041/TCM_002492/TCM_010981/TCM_004002/TCM_020017/TCM_045793/TCM_034218/TCM_006856/TCM_034083/TCM_020551/TCM_039576/TCM_007977	14	TCM_020234/TCM_037734/TCM_036774/TCM_016202/TCM_015697/TCM_019440/TCM_016989/TCM_042808/TCM_016477/TCM_025765/TCM_037776/TCM_037732/TCM_011308/TCM_036835
tcc00640	Propanoate metabolism	0.277944061050459	TCM_046789/TCM_035303/TCM_038623/TCM_005375/TCM_001513/TCM_001150/TCM_021382/TCM_008258/TCM_007348/TCM_007696/TCM_039756/TCM_021331/TCM_017829	tcc:18603535/tcc:18592466/tcc:18589127/tcc:18614175/tcc:18611885/tcc:18611597/tcc:18603666/tcc:18608795/tcc:18608184/tcc:18608468/tcc:18589496/tcc:18603617/tcc:18601304	13	3	TCM_007696/TCM_039756/TCM_021331	10	TCM_046789/TCM_035303/TCM_038623/TCM_005375/TCM_001513/TCM_001150/TCM_021382/TCM_008258/TCM_007348/TCM_017829
tcc00591	Linoleic acid metabolism	0.344072056383419	TCM_024457/TCM_040483/TCM_026546/TCM_040468/TCM_026543/TCM_040462/TCM_029864	tcc:18598820/tcc:18589731/tcc:18600371/tcc:18589731/tcc:18600368/tcc:18589726/tcc:18596845	7	4	TCM_040483/TCM_040468/TCM_026543/TCM_040462	3	TCM_024457/TCM_026546/TCM_029864
tcc00960	Tropane, piperidine and pyridine alkaloid biosynthesis	0.402781916046385	TCM_001741/TCM_024558/TCM_037858/TCM_037152/TCM_019751/TCM_024555/TCM_041763/TCM_020604/TCM_041768/TCM_012170/TCM_041774/TCM_042735	tcc:18612074/tcc:18598875/tcc:18588579/tcc:18587936/tcc:18612074/tcc:18598875/tcc:18590622/tcc:18602968/tcc:18590625/tcc:18603984/tcc:18590630/tcc:18586065	12	7	TCM_037858/TCM_019751/TCM_024555/TCM_041763/TCM_020604/TCM_041768/TCM_041774	5	TCM_001741/TCM_024558/TCM_037152/TCM_012170/TCM_042735
tcc00460	Cyanoamino acid metabolism	0.437984150804423	TCM_001215/TCM_031180/TCM_046849/TCM_034559/TCM_041340/TCM_046853/TCM_019281/TCM_033762/TCM_023394/TCM_014361/TCM_000770/TCM_012568/TCM_004647	tcc:18611652/tcc:18593729/tcc:18597114/tcc:18591852/tcc:18590263/tcc:18597116/tcc:18601935/tcc:18591132/tcc:18598500/tcc:18604890/tcc:18611267/tcc:18604248/tcc:18613554	13	8	TCM_046849/TCM_034559/TCM_019281/TCM_023394/TCM_014361/TCM_000770/TCM_012568/TCM_004647	5	TCM_001215/TCM_031180/TCM_041340/TCM_046853/TCM_033762
tcc00410	beta-Alanine metabolism	0.468702566378204	TCM_012994/TCM_001150/TCM_021382/TCM_008258/TCM_007348/TCM_007696/TCM_037662/TCM_016858/TCM_017829/TCM_001909/TCM_037512/TCM_020604/TCM_012170/TCM_010250	tcc:18604415/tcc:18611597/tcc:18603666/tcc:18608795/tcc:18608184/tcc:18608468/tcc:18588398/tcc:18600736/tcc:18601304/tcc:18612191/tcc:18596241/tcc:18602968/tcc:18603984/tcc:18609398	14	5	TCM_007696/TCM_037662/TCM_016858/TCM_037512/TCM_020604	9	TCM_012994/TCM_001150/TCM_021382/TCM_008258/TCM_007348/TCM_017829/TCM_001909/TCM_012170/TCM_010250
tcc00780	Biotin metabolism	0.537220693277072	TCM_029198/TCM_010763/TCM_024898/TCM_046682/TCM_029513/TCM_014887	tcc:18596271/tcc:18609697/tcc:18599097/tcc:18611607/tcc:18596525/tcc:18605323	6	6	TCM_029198/TCM_010763/TCM_024898/TCM_046682/TCM_029513/TCM_014887	0
tcc00603	Glycosphingolipid biosynthesis - globo and isoglobo series	0.560411354907505	TCM_021723/TCM_007627/TCM_045545/TCM_007639/TCM_013025	tcc:18597570/tcc:18608411/tcc:18587492/tcc:18608418/tcc:18604425	5	1	TCM_007639	4	TCM_021723/TCM_007627/TCM_045545/TCM_013025
tcc00520	Amino sugar and nucleotide sugar metabolism	0.607828332511789	TCM_020234/TCM_006498/TCM_036774/TCM_015041/TCM_037111/TCM_024199/TCM_016202/TCM_019440/TCM_016989/TCM_042808/TCM_004867/TCM_016477/TCM_002492/TCM_025765/TCM_017825/TCM_037776/TCM_019913/TCM_010981/TCM_020017/TCM_045793/TCM_034218/TCM_006856/TCM_034083/TCM_020551/TCM_037105/TCM_036835/TCM_039576/TCM_019914/TCM_000095/TCM_024201/TCM_007977/TCM_019912	tcc:18602648/tcc:18607437/tcc:18587583/tcc:18605458/tcc:18587892/tcc:18598711/tcc:18606475/tcc:18602044/tcc:18600854/tcc:18586130/tcc:18613743/tcc:18606714/tcc:18612536/tcc:18599422/tcc:18601302/tcc:18588505/tcc:18602389/tcc:18609836/tcc:18602468/tcc:18606475/tcc:18591546/tcc:18607754/tcc:18591422/tcc:18602926/tcc:18587887/tcc:18587640/tcc:18589436/tcc:18602390/tcc:18610673/tcc:18598711/tcc:18603…	32	13	TCM_015041/TCM_004867/TCM_002492/TCM_017825/TCM_010981/TCM_020017/TCM_045793/TCM_034218/TCM_006856/TCM_034083/TCM_020551/TCM_039576/TCM_007977	19	TCM_020234/TCM_006498/TCM_036774/TCM_037111/TCM_024199/TCM_016202/TCM_019440/TCM_016989/TCM_042808/TCM_016477/TCM_025765/TCM_037776/TCM_019913/TCM_037105/TCM_036835/TCM_019914/TCM_000095/TCM_024201/TCM_019912
tcc00904	Diterpenoid biosynthesis	0.607828332511789	TCM_032327/TCM_001532/TCM_004358/TCM_033930/TCM_042332/TCM_004873	tcc:18594523/tcc:18611901/tcc:18613340/tcc:18591283/tcc:18585699/tcc:18613748	6	4	TCM_001532/TCM_004358/TCM_033930/TCM_042332	2	TCM_032327/TCM_004873
tcc03030	DNA replication	0.607828332511789	TCM_042345/TCM_024908/TCM_000647/TCM_014274/TCM_010761/TCM_029512/TCM_025632/TCM_047088/TCM_004805/TCM_006817/TCM_005965/TCM_003529	tcc:18585710/tcc:18599104/tcc:18611153/tcc:18604843/tcc:18609695/tcc:18596524/tcc:18599641/tcc:18587900/tcc:18613690/tcc:18607717/tcc:18606978/tcc:18612947	12	11	TCM_042345/TCM_000647/TCM_014274/TCM_010761/TCM_029512/TCM_025632/TCM_047088/TCM_004805/TCM_006817/TCM_005965/TCM_003529	1	TCM_024908
tcc00945	Stilbenoid, diarylheptanoid and gingerol biosynthesis	0.607828332511789	TCM_022150/TCM_037026/TCM_000651/TCM_022141/TCM_039725/TCM_019813/TCM_019815/TCM_025946/TCM_014576/TCM_014578	tcc:18597945/tcc:18587818/tcc:18611157/tcc:18597944/tcc:18589488/tcc:18602309/tcc:18602309/tcc:18599886/tcc:18605051/tcc:18605052	10	3	TCM_022141/TCM_039725/TCM_019813	7	TCM_022150/TCM_037026/TCM_000651/TCM_019815/TCM_025946/TCM_014576/TCM_014578
tcc00941	Flavonoid biosynthesis	0.607828332511789	TCM_022150/TCM_036475/TCM_037026/TCM_000651/TCM_024558/TCM_036483/TCM_043000/TCM_022141/TCM_042998/TCM_039725/TCM_019813/TCM_010537/TCM_024555/TCM_040896/TCM_019815/TCM_025946/TCM_014576/TCM_036480/TCM_014578	tcc:18597945/tcc:18593023/tcc:18587818/tcc:18611157/tcc:18598875/tcc:18593023/tcc:18586274/tcc:18597944/tcc:18586269/tcc:18589488/tcc:18602309/tcc:18609567/tcc:18598875/tcc:18589969/tcc:18602309/tcc:18599886/tcc:18605051/tcc:18593025/tcc:18605052	19	10	TCM_036475/TCM_036483/TCM_043000/TCM_022141/TCM_042998/TCM_039725/TCM_019813/TCM_010537/TCM_024555/TCM_040896	9	TCM_022150/TCM_037026/TCM_000651/TCM_024558/TCM_019815/TCM_025946/TCM_014576/TCM_036480/TCM_014578
tcc00562	Inositol phosphate metabolism	0.607828332511789	TCM_034615/TCM_037734/TCM_041830/TCM_025684/TCM_015697/TCM_015776/TCM_042498/TCM_007348/TCM_022303/TCM_010843/TCM_037732/TCM_006618/TCM_021539/TCM_011308/TCM_014656/TCM_041614/TCM_042497	tcc:18591899/tcc:18588467/tcc:18590682/tcc:18599683/tcc:18606013/tcc:18606093/tcc:18585852/tcc:18608184/tcc:18598063/tcc:18609756/tcc:18596054/tcc:18607542/tcc:18597400/tcc:18610064/tcc:18605118/tcc:18590488/tcc:18585851	17	3	TCM_041830/TCM_021539/TCM_014656	14	TCM_034615/TCM_037734/TCM_025684/TCM_015697/TCM_015776/TCM_042498/TCM_007348/TCM_022303/TCM_010843/TCM_037732/TCM_006618/TCM_011308/TCM_041614/TCM_042497
tcc00130	Ubiquinone and other terpenoid-quinone biosynthesis	0.615108804294977	TCM_013842/TCM_022248/TCM_001609/TCM_030049/TCM_001963/TCM_041645/TCM_038994/TCM_042143/TCM_000439/TCM_029272/TCM_039725/TCM_025035/TCM_007431	tcc:18604607/tcc:18598026/tcc:18611964/tcc:18597014/tcc:18612224/tcc:18590517/tcc:18589246/tcc:18590950/tcc:18610976/tcc:18596332/tcc:18589488/tcc:18599202/tcc:18608257	13	2	TCM_039725/TCM_025035	11	TCM_013842/TCM_022248/TCM_001609/TCM_030049/TCM_001963/TCM_041645/TCM_038994/TCM_042143/TCM_000439/TCM_029272/TCM_007431
tcc00450	Selenocompound metabolism	0.711178509663522	TCM_015649/TCM_020727/TCM_018643/TCM_034204/TCM_000024	tcc:18605977/tcc:18603080/tcc:18601561/tcc:18591531/tcc:18611463	5	1	TCM_034204	4	TCM_015649/TCM_020727/TCM_018643/TCM_000024
tcc00100	Steroid biosynthesis	0.711178509663522	TCM_016086/TCM_006348/TCM_024457/TCM_036191/TCM_008316/TCM_024686/TCM_002199/TCM_041759/TCM_000850/TCM_006346	tcc:18606367/tcc:108660985/tcc:18598820/tcc:18592839/tcc:18608823/tcc:18598956/tcc:18612368/tcc:18590619/tcc:18611338/tcc:18607297	10	8	TCM_016086/TCM_036191/TCM_008316/TCM_024686/TCM_002199/TCM_041759/TCM_000850/TCM_006346	2	TCM_006348/TCM_024457
tcc00950	Isoquinoline alkaloid biosynthesis	0.711178509663522	TCM_007889/TCM_001741/TCM_037858/TCM_029925/TCM_037152/TCM_029922/TCM_029921/TCM_019751/TCM_020604/TCM_012170	tcc:18608593/tcc:18612074/tcc:18588579/tcc:18596899/tcc:18587936/tcc:18596895/tcc:18596894/tcc:18612074/tcc:18602968/tcc:18603984	10	4	TCM_037858/TCM_029925/TCM_019751/TCM_020604	6	TCM_007889/TCM_001741/TCM_037152/TCM_029922/TCM_029921/TCM_012170
tcc00760	Nicotinate and nicotinamide metabolism	0.84060691168433	TCM_000648/TCM_014491/TCM_030637/TCM_022528/TCM_037637/TCM_040748	tcc:18611154/tcc:18604978/tcc:18593282/tcc:18598203/tcc:18588375/tcc:18589875	6	2	TCM_030637/TCM_037637	4	TCM_000648/TCM_014491/TCM_022528/TCM_040748
tcc00350	Tyrosine metabolism	0.893233010527874	TCM_025554/TCM_001963/TCM_007889/TCM_039453/TCM_001741/TCM_037858/TCM_029925/TCM_037152/TCM_029922/TCM_029921/TCM_019751/TCM_021591/TCM_020604/TCM_012170	tcc:18599592/tcc:18612224/tcc:18608593/tcc:18589402/tcc:18612074/tcc:18588579/tcc:18596899/tcc:18587936/tcc:18596895/tcc:18596894/tcc:18612074/tcc:18597450/tcc:18602968/tcc:18603984	14	6	TCM_025554/TCM_039453/TCM_037858/TCM_029925/TCM_019751/TCM_020604	8	TCM_001963/TCM_007889/TCM_001741/TCM_037152/TCM_029922/TCM_029921/TCM_021591/TCM_012170
tcc00062	Fatty acid elongation	0.893233010527874	TCM_034048/TCM_041922/TCM_037419/TCM_042987/TCM_006881/TCM_038359	tcc:18591390/tcc:18590770/tcc:18588179/tcc:18586263/tcc:18607775/tcc:18588970	6	3	TCM_037419/TCM_042987/TCM_038359	3	TCM_034048/TCM_041922/TCM_006881
tcc00565	Ether lipid metabolism	0.893233010527874	TCM_025684/TCM_005448/TCM_024457/TCM_016153/TCM_037005/TCM_014656	tcc:18599683/tcc:18614242/tcc:18598820/tcc:18606428/tcc:18587797/tcc:18605118	6	1	TCM_014656	5	TCM_025684/TCM_005448/TCM_024457/TCM_016153/TCM_037005
tcc00310	Lysine degradation	0.893233010527874	TCM_030451/TCM_037438/TCM_021382/TCM_021331/TCM_016858/TCM_037512/TCM_010250	tcc:18597350/tcc:18588195/tcc:18603666/tcc:18603617/tcc:18600736/tcc:18596241/tcc:18609398	7	3	TCM_021331/TCM_016858/TCM_037512	4	TCM_030451/TCM_037438/TCM_021382/TCM_010250
tcc00071	Fatty acid degradation	0.893233010527874	TCM_030451/TCM_037853/TCM_042818/TCM_001150/TCM_021382/TCM_008258/TCM_025554/TCM_026552/TCM_016858/TCM_037512/TCM_037160/TCM_010250	tcc:18597350/tcc:18588574/tcc:18586138/tcc:18611597/tcc:18603666/tcc:18608795/tcc:18599592/tcc:18600377/tcc:18600736/tcc:18596241/tcc:18587944/tcc:18609398	12	3	TCM_025554/TCM_016858/TCM_037512	9	TCM_030451/TCM_037853/TCM_042818/TCM_001150/TCM_021382/TCM_008258/TCM_026552/TCM_037160/TCM_010250
tcc00240	Pyrimidine metabolism	0.968592953377764	TCM_002688/TCM_012994/TCM_017203/TCM_022528/TCM_037637/TCM_017168/TCM_031657/TCM_005955/TCM_034021/TCM_035668/TCM_006844/TCM_041095/TCM_001302/TCM_042355/TCM_007691	tcc:18612647/tcc:18604415/tcc:18601017/tcc:18598203/tcc:18588375/tcc:18600990/tcc:18594090/tcc:18606987/tcc:18591367/tcc:18611720/tcc:18607742/tcc:18594090/tcc:18611720/tcc:18585718/tcc:18608461	15	10	TCM_017203/TCM_037637/TCM_031657/TCM_034021/TCM_035668/TCM_006844/TCM_041095/TCM_001302/TCM_042355/TCM_007691	5	TCM_002688/TCM_012994/TCM_022528/TCM_017168/TCM_005955
tcc00061	Fatty acid biosynthesis	0.968592953377764	TCM_005375/TCM_029198/TCM_010763/TCM_026552/TCM_039756/TCM_024898/TCM_046682/TCM_029513/TCM_002853/TCM_016019	tcc:18614175/tcc:18596271/tcc:18609697/tcc:18600377/tcc:18589496/tcc:18599097/tcc:18611607/tcc:18596525/tcc:18612736/tcc:18606308	10	8	TCM_029198/TCM_010763/TCM_039756/TCM_024898/TCM_046682/TCM_029513/TCM_002853/TCM_016019	2	TCM_005375/TCM_026552
tcc03440	Homologous recombination	0.968592953377764	TCM_037260/TCM_042431/TCM_024908/TCM_006068/TCM_003952/TCM_014274/TCM_025632/TCM_039096/TCM_021601/TCM_041998/TCM_037449	tcc:18588035/tcc:18585788/tcc:18599104/tcc:18607067/tcc:18613088/tcc:18604843/tcc:18599641/tcc:18589261/tcc:18597460/tcc:18590829/tcc:18588206	11	9	TCM_042431/TCM_006068/TCM_003952/TCM_014274/TCM_025632/TCM_039096/TCM_021601/TCM_041998/TCM_037449	2	TCM_037260/TCM_024908
tcc00740	Riboflavin metabolism	0.972345400132098	TCM_007420/TCM_025079/TCM_011231/TCM_011228/TCM_016251	tcc:18608247/tcc:18599240/tcc:18609998/tcc:18609996/tcc:18606519	5	0		5	TCM_007420/TCM_025079/TCM_011231/TCM_011228/TCM_016251
tcc00600	Sphingolipid metabolism	0.972345400132098	TCM_007627/TCM_019744/TCM_045545/TCM_007639/TCM_011723/TCM_036582/TCM_013025/TCM_036279	tcc:18608411/tcc:18602251/tcc:18587492/tcc:18608418/tcc:18610411/tcc:18593089/tcc:18604425/tcc:18592889	8	3	TCM_007639/TCM_036582/TCM_036279	5	TCM_007627/TCM_019744/TCM_045545/TCM_011723/TCM_013025
tcc00920	Sulfur metabolism	0.972345400132098	TCM_020211/TCM_020727/TCM_018643/TCM_030406/TCM_034204/TCM_029957/TCM_030673/TCM_026470	tcc:18602629/tcc:18603080/tcc:18601561/tcc:18597312/tcc:18591531/tcc:18596926/tcc:18593316/tcc:18600301	8	2	TCM_034204/TCM_026470	6	TCM_020211/TCM_020727/TCM_018643/TCM_030406/TCM_029957/TCM_030673
tcc04070	Phosphatidylinositol signaling system	0.972345400132098	TCM_034615/TCM_042498/TCM_022303/TCM_010843/TCM_006618/TCM_018328/TCM_031295/TCM_033562/TCM_021387/TCM_041614/TCM_042497	tcc:18591899/tcc:18585852/tcc:18598063/tcc:18609756/tcc:18607542/tcc:18601431/tcc:18593804/tcc:18594957/tcc:18603671/tcc:18590488/tcc:18585851	11	0		11	TCM_034615/TCM_042498/TCM_022303/TCM_010843/TCM_006618/TCM_018328/TCM_031295/TCM_033562/TCM_021387/TCM_041614/TCM_042497
tcc00073	Cutin, suberine and wax biosynthesis	0.972345400132098	TCM_011023/TCM_011254/TCM_004164/TCM_021186/TCM_020975/TCM_029058/TCM_020978	tcc:18609860/tcc:18610017/tcc:18613205/tcc:18603482/tcc:18603291/tcc:18596153/tcc:18603294	7	2	TCM_020975/TCM_029058	5	TCM_011023/TCM_011254/TCM_004164/TCM_021186/TCM_020978
tcc04712	Circadian rhythm - plant	0.972345400132098	TCM_028963/TCM_022066/TCM_035715/TCM_005195/TCM_024558/TCM_014102/TCM_024555/TCM_005034/TCM_043038	tcc:18596071/tcc:18597878/tcc:18592693/tcc:18614019/tcc:18598875/tcc:18604747/tcc:18598875/tcc:18613889/tcc:18586308	9	1	TCM_024555	8	TCM_028963/TCM_022066/TCM_035715/TCM_005195/TCM_024558/TCM_014102/TCM_005034/TCM_043038
tcc00020	Citrate cycle (TCA cycle)	0.972345400132098	TCM_030866/TCM_036333/TCM_034583/TCM_005037/TCM_001815/TCM_030869/TCM_021331/TCM_011824/TCM_000904/TCM_029464/TCM_005626	tcc:18593492/tcc:18592930/tcc:18591873/tcc:18613891/tcc:18612123/tcc:18610098/tcc:18603617/tcc:18610503/tcc:18611387/tcc:18596485/tcc:18614398	11	6	TCM_036333/TCM_005037/TCM_030869/TCM_021331/TCM_011824/TCM_029464	5	TCM_030866/TCM_034583/TCM_001815/TCM_000904/TCM_005626
tcc00909	Sesquiterpenoid and triterpenoid biosynthesis	0.972345400132098	TCM_006348/TCM_029480/TCM_027369/TCM_000850/TCM_006346	tcc:108660985/tcc:18595542/tcc:18595384/tcc:18611338/tcc:18607297	5	3	TCM_029480/TCM_000850/TCM_006346	2	TCM_006348/TCM_027369
tcc01212	Fatty acid metabolism	0.972345400132098	TCM_030451/TCM_005375/TCM_037853/TCM_029198/TCM_001150/TCM_010763/TCM_021382/TCM_008258/TCM_026552/TCM_039756/TCM_024898/TCM_046682/TCM_029513/TCM_016019/TCM_037160	tcc:18597350/tcc:18614175/tcc:18588574/tcc:18596271/tcc:18611597/tcc:18609697/tcc:18603666/tcc:18608795/tcc:18600377/tcc:18589496/tcc:18599097/tcc:18611607/tcc:18596525/tcc:18606308/tcc:18587944	15	7	TCM_029198/TCM_010763/TCM_039756/TCM_024898/TCM_046682/TCM_029513/TCM_016019	8	TCM_030451/TCM_005375/TCM_037853/TCM_001150/TCM_021382/TCM_008258/TCM_026552/TCM_037160
tcc00860	Porphyrin metabolism	0.99999999999992	TCM_000609/TCM_037874/TCM_016145/TCM_041583/TCM_034582/TCM_014019/TCM_014750/TCM_024152/TCM_020469/TCM_031374	tcc:18611120/tcc:18588595/tcc:18606423/tcc:18590461/tcc:18591872/tcc:18604703/tcc:18605199/tcc:18598690/tcc:18602858/tcc:18593874	10	5	TCM_000609/TCM_014019/TCM_024152/TCM_020469/TCM_031374	5	TCM_037874/TCM_016145/TCM_041583/TCM_034582/TCM_014750
tcc00340	Histidine metabolism	0.99999999999992	TCM_017371/TCM_016858/TCM_037512/TCM_010250	tcc:18601150/tcc:18600736/tcc:18596241/tcc:18609398	4	3	TCM_017371/TCM_016858/TCM_037512	1	TCM_010250
tcc01240	Biosynthesis of cofactors	0.99999999999992	TCM_034633/TCM_020234/TCM_000648/TCM_029198/TCM_007420/TCM_000863/TCM_005259/TCM_019440/TCM_034559/TCM_030166/TCM_013842/TCM_010763/TCM_001609/TCM_040974/TCM_030049/TCM_012043/TCM_023087/TCM_001963/TCM_025079/TCM_014491/TCM_041645/TCM_021586/TCM_034582/TCM_031067/TCM_024898/TCM_024488/TCM_031657/TCM_005955/TCM_046682/TCM_021331/TCM_006358/TCM_016858/TCM_000439/TCM_029513/TCM_025035/TCM_034632/TCM…	tcc:18591916/tcc:18602648/tcc:18611154/tcc:18596271/tcc:18608247/tcc:18611350/tcc:18614072/tcc:18602044/tcc:18591852/tcc:18597097/tcc:18604607/tcc:18609697/tcc:18611964/tcc:18590020/tcc:18597014/tcc:18603886/tcc:18598443/tcc:18612224/tcc:18599240/tcc:18604978/tcc:18590517/tcc:18597445/tcc:18591872/tcc:18593644/tcc:18599097/tcc:18598838/tcc:18594090/tcc:18606987/tcc:18611607/tcc:18603617/tcc:18607…	52	26	TCM_029198/TCM_034559/TCM_030166/TCM_010763/TCM_012043/TCM_023087/TCM_021586/TCM_031067/TCM_024898/TCM_031657/TCM_046682/TCM_021331/TCM_006358/TCM_016858/TCM_029513/TCM_025035/TCM_006844/TCM_014909/TCM_041095/TCM_033964/TCM_042355/TCM_006338/TCM_011190/TCM_014887/TCM_011191/TCM_007691	26	TCM_034633/TCM_020234/TCM_000648/TCM_007420/TCM_000863/TCM_005259/TCM_019440/TCM_013842/TCM_001609/TCM_040974/TCM_030049/TCM_001963/TCM_025079/TCM_014491/TCM_041645/TCM_034582/TCM_024488/TCM_005955/TCM_000439/TCM_034632/TCM_040748/TCM_037165/TCM_016251/TCM_029005/TCM_010250/TCM_007431
tcc00790	Folate biosynthesis	0.99999999999992	TCM_007420/TCM_040974/TCM_023087/TCM_024488/TCM_006844	tcc:18608247/tcc:18590020/tcc:18598443/tcc:18598838/tcc:18607742	5	2	TCM_023087/TCM_006844	3	TCM_007420/TCM_040974/TCM_024488
tcc03410	Base excision repair	0.99999999999992	TCM_004119/TCM_004107/TCM_021648/TCM_024908/TCM_005970/TCM_025632/TCM_020122/TCM_033602/TCM_004120/TCM_041443/TCM_011079	tcc:18613182/tcc:18613182/tcc:18597500/tcc:18599104/tcc:18606983/tcc:18599641/tcc:18602548/tcc:18594976/tcc:18613182/tcc:18590339/tcc:18609902	11	10	TCM_004119/TCM_004107/TCM_021648/TCM_005970/TCM_025632/TCM_020122/TCM_033602/TCM_004120/TCM_041443/TCM_011079	1	TCM_024908
tcc00230	Purine metabolism	0.99999999999992	TCM_020727/TCM_015041/TCM_015773/TCM_027245/TCM_035853/TCM_026264/TCM_000067/TCM_017203/TCM_040656/TCM_034204/TCM_037637/TCM_010981/TCM_022183/TCM_029141/TCM_035668/TCM_006004/TCM_001302/TCM_026470	tcc:18603080/tcc:18605458/tcc:18606090/tcc:18587775/tcc:18592742/tcc:18600133/tcc:18610649/tcc:18601017/tcc:18589817/tcc:18591531/tcc:18588375/tcc:18609836/tcc:18597977/tcc:18596228/tcc:18611720/tcc:18607014/tcc:18611720/tcc:18600301	18	12	TCM_015041/TCM_027245/TCM_026264/TCM_000067/TCM_017203/TCM_034204/TCM_037637/TCM_010981/TCM_022183/TCM_035668/TCM_001302/TCM_026470	6	TCM_020727/TCM_015773/TCM_035853/TCM_040656/TCM_029141/TCM_006004
tcc04136	Autophagy - other	0.99999999999992	TCM_001373/TCM_038431/TCM_007042/TCM_015554/TCM_030236/TCM_004423/TCM_005569	tcc:18611770/tcc:18589024/tcc:18607920/tcc:18605896/tcc:18597160/tcc:18608126/tcc:18614353	7	0		7	TCM_001373/TCM_038431/TCM_007042/TCM_015554/TCM_030236/TCM_004423/TCM_005569
tcc01232	Nucleotide metabolism	0.99999999999992	TCM_002688/TCM_027245/TCM_035853/TCM_000067/TCM_017203/TCM_040656/TCM_022528/TCM_037637/TCM_017168/TCM_005955/TCM_034021/TCM_022183/TCM_035668/TCM_006844/TCM_001302/TCM_042355	tcc:18612647/tcc:18587775/tcc:18592742/tcc:18610649/tcc:18601017/tcc:18589817/tcc:18598203/tcc:18588375/tcc:18600990/tcc:18606987/tcc:18591367/tcc:18597977/tcc:18611720/tcc:18607742/tcc:18611720/tcc:18585718	16	10	TCM_027245/TCM_000067/TCM_017203/TCM_037637/TCM_034021/TCM_022183/TCM_035668/TCM_006844/TCM_001302/TCM_042355	6	TCM_002688/TCM_035853/TCM_040656/TCM_022528/TCM_017168/TCM_005955
tcc04145	Phagosome	0.99999999999992	TCM_016249/TCM_047093/TCM_041705/TCM_015175/TCM_010843/TCM_032006/TCM_026930/TCM_040994/TCM_014785/TCM_021786/TCM_012004/TCM_001266/TCM_025914/TCM_034607/TCM_029102/TCM_018485	tcc:18606517/tcc:18588568/tcc:18590570/tcc:18605569/tcc:18609756/tcc:18594328/tcc:18595063/tcc:18590034/tcc:18605229/tcc:18597621/tcc:18603854/tcc:18611693/tcc:18599856/tcc:18608121/tcc:18610800/tcc:18601487	16	11	TCM_016249/TCM_047093/TCM_041705/TCM_015175/TCM_040994/TCM_014785/TCM_021786/TCM_012004/TCM_034607/TCM_029102/TCM_018485	5	TCM_010843/TCM_032006/TCM_026930/TCM_001266/TCM_025914
tcc00900	Terpenoid backbone biosynthesis	0.99999999999992	TCM_030451/TCM_021107/TCM_007551/TCM_016874/TCM_012070/TCM_011896/TCM_014019/TCM_007601/TCM_007559/TCM_030583/TCM_046119	tcc:18597350/tcc:18603409/tcc:18608350/tcc:18600750/tcc:18603909/tcc:18610569/tcc:18604703/tcc:18608389/tcc:18608355/tcc:18593234/tcc:18610569	11	5	TCM_007551/TCM_014019/TCM_007559/TCM_030583/TCM_046119	6	TCM_030451/TCM_021107/TCM_016874/TCM_012070/TCM_011896/TCM_007601
tcc00400	Phenylalanine, tyrosine and tryptophan biosynthesis	0.99999999999992	TCM_025937/TCM_001741/TCM_025933/TCM_037858/TCM_011238/TCM_037152/TCM_019615/TCM_019751/TCM_038186/TCM_042564	tcc:18599879/tcc:18612074/tcc:18599875/tcc:18588579/tcc:18610003/tcc:18587936/tcc:18602150/tcc:18612074/tcc:18588852/tcc:18585910	10	5	TCM_037858/TCM_011238/TCM_019751/TCM_038186/TCM_042564	5	TCM_025937/TCM_001741/TCM_025933/TCM_037152/TCM_019615
tcc00511	Other glycan degradation	0.99999999999992	TCM_014870/TCM_000183/TCM_036279	tcc:18605307/tcc:18610747/tcc:18592889	3	1	TCM_036279	2	TCM_014870/TCM_000183
tcc00730	Thiamine metabolism	0.99999999999992	TCM_021107/TCM_030166/TCM_000067/TCM_031067	tcc:18603409/tcc:18597097/tcc:18610649/tcc:18593644	4	3	TCM_030166/TCM_000067/TCM_031067	1	TCM_021107
tcc00670	One carbon pool by folate	0.99999999999992	TCM_034559/TCM_035650/TCM_006844	tcc:18591852/tcc:18592654/tcc:18607742	3	3	TCM_034559/TCM_035650/TCM_006844	0
tcc00531	Glycosaminoglycan degradation	0.99999999999992	TCM_022282/TCM_026658	tcc:18598045/tcc:18600477	2	2	TCM_022282/TCM_026658	0
tcc03430	Mismatch repair	0.99999999999992	TCM_024908/TCM_014274/TCM_025632/TCM_037911/TCM_029587	tcc:18599104/tcc:18604843/tcc:18599641/tcc:18588626/tcc:18596590	5	4	TCM_014274/TCM_025632/TCM_037911/TCM_029587	1	TCM_024908
tcc04146	Peroxisome	0.99999999999992	TCM_040844/TCM_031356/TCM_000075/TCM_029459/TCM_019333/TCM_001150/TCM_008258/TCM_026172/TCM_030499/TCM_026552/TCM_040656/TCM_040868/TCM_010721/TCM_030333/TCM_046843/TCM_019331	tcc:18589941/tcc:18593857/tcc:18610656/tcc:18596481/tcc:18601969/tcc:18611597/tcc:18608795/tcc:18600060/tcc:18593177/tcc:18600377/tcc:18589817/tcc:18589957/tcc:18591705/tcc:18597252/tcc:18596266/tcc:18601969	16	0		16	TCM_040844/TCM_031356/TCM_000075/TCM_029459/TCM_019333/TCM_001150/TCM_008258/TCM_026172/TCM_030499/TCM_026552/TCM_040656/TCM_040868/TCM_010721/TCM_030333/TCM_046843/TCM_019331
tcc03250	Viral life cycle - HIV-1	0.99999999999992	TCM_034099/TCM_010313/TCM_047035/TCM_001448	tcc:18591437/tcc:18609440/tcc:18601186/tcc:18611832	4	2	TCM_047035/TCM_001448	2	TCM_034099/TCM_010313
tcc03020	RNA polymerase	0.99999999999992	TCM_032430/TCM_030466/TCM_028913/TCM_024387/TCM_041976/TCM_016168	tcc:18594588/tcc:18597364/tcc:18610623/tcc:18598796/tcc:18603906/tcc:18606443	6	6	TCM_032430/TCM_030466/TCM_028913/TCM_024387/TCM_041976/TCM_016168	0
tcc00514	Other types of O-glycan biosynthesis	0.99999999999992	TCM_034000	tcc:18591349	1	0		1	TCM_034000
tcc03060	Protein export	0.99999999999992	TCM_033924/TCM_035189/TCM_033925/TCM_026347/TCM_032006/TCM_022618/novel.5	tcc:18591278/tcc:18592398/tcc:18591278/tcc:18600192/tcc:18594328/tcc:18598256/tcc:18606698	7	2	TCM_026347/novel.5	5	TCM_033924/TCM_035189/TCM_033925/TCM_032006/TCM_022618
tcc01040	Biosynthesis of unsaturated fatty acids	0.99999999999992	TCM_001150/TCM_008258	tcc:18611597/tcc:18608795	2	0		2	TCM_001150/TCM_008258
tcc03018	RNA degradation	0.99999999999992	TCM_030467/TCM_037235/TCM_014984/TCM_002009/TCM_026126/TCM_043141/TCM_028852/TCM_035855/TCM_027415/TCM_029055/TCM_014910/TCM_041300/TCM_040507/TCM_028918	tcc:18597365/tcc:18588012/tcc:18605409/tcc:18612249/tcc:18594596/tcc:18586396/tcc:18595992/tcc:18592744/tcc:18595418/tcc:18596150/tcc:18605343/tcc:18590248/tcc:18589742/tcc:18596042	14	8	TCM_030467/TCM_037235/TCM_014984/TCM_028852/TCM_035855/TCM_029055/TCM_014910/TCM_040507	6	TCM_002009/TCM_026126/TCM_043141/TCM_027415/TCM_041300/TCM_028918
tcc00750	Vitamin B6 metabolism	0.99999999999992	TCM_029005	tcc:18596109	1	0		1	TCM_029005
tcc00513	Various types of N-glycan biosynthesis	0.99999999999992	TCM_046895/TCM_007068/TCM_011698	tcc:18592964/tcc:18607941/tcc:18610389	3	0		3	TCM_046895/TCM_007068/TCM_011698
tcc03420	Nucleotide excision repair	0.99999999999992	TCM_005140/TCM_004402/TCM_032430/TCM_030466/TCM_024908/TCM_014274/TCM_025632/TCM_024387	tcc:18613971/tcc:18613370/tcc:18594588/tcc:18597364/tcc:18599104/tcc:18604843/tcc:18599641/tcc:18598796	8	6	TCM_004402/TCM_032430/TCM_030466/TCM_014274/TCM_025632/TCM_024387	2	TCM_005140/TCM_024908
tcc04144	Endocytosis	0.99999999999992	TCM_031318/TCM_005448/TCM_041897/TCM_030788/TCM_041849/TCM_022303/TCM_008353/TCM_016153/TCM_037005/TCM_029653/TCM_029974/TCM_029970/TCM_026946/TCM_030332/TCM_001266/TCM_000691/TCM_006641/TCM_038404/TCM_020969/TCM_020172	tcc:18593825/tcc:18614242/tcc:18590746/tcc:18593420/tcc:18590699/tcc:18598063/tcc:18608844/tcc:18606428/tcc:18587797/tcc:18596647/tcc:18596942/tcc:18596938/tcc:18595078/tcc:18597251/tcc:18611693/tcc:18611195/tcc:18607561/tcc:18589003/tcc:18603286/tcc:18602596	20	7	TCM_008353/TCM_029653/TCM_026946/TCM_030332/TCM_038404/TCM_020969/TCM_020172	13	TCM_031318/TCM_005448/TCM_041897/TCM_030788/TCM_041849/TCM_022303/TCM_016153/TCM_037005/TCM_029974/TCM_029970/TCM_001266/TCM_000691/TCM_006641
tcc04120	Ubiquitin mediated proteolysis	0.99999999999992	TCM_000290/TCM_036350/TCM_041873/TCM_045399/TCM_021148/TCM_042163/TCM_035316/TCM_029255/TCM_029870/TCM_025065/TCM_015205/TCM_031876/TCM_042707/TCM_040797/TCM_001960/TCM_036423	tcc:18610846/tcc:18592943/tcc:18590723/tcc:18587381/tcc:18603446/tcc:18590969/tcc:18592471/tcc:18596318/tcc:18596849/tcc:18599228/tcc:18605594/tcc:18594244/tcc:18586038/tcc:18589908/tcc:18612222/tcc:18592993	16	7	TCM_025065/TCM_015205/TCM_031876/TCM_042707/TCM_040797/TCM_001960/TCM_036423	9	TCM_000290/TCM_036350/TCM_041873/TCM_045399/TCM_021148/TCM_042163/TCM_035316/TCM_029255/TCM_029870
tcc00563	Glycosylphosphatidylinositol (GPI)-anchor biosynthesis	0.99999999999992	TCM_000994	tcc:18611470	1	1	TCM_000994	0
tcc04130	SNARE interactions in vesicular transport	0.99999999999992	TCM_000353/TCM_022978/TCM_026036	tcc:18610905/tcc:18598421/tcc:18599961	3	1	TCM_026036	2	TCM_000353/TCM_022978
tcc03022	Basal transcription factors	0.99999999999992	TCM_004402/TCM_040769/TCM_043099	tcc:18613370/tcc:18589886/tcc:18586361	3	2	TCM_004402/TCM_043099	1	TCM_040769
tcc03013	Nucleocytoplasmic transport	0.99999999999992	TCM_020567/TCM_038072/TCM_047035/TCM_026737/TCM_011357/TCM_016967/TCM_043092/TCM_042816/TCM_021414/TCM_008511/novel.26	tcc:18602937/tcc:18588754/tcc:18601186/tcc:18600545/tcc:18610107/tcc:18600834/tcc:18586354/tcc:18586136/tcc:18603696/tcc:18606669/tcc:18587092	11	10	TCM_020567/TCM_038072/TCM_047035/TCM_011357/TCM_016967/TCM_043092/TCM_042816/TCM_021414/TCM_008511/novel.26	1	TCM_026737
tcc03015	mRNA surveillance pathway	0.99999999999992	TCM_040914/TCM_036589/TCM_037948/TCM_026673/TCM_020880/TCM_035855/TCM_013963/TCM_010741/TCM_043567/TCM_038307/TCM_016346/TCM_042816/TCM_025386/TCM_025390	tcc:18589981/tcc:18593091/tcc:18588659/tcc:18600490/tcc:18603210/tcc:18592744/tcc:18604671/tcc:18609677/tcc:18586632/tcc:18588937/tcc:18606598/tcc:18586136/tcc:18605417/tcc:18605417	14	7	TCM_037948/TCM_035855/TCM_013963/TCM_038307/TCM_042816/TCM_025386/TCM_025390	7	TCM_040914/TCM_036589/TCM_026673/TCM_020880/TCM_010741/TCM_043567/TCM_016346
tcc04141	Protein processing in endoplasmic reticulum	0.99999999999992	TCM_031438/TCM_030200/TCM_017468/TCM_014868/TCM_036350/TCM_041873/TCM_037346/TCM_002876/TCM_033981/TCM_032006/TCM_011019/TCM_000464/TCM_029255/TCM_014930/TCM_037234/TCM_014785/TCM_041713/TCM_001120/TCM_015252/TCM_041714/TCM_036423/TCM_008094/TCM_038404/TCM_041723/TCM_042632/TCM_037345	tcc:18593925/tcc:18597130/tcc:18601202/tcc:18605305/tcc:18592943/tcc:18590723/tcc:18588113/tcc:18612747/tcc:18591332/tcc:18594328/tcc:18609857/tcc:18610997/tcc:18596318/tcc:18605361/tcc:18588486/tcc:18605229/tcc:18590578/tcc:18611572/tcc:18605634/tcc:18590579/tcc:18592993/tcc:18608699/tcc:18589003/tcc:18590587/tcc:18585969/tcc:18588112	26	13	TCM_017468/TCM_014868/TCM_037346/TCM_002876/TCM_037234/TCM_014785/TCM_041713/TCM_001120/TCM_041714/TCM_036423/TCM_038404/TCM_042632/TCM_037345	13	TCM_031438/TCM_030200/TCM_036350/TCM_041873/TCM_033981/TCM_032006/TCM_011019/TCM_000464/TCM_029255/TCM_014930/TCM_015252/TCM_008094/TCM_041723
tcc00510	N-Glycan biosynthesis	0.99999999999992	TCM_038126/TCM_006768	tcc:18588798/tcc:18607676	2	2	TCM_038126/TCM_006768	0
tcc00970	Aminoacyl-tRNA biosynthesis	0.99999999999992	TCM_021675/TCM_006321	tcc:18597525/tcc:18607273	2	1	TCM_006321	1	TCM_021675
tcc03008	Ribosome biogenesis in eukaryotes	0.99999999999992	TCM_016231/TCM_014859/TCM_030253/TCM_014448	tcc:18606501/tcc:18605298/tcc:18597177/tcc:18604945	4	3	TCM_014859/TCM_030253/TCM_014448	1	TCM_016231
tcc03050	Proteasome	0.99999999999992	TCM_042594	tcc:18585936	1	1	TCM_042594	0
tcc00190	Oxidative phosphorylation	0.99999999999992	TCM_013793/TCM_029102/TCM_030229/TCM_029002/TCM_029961/TCM_029994	tcc:18604582/tcc:18610800/tcc:18597153/tcc:18596106/tcc:18596930/tcc:18596961	6	4	TCM_013793/TCM_029102/TCM_030229/TCM_029002	2	TCM_029961/TCM_029994
tcc03040	Spliceosome	0.99999999999992	TCM_005096/TCM_043260/TCM_042816/TCM_032398/TCM_038404/novel.26	tcc:18613934/tcc:18586473/tcc:18586136/tcc:18594568/tcc:18589003/tcc:18587092	6	5	TCM_005096/TCM_043260/TCM_042816/TCM_038404/novel.26	1	TCM_032398
tcc03010	Ribosome	0.99999999999992	TCM_041662/TCM_017109/TCM_017226/TCM_020621/TCM_015505/TCM_029566/TCM_015598/TCM_022507/TCM_033500/TCM_026267/TCM_005339/TCM_037713/TCM_016718/TCM_012365/TCM_002933/TCM_006163/TCM_012788/TCM_043044/TCM_029290	tcc:18590532/tcc:18600955/tcc:18601030/tcc:18600246/tcc:18605854/tcc:18596571/tcc:18605936/tcc:18598192/tcc:18594923/tcc:18590320/tcc:18614144/tcc:18588446/tcc:18612281/tcc:18604142/tcc:18612784/tcc:18607142/tcc:18604333/tcc:18586314/tcc:18596346	19	12	TCM_020621/TCM_029566/TCM_015598/TCM_022507/TCM_033500/TCM_026267/TCM_005339/TCM_037713/TCM_012365/TCM_002933/TCM_006163/TCM_029290	7	TCM_041662/TCM_017109/TCM_017226/TCM_015505/TCM_016718/TCM_012788/TCM_043044

## Sheet: C (ZEBBCH07vsSEBBCH07Lik)
KEGG pathways identified in ZEBBCH07vsSEBBCH07Lik
KEGG pathways highlighted in red are significantly enriched
KEGG ID	Description	padj	gene ID	keggID	Count	Up	Up_Gene_id	Down	Down_Gene_id
tcc00940	Phenylpropanoid biosynthesis	2.03521750482351e-06	TCM_007088/TCM_021202/TCM_001664/TCM_011321/TCM_034114/TCM_007514/TCM_045424/TCM_037024/TCM_045429/TCM_039725/TCM_024936/TCM_000443/TCM_040759/TCM_000444/TCM_010714/TCM_015526/TCM_000651/TCM_007520/TCM_037025/TCM_029767/TCM_010715/TCM_022117/TCM_032808/TCM_014580/TCM_045425/TCM_040763/TCM_007513/TCM_007517/TCM_036816/TCM_011120/TCM_015053/TCM_041378/TCM_007683/TCM_018684/TCM_000295/TCM_004658/TCM…	tcc:18607959/tcc:18603497/tcc:18612010/tcc:18610075/tcc:18591452/tcc:18608319/tcc:18587397/tcc:18587816/tcc:18587400/tcc:18589488/tcc:18599128/tcc:18610979/tcc:18589884/tcc:18610980/tcc:18609668/tcc:18605873/tcc:18611157/tcc:18608323/tcc:18597945/tcc:108660418/tcc:18609669/tcc:18597922/tcc:18594731/tcc:18605054/tcc:18587400/tcc:18589884/tcc:18608318/tcc:18608320/tcc:18587622/tcc:18609925/tcc:1860…	46	30	TCM_007088/TCM_001664/TCM_011321/TCM_034114/TCM_007514/TCM_045424/TCM_045429/TCM_040759/TCM_000444/TCM_000651/TCM_007520/TCM_022117/TCM_032808/TCM_014580/TCM_045425/TCM_040763/TCM_007513/TCM_007517/TCM_036816/TCM_011120/TCM_041378/TCM_018684/TCM_000295/TCM_011322/TCM_005974/TCM_042983/TCM_023189/TCM_011127/TCM_001737/TCM_025806	16	TCM_021202/TCM_037024/TCM_039725/TCM_024936/TCM_000443/TCM_010714/TCM_015526/TCM_037025/TCM_029767/TCM_010715/TCM_015053/TCM_007683/TCM_004658/TCM_021465/TCM_006416/TCM_000446
tcc00053	Ascorbate and aldarate metabolism	0.0165545117261334	TCM_037734/TCM_020234/TCM_042024/TCM_037165/TCM_021586/TCM_018716/TCM_037732/TCM_011574/TCM_005530/TCM_001598/TCM_042971/TCM_011307/TCM_031321/TCM_010250/TCM_019159/TCM_037512/TCM_022080/TCM_011191	tcc:18588467/tcc:18602648/tcc:18590851/tcc:18587950/tcc:18597445/tcc:18601622/tcc:18596054/tcc:18610282/tcc:18614318/tcc:18611954/tcc:18586245/tcc:18610063/tcc:18593828/tcc:18609398/tcc:18601869/tcc:18596241/tcc:18597892/tcc:18609970	18	11	TCM_037734/TCM_020234/TCM_042024/TCM_037165/TCM_018716/TCM_037732/TCM_011574/TCM_005530/TCM_011307/TCM_010250/TCM_019159	7	TCM_021586/TCM_001598/TCM_042971/TCM_031321/TCM_037512/TCM_022080/TCM_011191
tcc01250	Biosynthesis of nucleotide sugars	0.0165545117261334	TCM_037734/TCM_020234/TCM_015041/TCM_042808/TCM_039576/TCM_020017/TCM_042692/TCM_041878/TCM_011487/TCM_018716/TCM_037732/TCM_011574/TCM_045793/TCM_006018/TCM_005530/TCM_002268/TCM_001850/TCM_016154/TCM_036835/TCM_036273/TCM_020551/TCM_015046/TCM_006856	tcc:18588467/tcc:18602648/tcc:18605458/tcc:18586130/tcc:18589436/tcc:18602468/tcc:18586025/tcc:18590728/tcc:18610218/tcc:18601622/tcc:18596054/tcc:18610282/tcc:18606475/tcc:18607026/tcc:18614318/tcc:18606475/tcc:18612146/tcc:18606429/tcc:18587640/tcc:18592884/tcc:18602926/tcc:18605461/tcc:18607754	23	18	TCM_037734/TCM_020234/TCM_042808/TCM_039576/TCM_020017/TCM_042692/TCM_041878/TCM_011487/TCM_018716/TCM_037732/TCM_011574/TCM_006018/TCM_005530/TCM_002268/TCM_001850/TCM_016154/TCM_036835/TCM_036273	5	TCM_015041/TCM_045793/TCM_020551/TCM_015046/TCM_006856
tcc00073	Cutin, suberine and wax biosynthesis	0.0191469164357271	TCM_011254/TCM_020975/TCM_014694/TCM_006143/TCM_042351/TCM_041453/TCM_004164/TCM_036925/TCM_006147/TCM_041457/TCM_020978/TCM_001745	tcc:18610017/tcc:18603291/tcc:18605151/tcc:108663945/tcc:18585715/tcc:18590348/tcc:18613205/tcc:18587722/tcc:108663945/tcc:18590350/tcc:18603294/tcc:18612078	12	8	TCM_011254/TCM_006143/TCM_042351/TCM_036925/TCM_006147/TCM_041457/TCM_020978/TCM_001745	4	TCM_020975/TCM_014694/TCM_041453/TCM_004164
tcc00910	Nitrogen metabolism	0.0191986613089435	TCM_034497/TCM_026466/TCM_017447/TCM_015379/TCM_042093/TCM_022604/TCM_007067/TCM_000767/TCM_022295/TCM_000768/TCM_035019/TCM_042128/TCM_000769	tcc:18591799/tcc:18600298/tcc:18601193/tcc:18605743/tcc:18590906/tcc:18598246/tcc:18607940/tcc:18611267/tcc:18598056/tcc:18611267/tcc:18592259/tcc:18590935/tcc:18611267	13	5	TCM_034497/TCM_026466/TCM_042093/TCM_022604/TCM_022295	8	TCM_017447/TCM_015379/TCM_007067/TCM_000767/TCM_000768/TCM_035019/TCM_042128/TCM_000769
tcc00520	Amino sugar and nucleotide sugar metabolism	0.0191986613089435	TCM_020234/TCM_015041/TCM_019913/TCM_042808/TCM_039576/TCM_007536/TCM_020017/TCM_042692/TCM_041878/TCM_011487/TCM_018716/TCM_011574/TCM_045793/TCM_006018/TCM_005530/TCM_019914/TCM_002268/TCM_001850/TCM_016154/TCM_036835/TCM_036273/TCM_020551/TCM_000095/TCM_015046/TCM_004867/TCM_037111/TCM_021486/TCM_006856	tcc:18602648/tcc:18605458/tcc:18602389/tcc:18586130/tcc:18589436/tcc:18608336/tcc:18602468/tcc:18586025/tcc:18590728/tcc:18610218/tcc:18601622/tcc:18610282/tcc:18606475/tcc:18607026/tcc:18614318/tcc:18602390/tcc:18606475/tcc:18612146/tcc:18606429/tcc:18587640/tcc:18592884/tcc:18602926/tcc:18610673/tcc:18605461/tcc:18613743/tcc:18587892/tcc:18603763/tcc:18607754	28	22	TCM_020234/TCM_019913/TCM_042808/TCM_039576/TCM_007536/TCM_020017/TCM_042692/TCM_041878/TCM_011487/TCM_018716/TCM_011574/TCM_006018/TCM_005530/TCM_019914/TCM_002268/TCM_001850/TCM_016154/TCM_036835/TCM_036273/TCM_000095/TCM_037111/TCM_021486	6	TCM_015041/TCM_045793/TCM_020551/TCM_015046/TCM_004867/TCM_006856
tcc00460	Cyanoamino acid metabolism	0.0191986613089435	TCM_019281/TCM_041163/TCM_001215/TCM_045515/TCM_000767/TCM_046852/TCM_022798/TCM_000768/TCM_000927/TCM_046853/TCM_041671/TCM_004647/TCM_000769	tcc:18601935/tcc:18590154/tcc:18611652/tcc:18587467/tcc:18611267/tcc:18597115/tcc:18598346/tcc:18611267/tcc:18611409/tcc:18597116/tcc:18590540/tcc:18613554/tcc:18611267	13	8	TCM_019281/TCM_041163/TCM_001215/TCM_045515/TCM_046852/TCM_000927/TCM_046853/TCM_004647	5	TCM_000767/TCM_022798/TCM_000768/TCM_041671/TCM_000769
tcc00500	Starch and sucrose metabolism	0.0239999847686487	TCM_015612/TCM_015041/TCM_019281/TCM_016024/TCM_037468/TCM_034845/TCM_041683/TCM_020017/TCM_022491/TCM_016515/TCM_016456/TCM_021253/TCM_004697/TCM_041163/TCM_006787/TCM_033839/TCM_034935/TCM_046852/TCM_007739/TCM_036273/TCM_020551/TCM_015046/TCM_036320/TCM_029807/TCM_015361/TCM_046853/TCM_018712/TCM_041671/TCM_006856/TCM_004647	tcc:18605949/tcc:18605458/tcc:18601935/tcc:18606313/tcc:18588224/tcc:18592105/tcc:18590550/tcc:18602468/tcc:18598180/tcc:18606751/tcc:18606694/tcc:18603545/tcc:18613598/tcc:18590154/tcc:18607692/tcc:18591198/tcc:18592182/tcc:18597115/tcc:18608508/tcc:18592884/tcc:18602926/tcc:18605461/tcc:18592921/tcc:18601618/tcc:18605727/tcc:18597116/tcc:18601618/tcc:18590540/tcc:18607754/tcc:18613554	30	15	TCM_019281/TCM_016024/TCM_037468/TCM_020017/TCM_016515/TCM_016456/TCM_004697/TCM_041163/TCM_034935/TCM_046852/TCM_007739/TCM_036273/TCM_036320/TCM_046853/TCM_004647	15	TCM_015612/TCM_015041/TCM_034845/TCM_041683/TCM_022491/TCM_021253/TCM_006787/TCM_033839/TCM_020551/TCM_015046/TCM_029807/TCM_015361/TCM_018712/TCM_041671/TCM_006856
tcc00280	Valine, leucine and isoleucine degradation	0.0267960223813706	TCM_034633/TCM_046789/TCM_001213/TCM_035303/TCM_019765/TCM_038623/TCM_001598/TCM_034632/TCM_041072/TCM_001513/TCM_021331/TCM_005627/TCM_010250/TCM_015945/TCM_037512/TCM_035302	tcc:18591916/tcc:18603535/tcc:18611649/tcc:18592466/tcc:18602267/tcc:18589127/tcc:18611954/tcc:18591915/tcc:18590081/tcc:18611885/tcc:18603617/tcc:18614399/tcc:18609398/tcc:18606241/tcc:18596241/tcc:18592465	16	13	TCM_034633/TCM_046789/TCM_001213/TCM_035303/TCM_019765/TCM_038623/TCM_034632/TCM_041072/TCM_001513/TCM_005627/TCM_010250/TCM_015945/TCM_035302	3	TCM_001598/TCM_021331/TCM_037512
tcc00480	Glutathione metabolism	0.0306451435033505	TCM_004593/TCM_025576/TCM_041738/TCM_019095/TCM_016386/TCM_001215/TCM_028129/TCM_020466/TCM_026391/TCM_035091/TCM_012029/TCM_001949/TCM_020452/TCM_042971/TCM_013964/TCM_035668/TCM_020460/TCM_046764/TCM_020459/TCM_025710/TCM_004589/TCM_021465/TCM_020893/TCM_019159/TCM_019092/TCM_022080	tcc:18613517/tcc:18599609/tcc:18590601/tcc:18601816/tcc:18606635/tcc:18611652/tcc:18595702/tcc:108661745/tcc:18600234/tcc:18592315/tcc:18603873/tcc:18612216/tcc:18602840/tcc:18586245/tcc:18604672/tcc:18611720/tcc:18602850/tcc:18602843/tcc:18602849/tcc:18599702/tcc:18613514/tcc:18603742/tcc:18603221/tcc:18601869/tcc:18601820/tcc:18597892	26	11	TCM_004593/TCM_025576/TCM_001215/TCM_028129/TCM_026391/TCM_035091/TCM_012029/TCM_001949/TCM_025710/TCM_004589/TCM_019159	15	TCM_041738/TCM_019095/TCM_016386/TCM_020466/TCM_020452/TCM_042971/TCM_013964/TCM_035668/TCM_020460/TCM_046764/TCM_020459/TCM_021465/TCM_020893/TCM_019092/TCM_022080
tcc00040	Pentose and glucuronate interconversions	0.0580901108150469	TCM_014942/TCM_021548/TCM_010673/TCM_028279/TCM_043329/TCM_020399/TCM_021586/TCM_018716/TCM_011574/TCM_041058/TCM_017037/TCM_011307/TCM_014095/TCM_030271/TCM_004695/TCM_030171/TCM_006806/TCM_014530	tcc:18605372/tcc:18597410/tcc:18609637/tcc:18595735/tcc:18586518/tcc:18602793/tcc:18597445/tcc:18601622/tcc:18610282/tcc:108663294/tcc:18600894/tcc:18610063/tcc:18604742/tcc:18597194/tcc:18613597/tcc:18597102/tcc:18607708/tcc:18605010	18	12	TCM_014942/TCM_021548/TCM_010673/TCM_043329/TCM_020399/TCM_018716/TCM_011574/TCM_011307/TCM_014095/TCM_030271/TCM_004695/TCM_014530	6	TCM_028279/TCM_021586/TCM_041058/TCM_017037/TCM_030171/TCM_006806
tcc00710	Carbon fixation in photosynthetic organisms	0.064505543302549	TCM_021086/TCM_021084/TCM_043182/TCM_039193/TCM_029248/TCM_006444/TCM_037219/TCM_005626/TCM_010816/TCM_006785/TCM_019751/TCM_014095/TCM_010757/TCM_011892/TCM_034583/TCM_019454	tcc:18603389/tcc:18603387/tcc:18614321/tcc:18589292/tcc:18596312/tcc:18607389/tcc:18587999/tcc:18614398/tcc:18609737/tcc:18607690/tcc:18612074/tcc:18604742/tcc:18609691/tcc:18610565/tcc:18591873/tcc:18602056	16	5	TCM_006444/TCM_037219/TCM_005626/TCM_014095/TCM_034583	11	TCM_021086/TCM_021084/TCM_043182/TCM_039193/TCM_029248/TCM_010816/TCM_006785/TCM_019751/TCM_010757/TCM_011892/TCM_019454
tcc04075	Plant hormone signal transduction	0.064505543302549	TCM_041430/TCM_029176/TCM_031550/TCM_041761/TCM_022574/TCM_005169/TCM_015028/TCM_028602/TCM_005190/TCM_008297/TCM_001616/TCM_008292/TCM_004612/TCM_015029/TCM_006995/TCM_010139/TCM_038941/TCM_032117/TCM_037599/TCM_021011/TCM_026344/TCM_004494/TCM_020774/TCM_011845/TCM_037947/TCM_031553/TCM_031549/TCM_035054/TCM_031565/TCM_032127/TCM_037001/TCM_006727/TCM_044596/TCM_032126/TCM_042567/TCM_007074/nov…	tcc:18590330/tcc:18596253/tcc:18594013/tcc:18590620/tcc:18598227/tcc:18613997/tcc:18605446/tcc:18595856/tcc:18614015/tcc:18608816/tcc:18607635/tcc:18608814/tcc:18613529/tcc:18605447/tcc:18607880/tcc:18609348/tcc:18589239/tcc:18607925/tcc:18588344/tcc:18603320/tcc:18600189/tcc:18613439/tcc:18603117/tcc:18610523/tcc:18588658/tcc:18594017/tcc:18594011/tcc:18592286/tcc:18594020/tcc:18594401/tcc:18587…	44	24	TCM_029176/TCM_031550/TCM_028602/TCM_005190/TCM_008297/TCM_001616/TCM_008292/TCM_010139/TCM_038941/TCM_032117/TCM_021011/TCM_026344/TCM_020774/TCM_031553/TCM_031549/TCM_035054/TCM_031565/TCM_032127/TCM_042567/novel.11/TCM_038931/TCM_003903/TCM_031886/TCM_006722	20	TCM_041430/TCM_041761/TCM_022574/TCM_005169/TCM_015028/TCM_004612/TCM_015029/TCM_006995/TCM_037599/TCM_004494/TCM_011845/TCM_037947/TCM_037001/TCM_006727/TCM_044596/TCM_032126/TCM_007074/TCM_016457/TCM_014696/TCM_037275
tcc00380	Tryptophan metabolism	0.0784872783787583	TCM_010198/TCM_040759/TCM_003800/TCM_012202/TCM_010706/TCM_001598/TCM_040763/TCM_038310/TCM_011989/TCM_006683/TCM_018684/TCM_007889/TCM_021331/TCM_010250/TCM_037512/TCM_046818	tcc:18609376/tcc:18589884/tcc:18613017/tcc:18604012/tcc:18609663/tcc:18611954/tcc:18589884/tcc:18588940/tcc:18603841/tcc:108660994/tcc:18601594/tcc:18608593/tcc:18603617/tcc:18609398/tcc:18596241/tcc:18600401	16	5	TCM_010198/TCM_040759/TCM_040763/TCM_018684/TCM_010250	11	TCM_003800/TCM_012202/TCM_010706/TCM_001598/TCM_038310/TCM_011989/TCM_006683/TCM_007889/TCM_021331/TCM_037512/TCM_046818
tcc00966	Glucosinolate biosynthesis	0.0981712184801392	TCM_034633/TCM_010198/TCM_045515/TCM_034632/TCM_011989	tcc:18591916/tcc:18609376/tcc:18587467/tcc:18591915/tcc:18603841	5	4	TCM_034633/TCM_010198/TCM_045515/TCM_034632	1	TCM_011989
tcc00330	Arginine and proline metabolism	0.100475772412171	TCM_037662/TCM_028129/TCM_026391/TCM_012029/TCM_001598/TCM_014916/TCM_000753/TCM_006683/TCM_036209/TCM_019751/TCM_019628/TCM_010250/TCM_037512/TCM_046818	tcc:18588398/tcc:18595702/tcc:18600234/tcc:18603873/tcc:18611954/tcc:18605348/tcc:18611251/tcc:108660994/tcc:18592855/tcc:18612074/tcc:18602155/tcc:18609398/tcc:18596241/tcc:18600401	14	6	TCM_037662/TCM_028129/TCM_026391/TCM_012029/TCM_019628/TCM_010250	8	TCM_001598/TCM_014916/TCM_000753/TCM_006683/TCM_036209/TCM_019751/TCM_037512/TCM_046818
tcc01210	2-Oxocarboxylic acid metabolism	0.111509095985494	TCM_034633/TCM_010198/TCM_046686/TCM_029248/TCM_029710/TCM_020010/TCM_045515/TCM_000809/TCM_034632/TCM_011989/TCM_030866/TCM_019751/TCM_000810/TCM_023447	tcc:18591916/tcc:18609376/tcc:18612034/tcc:18596312/tcc:18596702/tcc:18602462/tcc:18587467/tcc:18611300/tcc:18591915/tcc:18603841/tcc:18593492/tcc:18612074/tcc:18611300/tcc:18598513	14	5	TCM_034633/TCM_010198/TCM_045515/TCM_034632/TCM_030866	9	TCM_046686/TCM_029248/TCM_029710/TCM_020010/TCM_000809/TCM_011989/TCM_019751/TCM_000810/TCM_023447
tcc00999	Biosynthesis of various plant secondary metabolites	0.131159179957706	TCM_026765/TCM_019281/TCM_025937/TCM_022268/TCM_041163/TCM_046852/TCM_010149/TCM_004913/TCM_025936/TCM_046853/TCM_041671/TCM_004647	tcc:18600574/tcc:18601935/tcc:18599879/tcc:18598034/tcc:18590154/tcc:18597115/tcc:18609356/tcc:18613784/tcc:18603419/tcc:18597116/tcc:18590540/tcc:18613554	12	10	TCM_019281/TCM_025937/TCM_022268/TCM_041163/TCM_046852/TCM_010149/TCM_004913/TCM_025936/TCM_046853/TCM_004647	2	TCM_026765/TCM_041671
tcc00945	Stilbenoid, diarylheptanoid and gingerol biosynthesis	0.151405135338083	TCM_007088/TCM_037024/TCM_039725/TCM_010714/TCM_000651/TCM_037025/TCM_010715/TCM_014580/TCM_023189	tcc:18607959/tcc:18587816/tcc:18589488/tcc:18609668/tcc:18611157/tcc:18597945/tcc:18609669/tcc:18605054/tcc:18598473	9	4	TCM_007088/TCM_000651/TCM_014580/TCM_023189	5	TCM_037024/TCM_039725/TCM_010714/TCM_037025/TCM_010715
tcc00941	Flavonoid biosynthesis	0.162989323486544	TCM_007088/TCM_037024/TCM_039725/TCM_024559/TCM_036450/TCM_010714/TCM_000651/TCM_037025/TCM_010715/TCM_014580/TCM_042998/TCM_023189/TCM_024558/TCM_035060/TCM_019787	tcc:18607959/tcc:18587816/tcc:18589488/tcc:18598875/tcc:18593008/tcc:18609668/tcc:18611157/tcc:18597945/tcc:18609669/tcc:18605054/tcc:18586269/tcc:18598473/tcc:18598875/tcc:18592290/tcc:18586274	15	8	TCM_007088/TCM_024559/TCM_036450/TCM_000651/TCM_014580/TCM_023189/TCM_024558/TCM_035060	7	TCM_037024/TCM_039725/TCM_010714/TCM_037025/TCM_010715/TCM_042998/TCM_019787
tcc00290	Valine, leucine and isoleucine biosynthesis	0.236610388783085	TCM_034633/TCM_046686/TCM_029710/TCM_020010/TCM_034632/TCM_023447	tcc:18591916/tcc:18612034/tcc:18596702/tcc:18602462/tcc:18591915/tcc:18598513	6	2	TCM_034633/TCM_034632	4	TCM_046686/TCM_029710/TCM_020010/TCM_023447
tcc00196	Photosynthesis - antenna proteins	0.260852914171903	TCM_031308/TCM_021708/TCM_036047/TCM_037497/TCM_002333	tcc:18593817/tcc:18597555/tcc:18592787/tcc:18588251/tcc:18612444	5	5	TCM_031308/TCM_021708/TCM_036047/TCM_037497/TCM_002333	0
tcc00950	Isoquinoline alkaloid biosynthesis	0.260852914171903	TCM_029923/TCM_029926/TCM_008178/TCM_006866/TCM_020602/TCM_019751/TCM_007889/TCM_029924/TCM_008172	tcc:18596896/tcc:18596899/tcc:18608756/tcc:18607763/tcc:18602967/tcc:18612074/tcc:18608593/tcc:18596897/tcc:18608751	9	6	TCM_029923/TCM_029926/TCM_006866/TCM_020602/TCM_029924/TCM_008172	3	TCM_008178/TCM_019751/TCM_007889
tcc00565	Ether lipid metabolism	0.306578328250189	TCM_037005/TCM_011351/TCM_036906/TCM_041633/TCM_025686/TCM_040916	tcc:18587797/tcc:18610102/tcc:18587705/tcc:18590507/tcc:18599684/tcc:18589982	6	4	TCM_037005/TCM_011351/TCM_036906/TCM_025686	2	TCM_041633/TCM_040916
tcc00620	Pyruvate metabolism	0.306578328250189	TCM_021086/TCM_021084/TCM_030848/TCM_005037/TCM_021586/TCM_037219/TCM_001447/TCM_005626/TCM_020739/TCM_001598/TCM_011307/TCM_011892/TCM_034583/TCM_021331/TCM_034862/TCM_010250/TCM_037512	tcc:18603389/tcc:18603387/tcc:18593476/tcc:18613891/tcc:18597445/tcc:18587999/tcc:18611831/tcc:18614398/tcc:18603091/tcc:18611954/tcc:18610063/tcc:18610565/tcc:18591873/tcc:18603617/tcc:18592120/tcc:18609398/tcc:18596241	17	7	TCM_030848/TCM_037219/TCM_005626/TCM_011307/TCM_034583/TCM_034862/TCM_010250	10	TCM_021086/TCM_021084/TCM_005037/TCM_021586/TCM_001447/TCM_020739/TCM_001598/TCM_011892/TCM_021331/TCM_037512
tcc00010	Glycolysis / Gluconeogenesis	0.306578328250189	TCM_021086/TCM_030467/TCM_015041/TCM_021649/TCM_021084/TCM_012789/TCM_014984/TCM_006444/TCM_005037/TCM_021586/TCM_001447/TCM_020739/TCM_001598/TCM_011307/TCM_006785/TCM_010757/TCM_034583/TCM_021331/TCM_034862/TCM_010250/TCM_013882/TCM_037512	tcc:18603389/tcc:18597365/tcc:18605458/tcc:18597501/tcc:18603387/tcc:18604334/tcc:18605409/tcc:18607389/tcc:18613891/tcc:18597445/tcc:18611831/tcc:18603091/tcc:18611954/tcc:18610063/tcc:18607690/tcc:18609691/tcc:18591873/tcc:18603617/tcc:18592120/tcc:18609398/tcc:18604634/tcc:18596241	22	7	TCM_012789/TCM_006444/TCM_011307/TCM_034583/TCM_034862/TCM_010250/TCM_013882	15	TCM_021086/TCM_030467/TCM_015041/TCM_021649/TCM_021084/TCM_014984/TCM_005037/TCM_021586/TCM_001447/TCM_020739/TCM_001598/TCM_006785/TCM_010757/TCM_021331/TCM_037512
tcc00350	Tyrosine metabolism	0.309506383996837	TCM_029923/TCM_029926/TCM_008178/TCM_006866/TCM_001447/TCM_021591/TCM_020602/TCM_019751/TCM_007889/TCM_029924/TCM_034862/TCM_008172	tcc:18596896/tcc:18596899/tcc:18608756/tcc:18607763/tcc:18611831/tcc:18597450/tcc:18602967/tcc:18612074/tcc:18608593/tcc:18596897/tcc:18592120/tcc:18608751	12	8	TCM_029923/TCM_029926/TCM_006866/TCM_021591/TCM_020602/TCM_029924/TCM_034862/TCM_008172	4	TCM_008178/TCM_001447/TCM_019751/TCM_007889
tcc00770	Pantothenate and CoA biosynthesis	0.309506383996837	TCM_034633/TCM_046686/TCM_029710/TCM_020010/TCM_001598/TCM_034632/TCM_023447/TCM_010250	tcc:18591916/tcc:18612034/tcc:18596702/tcc:18602462/tcc:18611954/tcc:18591915/tcc:18598513/tcc:18609398	8	3	TCM_034633/TCM_034632/TCM_010250	5	TCM_046686/TCM_029710/TCM_020010/TCM_001598/TCM_023447
tcc00730	Thiamine metabolism	0.309595162938901	TCM_031067/TCM_003902/TCM_000875/TCM_000067/TCM_000964/TCM_030166	tcc:18593644/tcc:18613060/tcc:18611361/tcc:18610649/tcc:18611441/tcc:18597097	6	1	TCM_003902	5	TCM_031067/TCM_000875/TCM_000067/TCM_000964/TCM_030166
tcc02010	ABC transporters	0.309595162938901	TCM_027690/TCM_026826/TCM_025134/TCM_021480/TCM_043756/TCM_011893/TCM_004920/TCM_037795/TCM_040752/TCM_040754/TCM_004921/TCM_039494/TCM_022035	tcc:18595543/tcc:18600627/tcc:18590502/tcc:18603757/tcc:18586698/tcc:18610566/tcc:18613787/tcc:18588519/tcc:18589878/tcc:18589880/tcc:18613789/tcc:18609620/tcc:18597847	13	7	TCM_043756/TCM_011893/TCM_004920/TCM_037795/TCM_040752/TCM_040754/TCM_004921	6	TCM_027690/TCM_026826/TCM_025134/TCM_021480/TCM_039494/TCM_022035
tcc00250	Alanine, aspartate and glutamate metabolism	0.309595162938901	TCM_026466/TCM_017447/TCM_015379/TCM_011174/TCM_029248/TCM_001213/TCM_019765/TCM_001116/TCM_019751/TCM_041592	tcc:18600298/tcc:18601193/tcc:18605743/tcc:18609957/tcc:18596312/tcc:18611649/tcc:18602267/tcc:18611569/tcc:18612074/tcc:18590469	10	5	TCM_026466/TCM_011174/TCM_001213/TCM_019765/TCM_001116	5	TCM_017447/TCM_015379/TCM_029248/TCM_019751/TCM_041592
tcc00220	Arginine biosynthesis	0.309595162938901	TCM_026466/TCM_017447/TCM_029248/TCM_014916/TCM_000809/TCM_036209/TCM_019751/TCM_000810	tcc:18600298/tcc:18601193/tcc:18596312/tcc:18605348/tcc:18611300/tcc:18592855/tcc:18612074/tcc:18611300	8	1	TCM_026466	7	TCM_017447/TCM_029248/TCM_014916/TCM_000809/TCM_036209/TCM_019751/TCM_000810
tcc00564	Glycerophospholipid metabolism	0.309595162938901	TCM_017024/TCM_037005/TCM_012490/TCM_011351/TCM_036906/TCM_040666/TCM_024615/TCM_000003/TCM_008487/TCM_001873/TCM_045461/TCM_041633/TCM_025686/TCM_017281/TCM_011524/TCM_040916	tcc:18600884/tcc:18587797/tcc:18604210/tcc:18610102/tcc:18587705/tcc:18589822/tcc:18598912/tcc:18610616/tcc:18601075/tcc:18612163/tcc:18587434/tcc:18590507/tcc:18599684/tcc:18601075/tcc:18610246/tcc:18589982	16	8	TCM_037005/TCM_012490/TCM_011351/TCM_036906/TCM_040666/TCM_025686/TCM_017281/TCM_011524	8	TCM_017024/TCM_024615/TCM_000003/TCM_008487/TCM_001873/TCM_045461/TCM_041633/TCM_040916
tcc00904	Diterpenoid biosynthesis	0.33632793511509	TCM_002784/TCM_033930/TCM_015760/TCM_015758/TCM_004358	tcc:18612710/tcc:18591283/tcc:18606081/tcc:18606079/tcc:18613340	5	2	TCM_002784/TCM_015758	3	TCM_033930/TCM_015760/TCM_004358
tcc00531	Glycosaminoglycan degradation	0.33632793511509	TCM_022282/TCM_038194/TCM_001644/TCM_036966	tcc:18598045/tcc:18588859/tcc:18611995/tcc:18587757	4	2	TCM_038194/TCM_001644	2	TCM_022282/TCM_036966
tcc00640	Propanoate metabolism	0.369139573500453	TCM_046789/TCM_035303/TCM_038623/TCM_001513/TCM_021331/TCM_005627/TCM_015945/TCM_035302	tcc:18603535/tcc:18592466/tcc:18589127/tcc:18611885/tcc:18603617/tcc:18614399/tcc:18606241/tcc:18592465	8	7	TCM_046789/TCM_035303/TCM_038623/TCM_001513/TCM_005627/TCM_015945/TCM_035302	1	TCM_021331
tcc00030	Pentose phosphate pathway	0.470783291484445	TCM_030467/TCM_015041/TCM_043182/TCM_019095/TCM_006444/TCM_016386/TCM_010816/TCM_006785/TCM_014095/TCM_019092	tcc:18597365/tcc:18605458/tcc:18614321/tcc:18601816/tcc:18607389/tcc:18606635/tcc:18609737/tcc:18607690/tcc:18604742/tcc:18601820	10	2	TCM_006444/TCM_014095	8	TCM_030467/TCM_015041/TCM_043182/TCM_019095/TCM_016386/TCM_010816/TCM_006785/TCM_019092
tcc00430	Taurine and hypotaurine metabolism	0.471471891835283	TCM_006472/TCM_011174/TCM_001215/TCM_046237	tcc:18507214/tcc:18609957/tcc:18611652/tcc:18507214	4	2	TCM_011174/TCM_001215	2	TCM_006472/TCM_046237
tcc00905	Brassinosteroid biosynthesis	0.477252244759834	TCM_042532/TCM_017014/TCM_000402	tcc:18585886/tcc:18600875/tcc:18610945	3	3	TCM_042532/TCM_017014/TCM_000402	0
tcc00270	Cysteine and methionine metabolism	0.556175002335271	TCM_002179/TCM_034633/TCM_026765/TCM_020674/TCM_022268/TCM_030320/TCM_001213/TCM_008178/TCM_019765/TCM_005626/TCM_012029/TCM_037683/TCM_034632/TCM_038310/TCM_019751/TCM_004913/TCM_008172	tcc:18612358/tcc:18591916/tcc:18600574/tcc:18603031/tcc:18598034/tcc:18597239/tcc:18611649/tcc:18608756/tcc:18602267/tcc:18614398/tcc:18603873/tcc:18588418/tcc:18591915/tcc:18588940/tcc:18612074/tcc:18613784/tcc:18608751	17	11	TCM_002179/TCM_034633/TCM_020674/TCM_022268/TCM_001213/TCM_019765/TCM_005626/TCM_012029/TCM_034632/TCM_004913/TCM_008172	6	TCM_026765/TCM_030320/TCM_008178/TCM_037683/TCM_038310/TCM_019751
tcc00906	Carotenoid biosynthesis	0.556175002335271	TCM_016702/TCM_000621/TCM_020388/TCM_029468/TCM_001945/TCM_041195/TCM_041161/TCM_033835	tcc:18606915/tcc:18611131/tcc:18602784/tcc:18596487/tcc:18612214/tcc:18590176/tcc:18590152/tcc:18591195	8	4	TCM_029468/TCM_001945/TCM_041195/TCM_033835	4	TCM_016702/TCM_000621/TCM_020388/TCM_041161
tcc00960	Tropane, piperidine and pyridine alkaloid biosynthesis	0.556175002335271	TCM_024559/TCM_008178/TCM_041766/TCM_020602/TCM_019751/TCM_024558/TCM_008172	tcc:18598875/tcc:18608756/tcc:18590629/tcc:18602967/tcc:18612074/tcc:18598875/tcc:18608751	7	4	TCM_024559/TCM_020602/TCM_024558/TCM_008172	3	TCM_008178/TCM_041766/TCM_019751
tcc01230	Biosynthesis of amino acids	0.614358324651085	TCM_030467/TCM_034633/TCM_025937/TCM_017447/TCM_043182/TCM_022268/TCM_015379/TCM_046686/TCM_014984/TCM_029248/TCM_029710/TCM_007530/TCM_020010/TCM_020739/TCM_019615/TCM_001116/TCM_010816/TCM_000809/TCM_034632/TCM_030866/TCM_006785/TCM_036209/TCM_019751/TCM_014095/TCM_041592/TCM_010757/TCM_000810/TCM_011609/TCM_023447/TCM_004913/TCM_025936/TCM_000927/TCM_001071	tcc:18597365/tcc:18591916/tcc:18599879/tcc:18601193/tcc:18614321/tcc:18598034/tcc:18605743/tcc:18612034/tcc:18605409/tcc:18596312/tcc:18596702/tcc:18608332/tcc:18602462/tcc:18603091/tcc:18602150/tcc:18611569/tcc:18609737/tcc:18611300/tcc:18591915/tcc:18593492/tcc:18607690/tcc:18592855/tcc:18612074/tcc:18604742/tcc:18590469/tcc:18609691/tcc:18611300/tcc:18610313/tcc:18598513/tcc:18613784/tcc:18603…	33	12	TCM_034633/TCM_025937/TCM_022268/TCM_019615/TCM_001116/TCM_034632/TCM_030866/TCM_014095/TCM_011609/TCM_004913/TCM_025936/TCM_000927	21	TCM_030467/TCM_017447/TCM_043182/TCM_015379/TCM_046686/TCM_014984/TCM_029248/TCM_029710/TCM_007530/TCM_020010/TCM_020739/TCM_010816/TCM_000809/TCM_006785/TCM_036209/TCM_019751/TCM_041592/TCM_010757/TCM_000810/TCM_023447/TCM_001071
tcc00410	beta-Alanine metabolism	0.63695748633231	TCM_011174/TCM_037662/TCM_001598/TCM_020602/TCM_005627/TCM_010250/TCM_015945/TCM_037512	tcc:18609957/tcc:18588398/tcc:18611954/tcc:18602967/tcc:18614399/tcc:18609398/tcc:18606241/tcc:18596241	8	6	TCM_011174/TCM_037662/TCM_020602/TCM_005627/TCM_010250/TCM_015945	2	TCM_001598/TCM_037512
tcc00630	Glyoxylate and dicarboxylate metabolism	0.658332059894047	TCM_015177/TCM_017447/TCM_039193/TCM_005626/TCM_000767/TCM_030866/TCM_011326/TCM_000768/TCM_021331/TCM_000927/TCM_019454/TCM_000769	tcc:18605571/tcc:18601193/tcc:18589292/tcc:18614398/tcc:18611267/tcc:18593492/tcc:18610079/tcc:18611267/tcc:18603617/tcc:18611409/tcc:18602056/tcc:18611267	12	4	TCM_005626/TCM_030866/TCM_011326/TCM_000927	8	TCM_015177/TCM_017447/TCM_039193/TCM_000767/TCM_000768/TCM_021331/TCM_019454/TCM_000769
tcc00360	Phenylalanine metabolism	0.662673188189011	TCM_008178/TCM_021591/TCM_020602/TCM_006683/TCM_019751/TCM_007889/TCM_046818/TCM_008172	tcc:18608756/tcc:18597450/tcc:18602967/tcc:108660994/tcc:18612074/tcc:18608593/tcc:18600401/tcc:18608751	8	3	TCM_021591/TCM_020602/TCM_008172	5	TCM_008178/TCM_006683/TCM_019751/TCM_007889/TCM_046818
tcc00195	Photosynthesis	0.663149188863718	TCM_030079/TCM_041404/TCM_029387/TCM_001928/TCM_002614/TCM_028764/TCM_004355	tcc:18597040/tcc:18590316/tcc:18596420/tcc:18612203/tcc:18612600/tcc:18595946/tcc:18613337	7	5	TCM_030079/TCM_001928/TCM_002614/TCM_028764/TCM_004355	2	TCM_041404/TCM_029387
tcc00310	Lysine degradation	0.673977688844314	TCM_001598/TCM_021331/TCM_010250/TCM_015453/TCM_037512	tcc:18611954/tcc:18603617/tcc:18609398/tcc:18605807/tcc:18596241	5	2	TCM_010250/TCM_015453	3	TCM_001598/TCM_021331/TCM_037512
tcc00061	Fatty acid biosynthesis	0.692172768528562	TCM_017405/TCM_029198/TCM_020579/TCM_002853/TCM_006299/TCM_016498/TCM_019861	tcc:18601170/tcc:18596271/tcc:18602948/tcc:18612736/tcc:18607255/tcc:18606735/tcc:18602345	7	2	TCM_017405/TCM_016498	5	TCM_029198/TCM_020579/TCM_002853/TCM_006299/TCM_019861
tcc00760	Nicotinate and nicotinamide metabolism	0.721221749659808	TCM_022528/TCM_030637/TCM_014491/TCM_020614	tcc:18598203/tcc:18593282/tcc:18604978/tcc:18602978	4	2	TCM_022528/TCM_020614	2	TCM_030637/TCM_014491
tcc00561	Glycerolipid metabolism	0.721221749659808	TCM_007627/TCM_012490/TCM_021586/TCM_040666/TCM_001598/TCM_011307/TCM_001873/TCM_038181/TCM_010250/TCM_037512/TCM_041539	tcc:18608411/tcc:18604210/tcc:18597445/tcc:18589822/tcc:18611954/tcc:18610063/tcc:18612163/tcc:18588847/tcc:18609398/tcc:18596241/tcc:18590424	11	5	TCM_007627/TCM_012490/TCM_040666/TCM_011307/TCM_010250	6	TCM_021586/TCM_001598/TCM_001873/TCM_038181/TCM_037512/TCM_041539
tcc00052	Galactose metabolism	0.756994804888245	TCM_030467/TCM_015041/TCM_016024/TCM_007627/TCM_012789/TCM_045793/TCM_010389/TCM_002268/TCM_013882	tcc:18597365/tcc:18605458/tcc:18606313/tcc:18608411/tcc:18604334/tcc:18606475/tcc:18609481/tcc:18606475/tcc:18604634	9	5	TCM_016024/TCM_007627/TCM_012789/TCM_002268/TCM_013882	4	TCM_030467/TCM_015041/TCM_045793/TCM_010389
tcc01240	Biosynthesis of cofactors	0.779788505823099	TCM_034633/TCM_020234/TCM_031067/TCM_003902/TCM_022268/TCM_041044/TCM_042692/TCM_008041/TCM_037165/TCM_029198/TCM_021586/TCM_018716/TCM_011574/TCM_000875/TCM_011500/TCM_005530/TCM_001598/TCM_014887/TCM_011307/TCM_034632/TCM_037156/TCM_034794/TCM_014491/TCM_016498/TCM_021331/TCM_029005/TCM_004913/TCM_010250/TCM_000927/TCM_026920/TCM_030166/TCM_011191	tcc:18591916/tcc:18602648/tcc:18593644/tcc:18613060/tcc:18598034/tcc:18590063/tcc:18586025/tcc:18608672/tcc:18587950/tcc:18596271/tcc:18597445/tcc:18601622/tcc:18610282/tcc:18611361/tcc:18610227/tcc:18614318/tcc:18611954/tcc:18605323/tcc:18610063/tcc:18591915/tcc:18587940/tcc:18592061/tcc:18604978/tcc:18606735/tcc:18603617/tcc:18596109/tcc:18613784/tcc:18609398/tcc:18611409/tcc:18595054/tcc:18597…	32	19	TCM_034633/TCM_020234/TCM_003902/TCM_022268/TCM_042692/TCM_037165/TCM_018716/TCM_011574/TCM_011500/TCM_005530/TCM_014887/TCM_011307/TCM_034632/TCM_034794/TCM_016498/TCM_029005/TCM_004913/TCM_010250/TCM_000927	13	TCM_031067/TCM_041044/TCM_008041/TCM_029198/TCM_021586/TCM_000875/TCM_001598/TCM_037156/TCM_014491/TCM_021331/TCM_026920/TCM_030166/TCM_011191
tcc00400	Phenylalanine, tyrosine and tryptophan biosynthesis	0.804492149849937	TCM_025937/TCM_008178/TCM_019615/TCM_019751/TCM_011609/TCM_025936/TCM_001071/TCM_008172	tcc:18599879/tcc:18608756/tcc:18602150/tcc:18612074/tcc:18610313/tcc:18603419/tcc:18608260/tcc:18608751	8	5	TCM_025937/TCM_019615/TCM_011609/TCM_025936/TCM_008172	3	TCM_008178/TCM_019751/TCM_001071
tcc01200	Carbon metabolism	0.804492149849937	TCM_021086/TCM_030467/TCM_021084/TCM_026466/TCM_043182/TCM_019095/TCM_014984/TCM_039193/TCM_029248/TCM_006444/TCM_005037/TCM_016386/TCM_037219/TCM_005626/TCM_020739/TCM_000767/TCM_010816/TCM_030866/TCM_006785/TCM_019751/TCM_014095/TCM_010757/TCM_011892/TCM_011326/TCM_034583/TCM_000768/TCM_021331/TCM_034862/TCM_005627/TCM_015945/TCM_019092/TCM_000927/TCM_019454/TCM_000769	tcc:18603389/tcc:18597365/tcc:18603387/tcc:18600298/tcc:18614321/tcc:18601816/tcc:18605409/tcc:18589292/tcc:18596312/tcc:18607389/tcc:18613891/tcc:18606635/tcc:18587999/tcc:18614398/tcc:18603091/tcc:18611267/tcc:18609737/tcc:18593492/tcc:18607690/tcc:18612074/tcc:18604742/tcc:18609691/tcc:18610565/tcc:18610079/tcc:18591873/tcc:18611267/tcc:18603617/tcc:18592120/tcc:18614399/tcc:18606241/tcc:18601…	34	12	TCM_026466/TCM_006444/TCM_037219/TCM_005626/TCM_030866/TCM_014095/TCM_011326/TCM_034583/TCM_034862/TCM_005627/TCM_015945/TCM_000927	22	TCM_021086/TCM_030467/TCM_021084/TCM_043182/TCM_019095/TCM_014984/TCM_039193/TCM_029248/TCM_005037/TCM_016386/TCM_020739/TCM_000767/TCM_010816/TCM_006785/TCM_019751/TCM_010757/TCM_011892/TCM_000768/TCM_021331/TCM_019092/TCM_019454/TCM_000769
tcc00051	Fructose and mannose metabolism	0.822417725644049	TCM_030467/TCM_020017/TCM_042692/TCM_006444/TCM_006785/TCM_036273/TCM_019679/TCM_015046	tcc:18597365/tcc:18602468/tcc:18586025/tcc:18607389/tcc:18607690/tcc:18592884/tcc:18602196/tcc:18605461	8	5	TCM_020017/TCM_042692/TCM_006444/TCM_036273/TCM_019679	3	TCM_030467/TCM_006785/TCM_015046
tcc00780	Biotin metabolism	0.822417725644049	TCM_029198/TCM_014887/TCM_016498	tcc:18596271/tcc:18605323/tcc:18606735	3	2	TCM_014887/TCM_016498	1	TCM_029198
tcc00562	Inositol phosphate metabolism	0.850927551873282	TCM_037734/TCM_041614/TCM_021539/TCM_000073/TCM_037732/TCM_041633/TCM_025686/TCM_041615/TCM_040916	tcc:18588467/tcc:18590488/tcc:18597400/tcc:18610655/tcc:18596054/tcc:18590507/tcc:18599684/tcc:18590489/tcc:18589982	9	6	TCM_037734/TCM_041614/TCM_000073/TCM_037732/TCM_025686/TCM_041615	3	TCM_021539/TCM_041633/TCM_040916
tcc00071	Fatty acid degradation	0.859475814866789	TCM_001447/TCM_001598/TCM_020579/TCM_006299/TCM_034862/TCM_010250/TCM_037512	tcc:18611831/tcc:18611954/tcc:18602948/tcc:18607255/tcc:18592120/tcc:18609398/tcc:18596241	7	2	TCM_034862/TCM_010250	5	TCM_001447/TCM_001598/TCM_020579/TCM_006299/TCM_037512
tcc00340	Histidine metabolism	0.859475814866789	TCM_001598/TCM_010250/TCM_037512	tcc:18611954/tcc:18609398/tcc:18596241	3	1	TCM_010250	2	TCM_001598/TCM_037512
tcc04626	Plant-pathogen interaction	0.918329150188442	TCM_043315/TCM_018692/TCM_041922/TCM_032177/TCM_020039/TCM_016630/TCM_011691/TCM_033864/TCM_011044/TCM_014916/TCM_009924/TCM_042988/TCM_000467/TCM_031386/TCM_031326/TCM_031829/TCM_037760/TCM_020113/TCM_031392/TCM_015252/TCM_033977/TCM_014411/TCM_021580/TCM_030568/TCM_031400/TCM_031532	tcc:18586508/tcc:18601601/tcc:18590770/tcc:18594434/tcc:18602486/tcc:18606852/tcc:18610383/tcc:108661559/tcc:18609870/tcc:18605348/tcc:18609267/tcc:18586264/tcc:18611000/tcc:18593894/tcc:18593831/tcc:108660466/tcc:18588491/tcc:18602541/tcc:108662722/tcc:18605634/tcc:18591328/tcc:18604924/tcc:108662306/tcc:18593217/tcc:18593886/tcc:18593996	26	10	TCM_041922/TCM_020039/TCM_033864/TCM_011044/TCM_009924/TCM_042988/TCM_031386/TCM_031326/TCM_037760/TCM_015252	16	TCM_043315/TCM_018692/TCM_032177/TCM_016630/TCM_011691/TCM_014916/TCM_000467/TCM_031829/TCM_020113/TCM_031392/TCM_033977/TCM_014411/TCM_021580/TCM_030568/TCM_031400/TCM_031532
tcc04016	MAPK signaling pathway - plant	0.918329150188442	TCM_041761/TCM_005169/TCM_015028/TCM_015029/TCM_006995/TCM_011691/TCM_037599/TCM_037001/TCM_020556/TCM_000095/TCM_037391/TCM_031829/TCM_016457/TCM_037275/TCM_037393/TCM_021580/TCM_030838/TCM_016564	tcc:18590620/tcc:18613997/tcc:18605446/tcc:18605447/tcc:18607880/tcc:18610383/tcc:18588344/tcc:18587794/tcc:18602931/tcc:18610673/tcc:18588156/tcc:108660466/tcc:18606695/tcc:18588049/tcc:18588158/tcc:108662306/tcc:18593468/tcc:18606793	18	3	TCM_020556/TCM_000095/TCM_037391	15	TCM_041761/TCM_005169/TCM_015028/TCM_015029/TCM_006995/TCM_011691/TCM_037599/TCM_037001/TCM_031829/TCM_016457/TCM_037275/TCM_037393/TCM_021580/TCM_030838/TCM_016564
tcc00650	Butanoate metabolism	0.999999999991113	TCM_011174/TCM_020010/TCM_023447	tcc:18609957/tcc:18602462/tcc:18598513	3	1	TCM_011174	2	TCM_020010/TCM_023447
tcc00592	alpha-Linolenic acid metabolism	0.999999999991113	TCM_000168/TCM_019506/TCM_001447/TCM_006136/TCM_034091/TCM_006297/TCM_040483	tcc:18610736/tcc:18602090/tcc:18611831/tcc:18607117/tcc:18591430/tcc:18607253/tcc:18589731	7	4	TCM_000168/TCM_019506/TCM_006297/TCM_040483	3	TCM_001447/TCM_006136/TCM_034091
tcc04712	Circadian rhythm - plant	0.999999999991113	TCM_024559/TCM_028963/TCM_030323/TCM_034899/TCM_024558	tcc:18598875/tcc:18596071/tcc:18597242/tcc:18592152/tcc:18598875	5	4	TCM_024559/TCM_028963/TCM_034899/TCM_024558	1	TCM_030323
tcc01232	Nucleotide metabolism	0.999999999991113	TCM_043180/TCM_022528/TCM_016011/TCM_014126/TCM_000067/TCM_035668/TCM_020614/TCM_002307/TCM_020926/TCM_014615	tcc:18586420/tcc:18598203/tcc:18606301/tcc:18604767/tcc:18610649/tcc:18611720/tcc:18602978/tcc:18612424/tcc:18603250/tcc:18605085	10	7	TCM_043180/TCM_022528/TCM_016011/TCM_014126/TCM_020614/TCM_002307/TCM_020926	3	TCM_000067/TCM_035668/TCM_014615
tcc00908	Zeatin biosynthesis	0.999999999991113	TCM_019463/TCM_024521/TCM_009742	tcc:18602063/tcc:18598855/tcc:18609229	3	1	TCM_019463	2	TCM_024521/TCM_009742
tcc04145	Phagosome	0.999999999991113	TCM_016249/TCM_026754/TCM_023865/TCM_025914/TCM_014785/TCM_005778/TCM_029775/TCM_006630/TCM_000885/TCM_001266	tcc:18606517/tcc:18600563/tcc:18598602/tcc:18599856/tcc:18605229/tcc:18614531/tcc:18596759/tcc:18607552/tcc:18611369/tcc:18611693	10	10	TCM_016249/TCM_026754/TCM_023865/TCM_025914/TCM_014785/TCM_005778/TCM_029775/TCM_006630/TCM_000885/TCM_001266	0
tcc00062	Fatty acid elongation	0.999999999991113	TCM_041922/TCM_009924/TCM_042988	tcc:18590770/tcc:18609267/tcc:18586264	3	3	TCM_041922/TCM_009924/TCM_042988	0
tcc00790	Folate biosynthesis	0.999999999991113	TCM_011500/TCM_037156/TCM_034794	tcc:18610227/tcc:18587940/tcc:18592061	3	2	TCM_011500/TCM_034794	1	TCM_037156
tcc00260	Glycine, serine and threonine metabolism	0.999999999991113	TCM_001213/TCM_019765/TCM_019615/TCM_020602/TCM_021331/TCM_039637/TCM_037512/TCM_000927	tcc:18611649/tcc:18602267/tcc:18602150/tcc:18602967/tcc:18603617/tcc:18602728/tcc:18596241/tcc:18611409	8	6	TCM_001213/TCM_019765/TCM_019615/TCM_020602/TCM_039637/TCM_000927	2	TCM_021331/TCM_037512
tcc00750	Vitamin B6 metabolism	0.999999999991113	TCM_041044/TCM_029005	tcc:18590063/tcc:18596109	2	1	TCM_029005	1	TCM_041044
tcc03250	Viral life cycle - HIV-1	0.999999999991113	TCM_004230/TCM_001448/TCM_020578	tcc:18613250/tcc:18611832/tcc:18602947	3	0		3	TCM_004230/TCM_001448/TCM_020578
tcc00100	Steroid biosynthesis	0.999999999991113	TCM_027799/TCM_006346/TCM_005512/TCM_005435	tcc:18595600/tcc:18607297/tcc:18614301/tcc:18614230	4	2	TCM_027799/TCM_005435	2	TCM_006346/TCM_005512
tcc00600	Sphingolipid metabolism	0.999999999991113	TCM_007627/TCM_020275/TCM_011724/TCM_029978	tcc:18608411/tcc:18602684/tcc:18610412/tcc:18596946	4	3	TCM_007627/TCM_020275/TCM_011724	1	TCM_029978
tcc00591	Linoleic acid metabolism	0.999999999991113	TCM_026543/TCM_040483	tcc:18600368/tcc:18589731	2	1	TCM_040483	1	TCM_026543
tcc00240	Pyrimidine metabolism	0.999999999991113	TCM_022528/TCM_014126/TCM_035668/TCM_020614/TCM_002307/TCM_020926/TCM_014615	tcc:18598203/tcc:18604767/tcc:18611720/tcc:18602978/tcc:18612424/tcc:18603250/tcc:18605085	7	5	TCM_022528/TCM_014126/TCM_020614/TCM_002307/TCM_020926	2	TCM_035668/TCM_014615
tcc00670	One carbon pool by folate	0.999999999991113	TCM_035650/TCM_000927	tcc:18592654/tcc:18611409	2	1	TCM_000927	1	TCM_035650
tcc00740	Riboflavin metabolism	0.999999999991113	TCM_013063/TCM_011231	tcc:18604433/tcc:18609998	2	1	TCM_011231	1	TCM_013063
tcc00130	Ubiquinone and other terpenoid-quinone biosynthesis	0.999999999991113	TCM_039725/TCM_008041/TCM_008178/TCM_026920/TCM_008172	tcc:18589488/tcc:18608672/tcc:18608756/tcc:18595054/tcc:18608751	5	1	TCM_008172	4	TCM_039725/TCM_008041/TCM_008178/TCM_026920
tcc00020	Citrate cycle (TCA cycle)	0.999999999991113	TCM_005037/TCM_005626/TCM_030866/TCM_034583/TCM_021331	tcc:18613891/tcc:18614398/tcc:18593492/tcc:18591873/tcc:18603617	5	3	TCM_005626/TCM_030866/TCM_034583	2	TCM_005037/TCM_021331
tcc00909	Sesquiterpenoid and triterpenoid biosynthesis	0.999999999991113	TCM_029480/TCM_006346	tcc:18595542/tcc:18607297	2	0		2	TCM_029480/TCM_006346
tcc01040	Biosynthesis of unsaturated fatty acids	0.999999999991113	TCM_017405/TCM_019861	tcc:18601170/tcc:18602345	2	1	TCM_017405	1	TCM_019861
tcc03430	Mismatch repair	0.999999999991113	TCM_022614/TCM_024908/TCM_029587	tcc:18598253/tcc:18599104/tcc:18596590	3	3	TCM_022614/TCM_024908/TCM_029587	0
tcc00514	Other types of O-glycan biosynthesis	0.999999999991113	TCM_029261	tcc:18596324	1	1	TCM_029261	0
tcc03020	RNA polymerase	0.999999999991113	TCM_016168/TCM_045152/TCM_045327/TCM_043147	tcc:18606443/tcc:18587233/tcc:18587326/tcc:9978094	4	1	TCM_045327	3	TCM_016168/TCM_045152/TCM_043147
tcc00300	Lysine biosynthesis	0.999999999991113	TCM_007530	tcc:18608332	1	0		1	TCM_007530
tcc03410	Base excision repair	0.999999999991113	TCM_011427/TCM_004107/TCM_024908/TCM_041469/TCM_004119	tcc:18610162/tcc:18613182/tcc:18599104/tcc:18590361/tcc:18613182	5	2	TCM_011427/TCM_024908	3	TCM_004107/TCM_041469/TCM_004119
tcc04146	Peroxisome	0.999999999991113	TCM_014798/TCM_030333/TCM_030261/TCM_029755/TCM_041453/TCM_020579/TCM_041457/TCM_006299/TCM_001745	tcc:18605241/tcc:18597252/tcc:18597184/tcc:18596740/tcc:18590348/tcc:18602948/tcc:18590350/tcc:18607255/tcc:18612078	9	5	TCM_030333/TCM_030261/TCM_029755/TCM_041457/TCM_001745	4	TCM_014798/TCM_041453/TCM_020579/TCM_006299
tcc04814	Motor proteins	0.999999999991113	TCM_016249/TCM_024911/TCM_023865/TCM_025914/TCM_037586/TCM_028757/TCM_000885/TCM_026726/TCM_047090	tcc:18606517/tcc:18599107/tcc:18598602/tcc:18599856/tcc:18588332/tcc:18595942/tcc:18611369/tcc:18600537/tcc:18587934	9	8	TCM_016249/TCM_024911/TCM_023865/TCM_025914/TCM_037586/TCM_028757/TCM_000885/TCM_026726	1	TCM_047090
tcc00603	Glycosphingolipid biosynthesis - globo and isoglobo series	0.999999999991113	TCM_007627	tcc:18608411	1	1	TCM_007627	0
tcc03440	Homologous recombination	0.999999999991113	TCM_022614/TCM_042431/TCM_024908/TCM_012074	tcc:18598253/tcc:18585788/tcc:18599104/tcc:18603913	4	2	TCM_022614/TCM_024908	2	TCM_042431/TCM_012074
tcc04070	Phosphatidylinositol signaling system	0.999999999991113	TCM_041614/TCM_000073/TCM_011691/TCM_041615	tcc:18590488/tcc:18610655/tcc:18610383/tcc:18590489	4	3	TCM_041614/TCM_000073/TCM_041615	1	TCM_011691
tcc01212	Fatty acid metabolism	0.999999999991113	TCM_017405/TCM_029198/TCM_020579/TCM_006299/TCM_016498/TCM_019861	tcc:18601170/tcc:18596271/tcc:18602948/tcc:18607255/tcc:18606735/tcc:18602345	6	2	TCM_017405/TCM_016498	4	TCM_029198/TCM_020579/TCM_006299/TCM_019861
tcc00230	Purine metabolism	0.999999999991113	TCM_043180/TCM_015041/TCM_016011/TCM_000067/TCM_022107/TCM_006004/TCM_035668/TCM_020614	tcc:18586420/tcc:18605458/tcc:18606301/tcc:18610649/tcc:18597914/tcc:18607014/tcc:18611720/tcc:18602978	8	3	TCM_043180/TCM_016011/TCM_020614	5	TCM_015041/TCM_000067/TCM_022107/TCM_006004/TCM_035668
tcc03030	DNA replication	0.999999999991113	TCM_022614/TCM_024908/TCM_041469	tcc:18598253/tcc:18599104/tcc:18590361	3	2	TCM_022614/TCM_024908	1	TCM_041469
tcc00511	Other glycan degradation	0.999999999991113	TCM_000183	tcc:18610747	1	1	TCM_000183	0
tcc04141	Protein processing in endoplasmic reticulum	0.999999999991113	TCM_026754/TCM_005640/TCM_037346/TCM_030263/TCM_014785/TCM_021329/TCM_022128/TCM_030884/TCM_041868/TCM_026662/TCM_037234/TCM_038404/TCM_007095/TCM_014868/TCM_042795/TCM_036352/TCM_015252/TCM_029015	tcc:18600563/tcc:18614412/tcc:18588113/tcc:18597186/tcc:18605229/tcc:18603615/tcc:18597931/tcc:18593509/tcc:18590718/tcc:18600480/tcc:18588486/tcc:18589003/tcc:18607965/tcc:18605305/tcc:18586119/tcc:18592943/tcc:18605634/tcc:18596119	18	10	TCM_026754/TCM_030263/TCM_014785/TCM_021329/TCM_022128/TCM_030884/TCM_042795/TCM_036352/TCM_015252/TCM_029015	8	TCM_005640/TCM_037346/TCM_041868/TCM_026662/TCM_037234/TCM_038404/TCM_007095/TCM_014868
tcc04144	Endocytosis	0.999999999991113	TCM_037005/TCM_020064/TCM_004230/TCM_029778/TCM_041868/TCM_038404/TCM_030799/TCM_005090/TCM_000181/TCM_001266/TCM_000691/TCM_030332	tcc:18587797/tcc:18602508/tcc:18613250/tcc:18596761/tcc:18590718/tcc:18589003/tcc:18593431/tcc:18613929/tcc:18610746/tcc:18611693/tcc:18611195/tcc:18597251	12	8	TCM_037005/TCM_020064/TCM_029778/TCM_030799/TCM_005090/TCM_001266/TCM_000691/TCM_030332	4	TCM_004230/TCM_041868/TCM_038404/TCM_000181
tcc00900	Terpenoid backbone biosynthesis	0.999999999991113	TCM_007551/TCM_014019/TCM_000964/TCM_007555	tcc:18608350/tcc:18604703/tcc:18611441/tcc:18608350	4	1	TCM_007555	3	TCM_007551/TCM_014019/TCM_000964
tcc03013	Nucleocytoplasmic transport	0.999999999991113	TCM_022099/TCM_033594/TCM_041778/TCM_039967/TCM_038072/TCM_021414/TCM_005631/TCM_033787	tcc:18597908/tcc:18594973/tcc:18590634/tcc:18589558/tcc:18588754/tcc:18603696/tcc:18614403/tcc:18591151	8	1	TCM_033787	7	TCM_022099/TCM_033594/TCM_041778/TCM_039967/TCM_038072/TCM_021414/TCM_005631
tcc03040	Spliceosome	0.999999999991113	TCM_016908/TCM_042209/TCM_041599/TCM_026665/TCM_032152/TCM_042754/TCM_041868/TCM_016968/TCM_038404/TCM_005096/TCM_010310/TCM_043260/TCM_041518	tcc:18600784/tcc:18591015/tcc:18590475/tcc:18600482/tcc:18594416/tcc:18586083/tcc:18590718/tcc:18600836/tcc:18589003/tcc:18613934/tcc:18609437/tcc:18586473/tcc:18590405	13	0		13	TCM_016908/TCM_042209/TCM_041599/TCM_026665/TCM_032152/TCM_042754/TCM_041868/TCM_016968/TCM_038404/TCM_005096/TCM_010310/TCM_043260/TCM_041518
tcc00563	Glycosylphosphatidylinositol (GPI)-anchor biosynthesis	0.999999999991113	TCM_001392	tcc:18611788	1	0		1	TCM_001392
tcc04120	Ubiquitin mediated proteolysis	0.999999999991113	TCM_011789/TCM_030323/TCM_029983/TCM_042795/TCM_025065/TCM_033787/TCM_040797/TCM_036352/TCM_029015	tcc:18610470/tcc:18597242/tcc:18596950/tcc:18586119/tcc:18599228/tcc:18591151/tcc:18589908/tcc:18592943/tcc:18596119	9	6	TCM_011789/TCM_042795/TCM_033787/TCM_040797/TCM_036352/TCM_029015	3	TCM_030323/TCM_029983/TCM_025065
tcc04130	SNARE interactions in vesicular transport	0.999999999991113	TCM_026036/TCM_044764	tcc:18599961/tcc:18590023	2	1	TCM_026036	1	TCM_044764
tcc03420	Nucleotide excision repair	0.999999999991113	TCM_022614/TCM_024908/TCM_045327/TCM_041469	tcc:18598253/tcc:18599104/tcc:18587326/tcc:18590361	4	3	TCM_022614/TCM_024908/TCM_045327	1	TCM_041469
tcc00510	N-Glycan biosynthesis	0.999999999991113	TCM_024496/TCM_038126	tcc:18598842/tcc:18588798	2	1	TCM_024496	1	TCM_038126
tcc00860	Porphyrin metabolism	0.999999999991113	TCM_000609/TCM_014019	tcc:18611120/tcc:18604703	2	0		2	TCM_000609/TCM_014019
tcc00513	Various types of N-glycan biosynthesis	0.999999999991113	TCM_018564	tcc:18601526	1	0		1	TCM_018564
tcc03015	mRNA surveillance pathway	0.999999999991113	TCM_042209/TCM_041778/TCM_021412/TCM_026673/TCM_020965/TCM_041749/TCM_035855/TCM_025384	tcc:18591015/tcc:18590634/tcc:18603694/tcc:18600490/tcc:18603282/tcc:18590611/tcc:18592744/tcc:18605417	8	2	TCM_026673/TCM_041749	6	TCM_042209/TCM_041778/TCM_021412/TCM_020965/TCM_035855/TCM_025384
tcc00970	Aminoacyl-tRNA biosynthesis	0.999999999991113	TCM_036751/TCM_030285	tcc:18587561/tcc:18597207	2	0		2	TCM_036751/TCM_030285
tcc03018	RNA degradation	0.999999999991113	TCM_030467/TCM_005611/TCM_014984/TCM_035855/TCM_014910	tcc:18597365/tcc:18614385/tcc:18605409/tcc:18592744/tcc:18605343	5	0		5	TCM_030467/TCM_005611/TCM_014984/TCM_035855/TCM_014910
tcc00190	Oxidative phosphorylation	0.999999999991113	TCM_006125/TCM_021104/TCM_008323/TCM_029994/TCM_029002	tcc:18607107/tcc:18603406/tcc:18601136/tcc:18596961/tcc:18596106	5	4	TCM_006125/TCM_021104/TCM_008323/TCM_029994	1	TCM_029002
tcc03050	Proteasome	0.999999999991113	TCM_041032	tcc:18590053	1	1	TCM_041032	0
tcc03008	Ribosome biogenesis in eukaryotes	0.999999999991113	TCM_030531/TCM_029098	tcc:18593187/tcc:18596189	2	0		2	TCM_030531/TCM_029098
tcc03010	Ribosome	0.999999999991113	TCM_001428/TCM_029290/TCM_026267/TCM_024986/TCM_011573	tcc:18611816/tcc:18596346/tcc:18590320/tcc:18599163/tcc:18594923	5	4	TCM_001428/TCM_029290/TCM_024986/TCM_011573	1	TCM_026267

## Sheet: D (ZEBBCH08vsSEBBCH08l)
KEGG pathways identified in ZEBBCH08vsSEBBCH08l
KEGG pathways highlighted in red are significantly enriched
KEGG ID	Description	padj	gene ID	keggID	Count	Up	Up_Gene_id	Down	Down_Gene_id
tcc00500	Starch and sucrose metabolism	2.97369459359275e-06	0.0408053156278291	tcc:18592921/tcc:18589116/tcc:18609839/tcc:18603359/tcc:18602468/tcc:18603871/tcc:18609414/tcc:18588164/tcc:18606694/tcc:18601935/tcc:18601840/tcc:18588220/tcc:18593729/tcc:18597114/tcc:18589512/tcc:18597115/tcc:18588224/tcc:18610481/tcc:18613598/tcc:18590540/tcc:18596638/tcc:18597169/tcc:18606313/tcc:18606751/tcc:108662600/tcc:18596139/tcc:18612536/tcc:18609854/tcc:18599468/tcc:18611383/tcc:1859…	57	34	TCM_036320/TCM_010986/TCM_020017/TCM_016456/TCM_019281/TCM_019120/TCM_037464/TCM_046849/TCM_039796/TCM_046852/TCM_037468/TCM_004697/TCM_030245/TCM_016515/TCM_028111/TCM_002492/TCM_011015/TCM_025391/TCM_041163/TCM_034218/TCM_027696/TCM_004448/TCM_034083/TCM_034935/TCM_016556/TCM_004647/TCM_033840/TCM_012568/TCM_006787/TCM_017585/TCM_033839/TCM_006856/TCM_005334/TCM_021530	23	TCM_038599/TCM_021054/TCM_012026/TCM_010274/TCM_037400/TCM_031180/TCM_011799/TCM_041671/TCM_029642/TCM_016024/TCM_029039/TCM_000900/TCM_015812/TCM_011284/TCM_001239/TCM_046853/TCM_022491/TCM_030827/TCM_031368/TCM_029533/TCM_011580/TCM_020273/TCM_004646
tcc00195	Photosynthesis	0.00828358640983335	0.0408053156278291	tcc:18611024/tcc:18608589/tcc:18590316/tcc:18609641/tcc:18613228/tcc:18607074/tcc:108662932/tcc:18610371/tcc:18597153/tcc:18594548/tcc:18594625/tcc:18607827/tcc:18602992/tcc:18595047/tcc:18612600/tcc:18597040/tcc:18602960/tcc:18595946/tcc:18611871/tcc:18593493/tcc:18600016/tcc:18590265	22	17	TCM_000498/TCM_041404/TCM_010679/TCM_046978/TCM_030512/TCM_030229/TCM_032365/TCM_032486/TCM_020628/TCM_026910/TCM_002614/TCM_030079/TCM_020590/TCM_028764/TCM_030867/TCM_026120/TCM_041342	5	TCM_007877/TCM_006076/TCM_011674/TCM_006938/TCM_001498
tcc00196	Photosynthesis - antenna proteins	0.00828358640983335	0.0498138839941796	tcc:18592787/tcc:18586375/tcc:18598980/tcc:18585889/tcc:18593817/tcc:18596541/tcc:18612444/tcc:18612555/tcc:18609005/tcc:18596543/tcc:18604719	11	8	TCM_043119/TCM_031308/TCM_029531/TCM_002333/TCM_002524/TCM_008821/TCM_004912/TCM_014050	3	TCM_036047/TCM_024723/TCM_042535
tcc00940	Phenylpropanoid biosynthesis	0.0106868766269219	0.0498138839941796	tcc:18587406/tcc:18587400/tcc:18597147/tcc:18608320/tcc:18607959/tcc:18611523/tcc:18595464/tcc:18595421/tcc:18611738/tcc:18600699/tcc:18597945/tcc:18611157/tcc:18589668/tcc:18611081/tcc:18587622/tcc:18601594/tcc:18587818/tcc:18598026/tcc:18589884/tcc:18599128/tcc:18589884/tcc:18598608/tcc:18605869/tcc:18597944/tcc:18602052/tcc:18587397/tcc:18602422/tcc:108660418/tcc:18610076/tcc:18602309/tcc:1859…	61	36	TCM_045437/TCM_045429/TCM_030222/TCM_007517/TCM_007088/TCM_001054/TCM_027499/TCM_027422/TCM_001323/TCM_016814/TCM_000651/TCM_036816/TCM_040763/TCM_024936/TCM_023882/TCM_015522/TCM_022141/TCM_045424/TCM_019959/TCM_029767/TCM_011322/TCM_045425/TCM_019761/TCM_011321/TCM_040327/TCM_000762/TCM_035137/TCM_000444/TCM_001737/TCM_007520/TCM_040312/TCM_043179/TCM_000145/TCM_040759/TCM_007513/TCM_020117	25	TCM_022150/TCM_040331/TCM_000564/TCM_005024/TCM_037026/TCM_022248/TCM_005026/TCM_047045/TCM_019815/TCM_037025/TCM_037028/TCM_021202/TCM_016640/TCM_037024/TCM_000443/TCM_010715/TCM_019752/TCM_019706/TCM_017229/TCM_004658/TCM_015775/TCM_019756/TCM_019760/TCM_000442/TCM_006416
tcc00460	Cyanoamino acid metabolism	0.0226109801966094	0.133714790379338	tcc:18611267/tcc:18601935/tcc:18593729/tcc:18597114/tcc:18591132/tcc:18597115/tcc:18590540/tcc:18602644/tcc:18591852/tcc:18587467/tcc:18590154/tcc:18611267/tcc:18597116/tcc:18611652/tcc:18593867/tcc:18613554/tcc:18604890/tcc:18604248/tcc:18611267/tcc:18613553	20	11	TCM_000770/TCM_019281/TCM_046849/TCM_046852/TCM_020228/TCM_034559/TCM_045515/TCM_041163/TCM_004647/TCM_014361/TCM_012568	9	TCM_031180/TCM_033762/TCM_041671/TCM_000768/TCM_046853/TCM_001215/TCM_031368/TCM_000767/TCM_004646
tcc02010	ABC transporters	0.0589648289906183	0.134798134787172	tcc:18595810/tcc:18601382/tcc:18590502/tcc:18598186/tcc:18588962/tcc:18610566/tcc:18588959/tcc:18600627/tcc:18596012/tcc:18603757/tcc:18613803/tcc:18595437/tcc:18598463/tcc:18606786/tcc:18608258/tcc:18601485/tcc:18611577/tcc:18605658/tcc:18598024/tcc:18598879/tcc:18596276/tcc:18597847/tcc:18606636/tcc:18586698/tcc:18613804/tcc:18613789/tcc:18595543/tcc:18589880/tcc:18613787	29	9	TCM_023144/TCM_016555/TCM_018479/TCM_015280/TCM_022244/TCM_016387/TCM_043756/TCM_027690/TCM_040754	20	TCM_028448/TCM_018162/TCM_041628/TCM_022498/TCM_038349/TCM_011893/TCM_046927/TCM_026826/TCM_028878/TCM_021480/TCM_004938/TCM_027457/TCM_007432/TCM_001125/TCM_024563/TCM_029206/TCM_022035/TCM_004939/TCM_004921/TCM_004917
tcc00562	Inositol phosphate metabolism	0.0642342284095305	0.134798134787172	tcc:18591899/tcc:18606093/tcc:18608184/tcc:18598063/tcc:18593004/tcc:18606013/tcc:18611884/tcc:18585852/tcc:18597522/tcc:18590682/tcc:18592268/tcc:18596290/tcc:18609756/tcc:18608183/tcc:18588208/tcc:18588217/tcc:18611847/tcc:18607333/tcc:18586627/tcc:18611437/tcc:18605118/tcc:18610064/tcc:18596308/tcc:18590488/tcc:18589982/tcc:18587206/tcc:18596054	27	5	TCM_001512/TCM_041830/TCM_014656/TCM_011308/TCM_041614	22	TCM_034615/TCM_015776/TCM_007348/TCM_022303/TCM_036442/TCM_015697/TCM_042498/TCM_021672/TCM_035031/TCM_029222/TCM_010843/TCM_046720/TCM_037451/TCM_037461/TCM_001466/TCM_006386/TCM_043552/TCM_000959/TCM_029244/TCM_040916/TCM_045116/TCM_037732
tcc04814	Motor proteins	0.065707027567411	0.196611451514105	tcc:18606517/tcc:18595942/tcc:18605569/tcc:18597621/tcc:18608121/tcc:18598602/tcc:18611369/tcc:18590570/tcc:18590034/tcc:18590035/tcc:18606503/tcc:18591559/tcc:18601487/tcc:18605351/tcc:18607391/tcc:18596188/tcc:18604180/tcc:18600476/tcc:18600385/tcc:18593223/tcc:18588332/tcc:18593379/tcc:18600537/tcc:18599107/tcc:18587934/tcc:18613018/tcc:18604967/tcc:18598269/tcc:18598763/tcc:18593936/tcc:18588…	35	24	TCM_016249/TCM_015175/TCM_021786/TCM_034607/TCM_023865/TCM_000885/TCM_041705/TCM_040994/TCM_040995/TCM_016233/TCM_034231/TCM_018485/TCM_014919/TCM_012433/TCM_026656/TCM_026560/TCM_030573/TCM_030744/TCM_024911/TCM_047090/TCM_014480/TCM_022635/TCM_000898/TCM_034662	11	TCM_028757/TCM_006446/TCM_029097/TCM_037586/TCM_026726/TCM_003802/TCM_024328/TCM_031453/TCM_037396/TCM_032518/TCM_012339
tcc00910	Nitrogen metabolism	0.0719740596895389	0.196611451514105	tcc:18600298/tcc:18609465/tcc:18605252/tcc:18591799/tcc:18603900/tcc:18611267/tcc:18598246/tcc:18602866/tcc:18596099/tcc:18590909/tcc:18590935/tcc:18611267/tcc:18600808/tcc:18598865/tcc:18592259/tcc:18611267/tcc:18603899/tcc:18598861	18	8	TCM_010364/TCM_000770/TCM_022604/TCM_020479/TCM_024536/TCM_035019/TCM_012058/TCM_024529	10	TCM_026466/TCM_014809/TCM_034497/TCM_012059/TCM_028995/TCM_042096/TCM_042127/TCM_000768/TCM_016937/TCM_000767
tcc00630	Glyoxylate and dicarboxylate metabolism	0.0740624943341927	0.196611451514105	tcc:18589941/tcc:18610079/tcc:18605063/tcc:18593492/tcc:18597350/tcc:18614257/tcc:18596481/tcc:18611267/tcc:18610656/tcc:18595852/tcc:18596266/tcc:18602866/tcc:18597179/tcc:18606505/tcc:18600748/tcc:18589292/tcc:18603218/tcc:18598468/tcc:18605571/tcc:18602644/tcc:18591852/tcc:18607058/tcc:18607536/tcc:18603611/tcc:18611267/tcc:18614398/tcc:18594535/tcc:18611267/tcc:18614257/tcc:18612123/tcc:18607…	31	14	TCM_005465/TCM_000770/TCM_020479/TCM_030256/TCM_039193/TCM_020890/TCM_015177/TCM_020228/TCM_034559/TCM_006056/TCM_005626/TCM_032344/TCM_005466/TCM_006355	17	TCM_040844/TCM_011326/TCM_014591/TCM_030866/TCM_030451/TCM_029459/TCM_000075/TCM_028593/TCM_046843/TCM_016236/TCM_016872/TCM_023152/TCM_006612/TCM_021325/TCM_000768/TCM_000767/TCM_001816
tcc00280	Valine, leucine and isoleucine degradation	0.0740624943341927	0.196611451514105	tcc:18592466/tcc:18591916/tcc:18590081/tcc:18589127/tcc:18603535/tcc:18607947/tcc:18602267/tcc:18613295/tcc:18597350/tcc:18611649/tcc:18608184/tcc:18608468/tcc:18603544/tcc:18588511/tcc:18611885/tcc:18611350/tcc:18600736/tcc:18608183/tcc:18606438/tcc:18611954/tcc:18613295/tcc:18611437/tcc:18591913/tcc:18598624/tcc:18591915	25	5	TCM_007696/TCM_037784/TCM_016858/TCM_016163/TCM_034630	20	TCM_035303/TCM_034633/TCM_041072/TCM_038623/TCM_046789/TCM_046997/TCM_019765/TCM_004300/TCM_030451/TCM_001213/TCM_007348/TCM_021252/TCM_001513/TCM_000863/TCM_046720/TCM_001598/TCM_004301/TCM_000959/TCM_023925/TCM_034632
tcc03010	Ribosome	0.0943286249965044	0.196611451514105	tcc:18600246/tcc:18590745/tcc:18603524/tcc:18595948/tcc:18599068/tcc:18610635/tcc:18600955/tcc:18590532/tcc:18609501/tcc:18594923/tcc:18597611/tcc:18609553/tcc:18610405/tcc:18603983/tcc:18601152/tcc:18601504/tcc:18613077/tcc:18601490/tcc:18607961/tcc:18603248/tcc:18586260/tcc:18587865/tcc:18597900/tcc:18596346/tcc:18606234/tcc:18614315/tcc:18598192/tcc:18588446/tcc:18614537/tcc:18599163/tcc:18597…	91	85	TCM_020621/TCM_041895/TCM_021232/TCM_028766/TCM_024859/TCM_000052/TCM_010413/TCM_033500/TCM_021775/TCM_010510/TCM_011715/TCM_012169/TCM_017373/TCM_013967/TCM_003928/TCM_018488/TCM_007091/TCM_020924/TCM_042984/TCM_037080/TCM_043077/TCM_029290/TCM_015938/TCM_014977/TCM_022507/TCM_037713/TCM_005784/TCM_024987/TCM_021610/TCM_029504/TCM_001199/TCM_020568/TCM_025036/TCM_001424/TCM_024986/TCM_021496/TCM…	6	TCM_017109/TCM_041662/TCM_016718/TCM_012788/TCM_017226/TCM_015505
tcc00999	Biosynthesis of various plant secondary metabolites	0.0943286249965044	0.205859024853666	tcc:18607969/tcc:18613784/tcc:18599392/tcc:18609356/tcc:18601935/tcc:18598034/tcc:18593729/tcc:18597114/tcc:18606866/tcc:18597115/tcc:18600625/tcc:18590540/tcc:18603754/tcc:18590154/tcc:18597116/tcc:18603419/tcc:18599392/tcc:18593867/tcc:18613554/tcc:18604248/tcc:18591293/tcc:18613553	22	12	TCM_004913/TCM_010149/TCM_019281/TCM_022268/TCM_046849/TCM_016648/TCM_046852/TCM_026823/TCM_021477/TCM_041163/TCM_004647/TCM_012568	10	TCM_007099/TCM_025274/TCM_031180/TCM_041671/TCM_046853/TCM_025936/TCM_035638/TCM_031368/TCM_033942/TCM_004646
tcc00592	alpha-Linolenic acid metabolism	0.104248935375965	0.357571316317354	tcc:18593063/tcc:18588574/tcc:18608795/tcc:18595445/tcc:18595445/tcc:18602090/tcc:18589439/tcc:18598820/tcc:18611597/tcc:18589731/tcc:18589731/tcc:18587944/tcc:18612311/tcc:18611829/tcc:18607117/tcc:18589726/tcc:18607117/tcc:18596234/tcc:18591428/tcc:18607253/tcc:18591430/tcc:18596845/tcc:18610736	23	10	TCM_019506/TCM_039586/TCM_040483/TCM_040468/TCM_002118/TCM_040462/TCM_029150/TCM_006297/TCM_034091/TCM_000168	13	TCM_036537/TCM_037853/TCM_008258/TCM_046827/TCM_027467/TCM_024457/TCM_001150/TCM_037160/TCM_001445/TCM_006135/TCM_006134/TCM_034089/TCM_029864
tcc00565	Ether lipid metabolism	0.122355472538406	0.361721727752762	tcc:18606428/tcc:18614242/tcc:18603558/tcc:18589439/tcc:18598820/tcc:18587797/tcc:18605118/tcc:18600515/tcc:18596120/tcc:18589982/tcc:18587798	11	5	TCM_039586/TCM_037005/TCM_014656/TCM_029016/TCM_037006	6	TCM_016153/TCM_005448/TCM_021267/TCM_024457/TCM_047054/TCM_040916
tcc00051	Fructose and mannose metabolism	0.122355472538406	0.361721727752762	tcc:18587334/tcc:18602468/tcc:18607389/tcc:18586025/tcc:18589042/tcc:18610892/tcc:18597231/tcc:18603824/tcc:18590982/tcc:18590682/tcc:18598162/tcc:18605483/tcc:18610793/tcc:18607690/tcc:18591546/tcc:18591421/tcc:18596042/tcc:18602044/tcc:18597627/tcc:18588012/tcc:18602196/tcc:18613841	22	15	TCM_020017/TCM_042692/TCM_038450/TCM_000340/TCM_030310/TCM_011970/TCM_041830/TCM_022455/TCM_000230/TCM_006785/TCM_034218/TCM_034082/TCM_021792/TCM_037235/TCM_019679	7	TCM_045339/TCM_006444/TCM_042176/TCM_015074/TCM_028918/TCM_019440/TCM_004982
tcc04070	Phosphatidylinositol signaling system	0.140326135540538	0.41749580361124	tcc:18591899/tcc:18601431/tcc:18598063/tcc:18611884/tcc:18585852/tcc:18597522/tcc:18592268/tcc:18609756/tcc:18588208/tcc:18590144/tcc:18603671/tcc:18611847/tcc:18607333/tcc:18586627/tcc:18593804/tcc:18596308/tcc:18590488/tcc:18610383/tcc:18587206	19	3	TCM_001512/TCM_041153/TCM_041614	16	TCM_034615/TCM_018328/TCM_022303/TCM_042498/TCM_021672/TCM_035031/TCM_010843/TCM_037451/TCM_021387/TCM_001466/TCM_006386/TCM_043552/TCM_031295/TCM_029244/TCM_011691/TCM_045116
tcc00040	Pentose and glucuronate interconversions	0.150027862790445	0.476766306799092	tcc:18609637/tcc:18605010/tcc:18602793/tcc:18587334/tcc:18600894/tcc:18598055/tcc:18586518/tcc:18600854/tcc:18605483/tcc:18607708/tcc:18593288/tcc:18610282/tcc:18601622/tcc:18612829/tcc:18597102/tcc:18600505/tcc:18597409/tcc:18604606/tcc:18608380/tcc:18586417/tcc:18596314/tcc:18597410/tcc:18595735/tcc:18586417/tcc:18605373/tcc:18613750/tcc:18597409/tcc:18613597	28	23	TCM_010673/TCM_014530/TCM_020399/TCM_017037/TCM_022294/TCM_043329/TCM_030643/TCM_011574/TCM_018716/TCM_003029/TCM_030171/TCM_026688/TCM_044713/TCM_013841/TCM_002129/TCM_029251/TCM_021548/TCM_028279/TCM_002130/TCM_014943/TCM_004876/TCM_021547/TCM_004695	5	TCM_045339/TCM_016989/TCM_015074/TCM_006806/TCM_007591
tcc04145	Phagosome	0.329722925465018	0.559825961241563	tcc:18606517/tcc:18605569/tcc:18597621/tcc:18608121/tcc:18598602/tcc:18611369/tcc:18590570/tcc:18590034/tcc:18590035/tcc:18596759/tcc:18606503/tcc:18588568/tcc:18595916/tcc:18591559/tcc:18605229/tcc:18601487/tcc:18614531/tcc:18610800/tcc:18607552/tcc:18610800/tcc:18586387/tcc:18609756/tcc:18603854/tcc:18588208/tcc:18590074/tcc:18610800/tcc:18591476/tcc:18596308/tcc:18611693	29	23	TCM_016249/TCM_015175/TCM_021786/TCM_034607/TCM_023865/TCM_000885/TCM_041705/TCM_040994/TCM_040995/TCM_029775/TCM_016233/TCM_047093/TCM_034231/TCM_014785/TCM_018485/TCM_005778/TCM_029102/TCM_006630/TCM_006771/TCM_043133/TCM_012004/TCM_041057/TCM_034162	6	TCM_028727/TCM_010843/TCM_037451/TCM_034141/TCM_029244/TCM_001266
tcc04146	Peroxisome	0.329722925465018	0.566106451242327	tcc:18589941/tcc:18596481/tcc:18593857/tcc:18600377/tcc:18608795/tcc:18610656/tcc:18603902/tcc:18596266/tcc:18602948/tcc:18611597/tcc:18590348/tcc:18599890/tcc:18600060/tcc:18590466/tcc:18593177/tcc:18601969/tcc:18597215/tcc:18592003/tcc:18611577/tcc:18608898/tcc:18605241/tcc:18589817/tcc:18594888/tcc:18598624/tcc:18594535/tcc:18607255/tcc:18599890/tcc:18601969/tcc:18590350/tcc:18612078/tcc:18599…	32	8	TCM_025950/TCM_041588/TCM_008491/TCM_033433/TCM_032344/TCM_040688/TCM_041457/TCM_001745	24	TCM_040844/TCM_029459/TCM_031356/TCM_026552/TCM_008258/TCM_000075/TCM_012069/TCM_046843/TCM_020579/TCM_001150/TCM_041453/TCM_026172/TCM_030499/TCM_019333/TCM_030293/TCM_034728/TCM_001125/TCM_014798/TCM_040658/TCM_023925/TCM_006299/TCM_019331/TCM_025021/TCM_018181
tcc00073	Cutin, suberine and wax biosynthesis	0.36573924203423	0.566106451242327	tcc:18609860/tcc:18613205/tcc:18590348/tcc:18610017/tcc:18603482/tcc:18586772/tcc:108663945/tcc:18596153/tcc:18590528/tcc:18587722/tcc:18585715/tcc:18590350/tcc:18612078/tcc:18599189	14	7	TCM_044134/TCM_006147/TCM_029058/TCM_036925/TCM_042351/TCM_041457/TCM_001745	7	TCM_011023/TCM_004164/TCM_041453/TCM_011254/TCM_021186/TCM_041655/TCM_025021
tcc00966	Glucosinolate biosynthesis	0.36573924203423	0.612278771506082	tcc:18591916/tcc:18611350/tcc:18587467/tcc:18609376/tcc:18591913/tcc:18591915	6	3	TCM_045515/TCM_010198/TCM_034630	3	TCM_034633/TCM_000863/TCM_034632
tcc01250	Biosynthesis of nucleotide sugars	0.36573924203423	0.726515044437264	tcc:18602468/tcc:18586025/tcc:18589067/tcc:18589042/tcc:18606475/tcc:18606013/tcc:18610218/tcc:18587583/tcc:18589436/tcc:18613126/tcc:18603824/tcc:18607026/tcc:18600854/tcc:18612536/tcc:18610793/tcc:18590728/tcc:18610282/tcc:18601622/tcc:18591546/tcc:18602044/tcc:18606351/tcc:18591422/tcc:18610064/tcc:18590419/tcc:18599422/tcc:18612146/tcc:18606475/tcc:18607754/tcc:18597393/tcc:18596054	30	23	TCM_020017/TCM_042692/TCM_038491/TCM_038450/TCM_011487/TCM_039576/TCM_004002/TCM_011970/TCM_006018/TCM_002492/TCM_000230/TCM_041878/TCM_011574/TCM_018716/TCM_034218/TCM_016067/TCM_034083/TCM_011308/TCM_041534/TCM_001850/TCM_002268/TCM_006856/TCM_021530	7	TCM_016202/TCM_015697/TCM_036774/TCM_016989/TCM_019440/TCM_025765/TCM_037732
tcc00052	Galactose metabolism	0.372388563882506	0.726515044437264	tcc:18600605/tcc:18604634/tcc:18606475/tcc:18588813/tcc:18604334/tcc:18600813/tcc:18593193/tcc:18606313/tcc:18608418/tcc:18596139/tcc:18591546/tcc:18595546/tcc:18596042/tcc:18604634/tcc:18604425/tcc:18608411/tcc:18588012/tcc:18604016/tcc:18606475/tcc:18613754/tcc:18613721	21	8	TCM_007639/TCM_034218/TCM_027696/TCM_013882/TCM_037235/TCM_012210/TCM_002268/TCM_004839	13	TCM_026798/TCM_013886/TCM_016202/TCM_038146/TCM_012789/TCM_016942/TCM_030539/TCM_016024/TCM_029039/TCM_028918/TCM_013025/TCM_007627/TCM_004881
tcc00591	Linoleic acid metabolism	0.372388563882506	0.726515044437264	tcc:18600371/tcc:18589439/tcc:18598820/tcc:18589731/tcc:18589731/tcc:18589726/tcc:18596234/tcc:18596845	8	5	TCM_039586/TCM_040483/TCM_040468/TCM_040462/TCM_029150	3	TCM_026546/TCM_024457/TCM_029864
tcc00260	Glycine, serine and threonine metabolism	0.372388563882506	0.726515044437264	tcc:18589941/tcc:18600075/tcc:18602267/tcc:18614257/tcc:18611649/tcc:18595852/tcc:18597179/tcc:18611087/tcc:18604836/tcc:18603984/tcc:18608852/tcc:18602644/tcc:18608368/tcc:18591852/tcc:18607058/tcc:18588333/tcc:18602967/tcc:18610051/tcc:18607536/tcc:18610661/tcc:18596187/tcc:18602404/tcc:18614257	23	14	TCM_005465/TCM_030256/TCM_014263/TCM_008375/TCM_020228/TCM_007575/TCM_034559/TCM_006056/TCM_037587/TCM_020602/TCM_011294/TCM_000080/TCM_029096/TCM_005466	9	TCM_040844/TCM_026193/TCM_019765/TCM_001213/TCM_028593/TCM_000570/TCM_012170/TCM_006612/TCM_016784
tcc04712	Circadian rhythm - plant	0.372388563882506	0.726515044437264	tcc:18604747/tcc:18608472/tcc:18597878/tcc:18592693/tcc:18613889/tcc:18586308/tcc:18614019/tcc:18605862/tcc:18606652/tcc:18600647/tcc:18588025/tcc:18597242/tcc:18598875/tcc:18598875/tcc:18598875	15	5	TCM_007700/TCM_026851/TCM_024559/TCM_024555/TCM_024558	10	TCM_014102/TCM_022066/TCM_035715/TCM_005034/TCM_043038/TCM_005195/TCM_015513/TCM_016403/TCM_037249/TCM_030323
tcc04075	Plant hormone signal transduction	0.372388563882506	0.736174380800616	tcc:18599070/tcc:18607576/tcc:18600189/tcc:18611194/tcc:18593723/tcc:18613061/tcc:18611521/tcc:18607945/tcc:18611224/tcc:18600188/tcc:18591185/tcc:18586066/tcc:18595976/tcc:18589222/tcc:18608563/tcc:18608814/tcc:18605446/tcc:18585913/tcc:18589228/tcc:18588682/tcc:18596379/tcc:18594011/tcc:18598521/tcc:18590123/tcc:18613439/tcc:18598155/tcc:18603320/tcc:18614332/tcc:18613155/tcc:18597575/tcc:18589…	77	48	TCM_006657/TCM_026344/TCM_000690/TCM_031174/TCM_026343/TCM_028832/TCM_038912/TCM_007830/TCM_008292/TCM_042567/TCM_038919/TCM_037975/TCM_031548/TCM_041129/TCM_021011/TCM_021727/TCM_037470/TCM_024428/TCM_038918/TCM_028890/TCM_035143/TCM_006179/TCM_006336/TCM_006758/TCM_034784/TCM_037224/TCM_004214/TCM_006757/TCM_026851/TCM_035054/TCM_026233/TCM_006726/TCM_019638/TCM_038931/novel.11/TCM_006725/TCM_0…	29	TCM_024862/TCM_003903/TCM_001052/TCM_007074/TCM_000723/TCM_033824/TCM_042736/TCM_015028/TCM_029330/TCM_023492/TCM_004494/TCM_022441/TCM_005545/TCM_004056/TCM_040510/TCM_038129/TCM_008557/TCM_008737/TCM_006432/TCM_041473/TCM_015719/TCM_042034/TCM_014696/TCM_015368/TCM_037599/TCM_022509/TCM_016036/TCM_037223/TCM_032126
tcc00945	Stilbenoid, diarylheptanoid and gingerol biosynthesis	0.376196424999512	0.743648347402044	tcc:18607959/tcc:18595464/tcc:18597945/tcc:18611157/tcc:18587818/tcc:18598608/tcc:18597944/tcc:18602309/tcc:18597945/tcc:18587820/tcc:18587816/tcc:18609669/tcc:18602545	13	6	TCM_007088/TCM_027499/TCM_000651/TCM_023882/TCM_022141/TCM_020117	7	TCM_022150/TCM_037026/TCM_019815/TCM_037025/TCM_037028/TCM_037024/TCM_010715
tcc00941	Flavonoid biosynthesis	0.382061309024447	0.744994958849427	tcc:18593023/tcc:18607959/tcc:18595464/tcc:18609567/tcc:18597945/tcc:18611157/tcc:18587818/tcc:18598608/tcc:18597944/tcc:18602309/tcc:18597945/tcc:18587820/tcc:18587816/tcc:18592290/tcc:18586274/tcc:18609669/tcc:18598875/tcc:18598875/tcc:18604056/tcc:18586274/tcc:18602545/tcc:18598875/tcc:18593008/tcc:18593023	24	15	TCM_036475/TCM_007088/TCM_027499/TCM_010537/TCM_000651/TCM_023882/TCM_022141/TCM_035060/TCM_043000/TCM_024559/TCM_024555/TCM_020117/TCM_024558/TCM_036450/TCM_036483	9	TCM_022150/TCM_037026/TCM_019815/TCM_037025/TCM_037028/TCM_037024/TCM_010715/TCM_012256/TCM_011457
tcc00061	Fatty acid biosynthesis	0.406805607244095	0.758870252591939	tcc:18614175/tcc:18600377/tcc:18602948/tcc:18601625/tcc:18592201/tcc:18609697/tcc:18591029/tcc:18600286/tcc:18611607/tcc:18599097/tcc:18605136/tcc:18602345/tcc:18595859/tcc:18607255/tcc:18601170	15	8	TCM_018719/TCM_010763/TCM_042223/TCM_026454/TCM_046682/TCM_024898/TCM_028605/TCM_017405	7	TCM_005375/TCM_026552/TCM_020579/TCM_034957/TCM_014679/TCM_019861/TCM_006299
tcc00270	Cysteine and methionine metabolism	0.431932932183692	0.816231004622551	tcc:18591916/tcc:108660413/tcc:18602267/tcc:18613784/tcc:18611649/tcc:18598034/tcc:18606518/tcc:18605016/tcc:18600625/tcc:18611350/tcc:18603218/tcc:108660415/tcc:18590143/tcc:18608852/tcc:18598782/tcc:18603754/tcc:18600261/tcc:18592410/tcc:18610051/tcc:18597239/tcc:18602642/tcc:18603031/tcc:18588261/tcc:18610661/tcc:18605977/tcc:18614398/tcc:18588418/tcc:18591913/tcc:18606590/tcc:18603379/tcc:186…	35	25	TCM_004913/TCM_022268/TCM_014537/TCM_026823/TCM_020890/TCM_038451/TCM_041152/TCM_008375/TCM_024360/TCM_021477/TCM_035206/TCM_011294/TCM_030320/TCM_020226/TCM_037508/TCM_000080/TCM_005626/TCM_037683/TCM_034630/TCM_016338/TCM_021075/TCM_020629/TCM_012031/TCM_006355/TCM_028849	10	TCM_034633/TCM_019632/TCM_019765/TCM_001213/TCM_016250/TCM_000863/TCM_026423/TCM_020674/TCM_015649/TCM_034632
tcc00640	Propanoate metabolism	0.454282325777913	0.816231004622551	tcc:18592466/tcc:18589127/tcc:18603535/tcc:18614175/tcc:18608795/tcc:18608184/tcc:18608468/tcc:18611885/tcc:18601625/tcc:18611597/tcc:18592201/tcc:18597215/tcc:18608183/tcc:18611437	14	2	TCM_007696/TCM_018719	12	TCM_035303/TCM_038623/TCM_046789/TCM_005375/TCM_008258/TCM_007348/TCM_001513/TCM_001150/TCM_034957/TCM_030293/TCM_046720/TCM_000959
tcc03250	Viral life cycle - HIV-1	0.454282325777913	0.816231004622551	tcc:18591437/tcc:18588700/tcc:18590343/tcc:18596363/tcc:18606330/tcc:18595510/tcc:18602947/tcc:18609440/tcc:18613250/tcc:18602114	10	1	TCM_037999	9	TCM_034099/TCM_043963/TCM_029312/TCM_016046/TCM_027598/TCM_020578/TCM_010313/TCM_004230/TCM_019538
tcc00561	Glycerolipid metabolism	0.459932188370179	0.823002526167188	tcc:18603707/tcc:18587992/tcc:18598403/tcc:18585817/tcc:18588364/tcc:18595852/tcc:18609146/tcc:18598820/tcc:18591223/tcc:18608418/tcc:18600736/tcc:18597586/tcc:18611954/tcc:18604425/tcc:18588847/tcc:18590424/tcc:18587833/tcc:18609147/tcc:18608411/tcc:18593804/tcc:18597581/tcc:18600590/tcc:18586046/tcc:18612163	24	5	TCM_007639/TCM_016858/TCM_009409/TCM_026783/TCM_001873	19	TCM_021427/TCM_037212/TCM_022931/TCM_042464/TCM_037624/TCM_028593/TCM_009405/TCM_024457/TCM_033865/TCM_021743/TCM_001598/TCM_013025/TCM_038181/TCM_041539/TCM_037041/TCM_007627/TCM_031295/TCM_021737/TCM_042716
tcc01212	Fatty acid metabolism	0.459932188370179	0.833372548852055	tcc:18614175/tcc:18597350/tcc:18588574/tcc:18600377/tcc:18608795/tcc:18603544/tcc:18602948/tcc:18601625/tcc:18611597/tcc:18592201/tcc:18609697/tcc:18590754/tcc:18591029/tcc:18587944/tcc:18600286/tcc:18611607/tcc:18599097/tcc:18605136/tcc:18602345/tcc:18595859/tcc:18607255/tcc:18601170	22	8	TCM_018719/TCM_010763/TCM_042223/TCM_026454/TCM_046682/TCM_024898/TCM_028605/TCM_017405	14	TCM_005375/TCM_030451/TCM_037853/TCM_026552/TCM_008258/TCM_021252/TCM_020579/TCM_001150/TCM_034957/TCM_041905/TCM_037160/TCM_014679/TCM_019861/TCM_006299
tcc00730	Thiamine metabolism	0.459932188370179	0.833372548852055	tcc:18603409/tcc:18597097/tcc:18602821/tcc:18605075/tcc:18592850/tcc:18611441/tcc:18613060/tcc:18588973/tcc:18609710	9	5	TCM_030166/TCM_020431/TCM_014604/TCM_003902/TCM_010779	4	TCM_021107/TCM_036205/TCM_000964/TCM_038364
tcc00908	Zeatin biosynthesis	0.459932188370179	0.833372548852055	tcc:18599504/tcc:18598900/tcc:18588149/tcc:18602063/tcc:18597098/tcc:18613391/tcc:18602885/tcc:18598855/tcc:18609229	9	4	TCM_030167/TCM_004434/TCM_020503/TCM_009742	5	TCM_025454/TCM_024594/TCM_037384/TCM_019463/TCM_024521
tcc00520	Amino sugar and nucleotide sugar metabolism	0.46995630193629	0.833372548852055	tcc:18602468/tcc:18607437/tcc:18586025/tcc:18589067/tcc:18589042/tcc:18608336/tcc:18587887/tcc:18606475/tcc:18597372/tcc:18610218/tcc:18587583/tcc:18589436/tcc:18603824/tcc:18598711/tcc:18607026/tcc:18612721/tcc:18600854/tcc:18612536/tcc:18610793/tcc:18610673/tcc:18590728/tcc:18613743/tcc:18610282/tcc:18601622/tcc:18591546/tcc:18599771/tcc:18602044/tcc:18606351/tcc:18591422/tcc:18590419/tcc:18602…	39	29	TCM_020017/TCM_042692/TCM_038491/TCM_038450/TCM_007536/TCM_030475/TCM_011487/TCM_039576/TCM_011970/TCM_006018/TCM_002828/TCM_002492/TCM_000230/TCM_000095/TCM_041878/TCM_004867/TCM_011574/TCM_018716/TCM_034218/TCM_025799/TCM_016067/TCM_034083/TCM_041534/TCM_019913/TCM_019914/TCM_001850/TCM_002268/TCM_006856/TCM_021530	10	TCM_006498/TCM_037105/TCM_016202/TCM_036774/TCM_024199/TCM_016989/TCM_019440/TCM_024201/TCM_025765/TCM_000096
tcc01200	Carbon metabolism	0.46995630193629	0.923557770755701	tcc:18589941/tcc:18600298/tcc:18610079/tcc:18605063/tcc:18593492/tcc:18614175/tcc:18607389/tcc:18605252/tcc:18597350/tcc:18614257/tcc:18596481/tcc:18606090/tcc:18611267/tcc:18608795/tcc:18608184/tcc:18594856/tcc:18608468/tcc:18610656/tcc:18595852/tcc:18596266/tcc:18601182/tcc:18606312/tcc:18597179/tcc:18591873/tcc:18600934/tcc:18600748/tcc:18601625/tcc:18611597/tcc:18589292/tcc:18603218/tcc:18611…	76	37	TCM_005465/TCM_000770/TCM_033351/TCM_007696/TCM_017432/TCM_016023/TCM_030256/TCM_017080/TCM_018719/TCM_039193/TCM_020890/TCM_014263/TCM_030257/TCM_041830/TCM_022455/TCM_020228/TCM_034559/TCM_006056/TCM_036333/TCM_029464/TCM_006785/TCM_033353/TCM_015483/TCM_034218/TCM_026379/TCM_000080/TCM_021792/TCM_005626/TCM_020235/TCM_037235/TCM_034862/TCM_014984/TCM_042607/TCM_020629/TCM_032344/TCM_005466/TCM…	39	TCM_040844/TCM_026466/TCM_011326/TCM_014591/TCM_030866/TCM_005375/TCM_006444/TCM_014809/TCM_030451/TCM_029459/TCM_015773/TCM_008258/TCM_007348/TCM_000075/TCM_028593/TCM_046843/TCM_034583/TCM_016872/TCM_001150/TCM_000570/TCM_023152/TCM_029248/TCM_026423/TCM_046720/TCM_006612/TCM_021325/TCM_000768/TCM_028918/TCM_034707/TCM_015365/TCM_000904/TCM_016784/TCM_000959/TCM_031591/TCM_022208/TCM_025555/TCM…
tcc00650	Butanoate metabolism	0.493157398310678	0.923917053542114	tcc:18612261/tcc:18597350/tcc:18603611/tcc:18606438/tcc:18594035/tcc:18598624/tcc:18598513/tcc:18598621	8	3	TCM_016163/TCM_023447/TCM_023913	5	TCM_002027/TCM_030451/TCM_021325/TCM_031591/TCM_023925
tcc00710	Carbon fixation in photosynthetic organisms	0.493157398310678	0.931450275574661	tcc:18607389/tcc:18594856/tcc:18601182/tcc:18591873/tcc:18600934/tcc:18589292/tcc:18603218/tcc:18596312/tcc:18590682/tcc:18598162/tcc:18607690/tcc:18594857/tcc:18600222/tcc:18591982/tcc:18597627/tcc:18614398/tcc:18611387/tcc:18597997/tcc:18585949/tcc:18603387/tcc:18607305	21	14	TCM_033351/TCM_017432/TCM_017080/TCM_039193/TCM_020890/TCM_041830/TCM_022455/TCM_006785/TCM_033353/TCM_026379/TCM_021792/TCM_005626/TCM_042607/TCM_006355	7	TCM_006444/TCM_034583/TCM_029248/TCM_034707/TCM_000904/TCM_022208/TCM_021084
tcc00564	Glycerophospholipid metabolism	0.494667714585767	0.938210528772975	tcc:18601075/tcc:18592708/tcc:18589429/tcc:18606428/tcc:18614242/tcc:18603558/tcc:18609146/tcc:18589439/tcc:18598820/tcc:18591223/tcc:18587797/tcc:18610246/tcc:18595774/tcc:18587833/tcc:18609147/tcc:18605118/tcc:18593804/tcc:18597581/tcc:18600590/tcc:18587434/tcc:18610616/tcc:18586046/tcc:18587434/tcc:18600515/tcc:18596120/tcc:18589982/tcc:18612163/tcc:18587798	28	9	TCM_039586/TCM_037005/TCM_028354/TCM_009409/TCM_014656/TCM_026783/TCM_029016/TCM_001873/TCM_037006	19	TCM_017281/TCM_035745/TCM_039546/TCM_016153/TCM_005448/TCM_021267/TCM_009405/TCM_024457/TCM_033865/TCM_011524/TCM_037041/TCM_031295/TCM_021737/TCM_045473/TCM_000003/TCM_042716/TCM_045461/TCM_047054/TCM_040916
tcc00071	Fatty acid degradation	0.494667714585767	0.943247140874746	tcc:18597350/tcc:18586138/tcc:18588574/tcc:18600377/tcc:18608795/tcc:18603544/tcc:18602948/tcc:18611597/tcc:18600736/tcc:18587944/tcc:18611954/tcc:18611829/tcc:18592120/tcc:18599593/tcc:18590528/tcc:18607255	16	2	TCM_016858/TCM_034862	14	TCM_030451/TCM_042818/TCM_037853/TCM_026552/TCM_008258/TCM_021252/TCM_020579/TCM_001150/TCM_037160/TCM_001598/TCM_001445/TCM_025555/TCM_041655/TCM_006299
tcc00450	Selenocompound metabolism	0.515327382157967	0.943247140874746	tcc:18611463/tcc:18590143/tcc:18598782/tcc:18591531/tcc:18605977/tcc:18601561	6	4	TCM_041152/TCM_024360/TCM_034204/TCM_028849	2	TCM_000024/TCM_015649
tcc00780	Biotin metabolism	0.543092867278783	0.943247140874746	tcc:18609697/tcc:18600286/tcc:18611607/tcc:18597417/tcc:18599097/tcc:18605323	6	6	TCM_010763/TCM_026454/TCM_046682/TCM_021555/TCM_024898/TCM_014887	0
tcc00906	Carotenoid biosynthesis	0.545661770032411	0.951995356036716	tcc:18605629/tcc:18612214/tcc:18600240/tcc:18590658/tcc:18590152/tcc:18590150/tcc:18590149/tcc:18602784/tcc:18606579/tcc:18596487/tcc:18614404/tcc:18588358/tcc:18585758	13	3	TCM_005633/TCM_037617/TCM_042400	10	TCM_015247/TCM_001945/TCM_026398/TCM_041803/TCM_041161/TCM_041159/TCM_041158/TCM_020388/TCM_016325/TCM_029468
tcc00053	Ascorbate and aldarate metabolism	0.545661770032411	0.951995356036716	tcc:18590851/tcc:18609969/tcc:18589067/tcc:18606013/tcc:18586245/tcc:18590832/tcc:18600854/tcc:18600776/tcc:18600736/tcc:18607308/tcc:18610282/tcc:18601622/tcc:18611954/tcc:18610739/tcc:18606351/tcc:18610064/tcc:18593828/tcc:18597892/tcc:18596054	19	14	TCM_042024/TCM_011190/TCM_038491/TCM_042968/TCM_042003/TCM_016858/TCM_006358/TCM_011574/TCM_018716/TCM_000172/TCM_016067/TCM_011308/TCM_031321/TCM_022080	5	TCM_015697/TCM_016989/TCM_016900/TCM_001598/TCM_037732
tcc00480	Glutathione metabolism	0.555465724488075	0.951995356036716	tcc:18612216/tcc:18613514/tcc:18602840/tcc:18609306/tcc:18601017/tcc:18603221/tcc:18606518/tcc:18613516/tcc:18610406/tcc:18612217/tcc:18613230/tcc:18586245/tcc:18599368/tcc:18613517/tcc:18590601/tcc:18590832/tcc:18586301/tcc:18597872/tcc:108661745/tcc:18602843/tcc:18604672/tcc:18613515/tcc:18610739/tcc:18602839/tcc:18602839/tcc:18611652/tcc:18604246/tcc:18594547/tcc:18602851/tcc:18603875/tcc:1859…	35	14	TCM_001949/TCM_004589/TCM_017203/TCM_004592/TCM_001952/TCM_042968/TCM_004593/TCM_041738/TCM_042003/TCM_004591/TCM_000172/TCM_012031/TCM_025576/TCM_022080	21	TCM_020452/TCM_010054/TCM_020893/TCM_016250/TCM_011716/TCM_046980/TCM_025245/TCM_043031/TCM_022060/TCM_020466/TCM_046764/TCM_013964/TCM_020456/TCM_020451/TCM_001215/TCM_012561/TCM_032351/TCM_020461/TCM_041734/TCM_013959/TCM_035668
tcc01232	Nucleotide metabolism	0.566065058613264	0.951995356036716	tcc:18612647/tcc:18601017/tcc:18591367/tcc:18597977/tcc:18587775/tcc:18588375/tcc:18614489/tcc:18604767/tcc:18603250/tcc:18605075/tcc:18606710/tcc:18592850/tcc:18585718/tcc:18586420/tcc:18606987/tcc:18606301/tcc:18610398/tcc:18612424/tcc:18604944/tcc:18589817/tcc:18595000/tcc:18605265/tcc:18609710/tcc:18602584/tcc:18611720	25	16	TCM_017203/TCM_034021/TCM_022183/TCM_027245/TCM_037637/TCM_005727/TCM_014126/TCM_020926/TCM_014604/TCM_042355/TCM_043180/TCM_016011/TCM_002307/TCM_014822/TCM_010779/TCM_020157	9	TCM_002688/TCM_016472/TCM_036205/TCM_005955/TCM_011708/TCM_014447/TCM_040658/TCM_033690/TCM_035668
tcc00514	Other types of O-glycan biosynthesis	0.57004475888284	0.985862571696958	tcc:18598303/tcc:18596324/tcc:18600006/tcc:18602604	4	1	TCM_029261	3	TCM_022701/TCM_026107/TCM_020181
tcc00603	Glycosphingolipid biosynthesis - globo and isoglobo series	0.617763716369853	0.985862571696958	tcc:18597570/tcc:18608418/tcc:18596888/tcc:18604425/tcc:18608411	5	2	TCM_007639/TCM_029915	3	TCM_021723/TCM_013025/TCM_007627
tcc00310	Lysine degradation	0.62839525478083	0.985862571696958	tcc:18597350/tcc:18588195/tcc:18597180/tcc:18600736/tcc:18592272/tcc:18611954/tcc:18610756/tcc:18608550/tcc:18605807	9	3	TCM_030257/TCM_016858/TCM_015453	6	TCM_030451/TCM_037438/TCM_035036/TCM_001598/TCM_000192/TCM_007803
tcc00190	Oxidative phosphorylation	0.644389263797396	0.999994717201828	tcc:18590110/tcc:18614544/tcc:18614551/tcc:18596930/tcc:18603406/tcc:18596330/tcc:18609953/tcc:18599507/tcc:18610800/tcc:18589272/tcc:18613558/tcc:18588977/tcc:18606117/tcc:18611363/tcc:18605650/tcc:18607107/tcc:18604120/tcc:18610800/tcc:18597153/tcc:18586387/tcc:18599246/tcc:18595775/tcc:18594548/tcc:18586346/tcc:18610899/tcc:18610800/tcc:18596961/tcc:18607319/tcc:18591476/tcc:18593493/tcc:18595…	32	26	TCM_041111/TCM_005791/TCM_005799/TCM_021104/TCM_011170/TCM_025457/TCM_029102/TCM_004651/TCM_038368/TCM_015804/TCM_000877/TCM_015272/TCM_006125/TCM_012334/TCM_006771/TCM_030229/TCM_043133/TCM_025086/TCM_047059/TCM_032365/TCM_043082/TCM_000347/TCM_034162/TCM_006370/TCM_030867/TCM_027391	6	TCM_029961/TCM_029267/TCM_039126/TCM_029994/TCM_034141/TCM_007946
tcc00760	Nicotinate and nicotinamide metabolism	0.782010285720719	0.999994717201828	tcc:18604978/tcc:18611154/tcc:18588375/tcc:18589875/tcc:18592411/tcc:18611924/tcc:18593282	7	1	TCM_037637	6	TCM_014491/TCM_000648/TCM_040748/TCM_035207/TCM_001561/TCM_030637
tcc00300	Lysine biosynthesis	0.789916968788918	0.999994717201828	tcc:18614282/tcc:18608852/tcc:18610051/tcc:18608332	4	3	TCM_005490/TCM_008375/TCM_011294	1	TCM_007530
tcc00100	Steroid biosynthesis	0.799620546385897	0.999994717201828	tcc:18606367/tcc:18598820/tcc:18596516/tcc:18595555/tcc:18590619/tcc:18612950/tcc:18595600/tcc:18608823/tcc:108660985/tcc:18614230/tcc:18611338	11	8	TCM_016086/TCM_029501/TCM_041759/TCM_003533/TCM_027799/TCM_008316/TCM_005435/TCM_000850	3	TCM_024457/TCM_046828/TCM_006348
tcc04016	MAPK signaling pathway - plant	0.804902346383746	0.999994717201828	tcc:18607437/tcc:18611521/tcc:18591046/tcc:18589796/tcc:18610656/tcc:18586066/tcc:18602931/tcc:18607024/tcc:18614489/tcc:18605446/tcc:18606506/tcc:18598155/tcc:18606710/tcc:18613155/tcc:18589744/tcc:18610673/tcc:18594289/tcc:108662306/tcc:18590144/tcc:108660577/tcc:18606044/tcc:18600252/tcc:18603671/tcc:18588228/tcc:18606602/tcc:18605596/tcc:18602899/tcc:18600104/tcc:18605265/tcc:18605733/tcc:185…	40	11	TCM_020556/TCM_005727/TCM_000095/TCM_041153/TCM_006336/TCM_020521/TCM_026233/TCM_014822/TCM_016338/TCM_036636/TCM_005064	29	TCM_006498/TCM_001052/TCM_042240/TCM_040619/TCM_000075/TCM_042736/TCM_006015/TCM_015028/TCM_016237/TCM_022441/TCM_016472/TCM_004056/TCM_040510/TCM_031949/TCM_021580/TCM_015719/TCM_026410/TCM_021387/TCM_037473/TCM_016350/TCM_015207/TCM_015368/TCM_037599/TCM_031948/TCM_000096/TCM_029671/TCM_011691/TCM_031829/TCM_014262
tcc00380	Tryptophan metabolism	0.844135900820393	0.999994717201828	tcc:18597350/tcc:18608674/tcc:18610656/tcc:18613049/tcc:18608593/tcc:18596771/tcc:18601594/tcc:18589884/tcc:18597180/tcc:18589884/tcc:18605869/tcc:18600736/tcc:18613468/tcc:18609376/tcc:18611954/tcc:18610130/tcc:108663133/tcc:18589884	18	10	TCM_008054/TCM_029788/TCM_040763/TCM_030257/TCM_015522/TCM_016858/TCM_004531/TCM_010198/TCM_035137/TCM_040759	8	TCM_030451/TCM_000075/TCM_003889/TCM_007889/TCM_005024/TCM_005026/TCM_001598/TCM_011384
tcc00620	Pyruvate metabolism	0.877856296136903	0.999994717201828	tcc:18602534/tcc:18605063/tcc:18614175/tcc:18597350/tcc:18599226/tcc:18591873/tcc:18601625/tcc:18603218/tcc:18592201/tcc:18600736/tcc:18592930/tcc:18602443/tcc:18596485/tcc:18603611/tcc:18598015/tcc:18611954/tcc:18611829/tcc:18591982/tcc:18605731/tcc:18614398/tcc:18611387/tcc:18592120/tcc:18593476/tcc:18599593/tcc:18603387/tcc:18607305	26	11	TCM_018719/TCM_020890/TCM_016858/TCM_036333/TCM_019986/TCM_029464/TCM_022230/TCM_005626/TCM_034862/TCM_030848/TCM_006355	15	TCM_020103/TCM_014591/TCM_005375/TCM_030451/TCM_025063/TCM_034583/TCM_034957/TCM_021325/TCM_001598/TCM_001445/TCM_034707/TCM_015365/TCM_000904/TCM_025555/TCM_021084
tcc03430	Mismatch repair	0.882845328150346	0.999994717201828	tcc:18590558/tcc:18598253/tcc:18604843/tcc:18599641/tcc:18613541/tcc:18596590/tcc:18604042/tcc:18610643/tcc:18590967	9	6	TCM_041691/TCM_022614/TCM_014274/TCM_025632/TCM_029587/TCM_012239	3	TCM_004628/TCM_000060/TCM_042160
tcc00130	Ubiquinone and other terpenoid-quinone biosynthesis	0.882845328150346	0.999994717201828	tcc:18604607/tcc:18611964/tcc:18595054/tcc:18610138/tcc:18598026/tcc:18612224/tcc:18606860/tcc:18599602/tcc:18599202/tcc:18593720/tcc:18608257/tcc:18608672/tcc:18589917	13	3	TCM_025566/TCM_025035/TCM_031171	10	TCM_013842/TCM_001609/TCM_026920/TCM_011392/TCM_022248/TCM_001963/TCM_016640/TCM_007431/TCM_008041/TCM_040806
tcc00790	Folate biosynthesis	0.915326967312006	0.999994717201828	tcc:18608247/tcc:18598443/tcc:18594062/tcc:18586383/tcc:18611508/tcc:18598838/tcc:18594558	7	2	TCM_023087/TCM_031622	5	TCM_007420/TCM_043127/TCM_001036/TCM_024488/TCM_032386
tcc00240	Pyrimidine metabolism	0.915326967312006	0.999994717201828	tcc:18612647/tcc:18601017/tcc:18591367/tcc:18588375/tcc:18593861/tcc:18614489/tcc:18604767/tcc:18603250/tcc:18606710/tcc:18585718/tcc:18606987/tcc:18610398/tcc:18612424/tcc:18604944/tcc:18595000/tcc:18605265/tcc:18602584/tcc:18611720	18	11	TCM_017203/TCM_034021/TCM_037637/TCM_031360/TCM_005727/TCM_014126/TCM_020926/TCM_042355/TCM_002307/TCM_014822/TCM_020157	7	TCM_002688/TCM_016472/TCM_005955/TCM_011708/TCM_014447/TCM_033690/TCM_035668
tcc00290	Valine, leucine and isoleucine biosynthesis	0.917490847006989	0.999994717201828	tcc:18602534/tcc:18591916/tcc:18611350/tcc:18591913/tcc:18598513/tcc:18591915	6	2	TCM_034630/TCM_023447	4	TCM_020103/TCM_034633/TCM_000863/TCM_034632
tcc00904	Diterpenoid biosynthesis	0.943241808259201	0.999994717201828	tcc:18594523/tcc:18611901/tcc:18606081/tcc:18588944/tcc:18606081/tcc:18595845	6	4	TCM_001532/TCM_042691/TCM_038315/TCM_028576	2	TCM_032327/TCM_015760
tcc03440	Homologous recombination	0.975067816569755	0.999994717201828	tcc:18598253/tcc:18602645/tcc:18604843/tcc:18589261/tcc:18603882/tcc:18599641/tcc:18588206/tcc:18604042/tcc:18613088/tcc:18592412/tcc:18609773/tcc:18607822/tcc:18603913	13	8	TCM_022614/TCM_014274/TCM_039096/TCM_012039/TCM_025632/TCM_037449/TCM_012239/TCM_003952	5	TCM_020229/TCM_035208/TCM_010869/TCM_006933/TCM_012074
tcc00230	Purine metabolism	0.98423383781611	0.999994717201828	tcc:18607014/tcc:18606090/tcc:18601017/tcc:18597977/tcc:18587775/tcc:18588375/tcc:18614489/tcc:18596228/tcc:18606154/tcc:18605075/tcc:18606710/tcc:18592850/tcc:18613606/tcc:18591531/tcc:18586420/tcc:18603773/tcc:18600301/tcc:18606301/tcc:18610398/tcc:18589817/tcc:18609708/tcc:18605265/tcc:18609710/tcc:18611720	24	13	TCM_017203/TCM_022183/TCM_027245/TCM_037637/TCM_005727/TCM_015847/TCM_014604/TCM_034204/TCM_043180/TCM_026470/TCM_016011/TCM_014822/TCM_010779	11	TCM_006004/TCM_015773/TCM_029141/TCM_016472/TCM_036205/TCM_004705/TCM_021497/TCM_011708/TCM_040658/TCM_004508/TCM_035668
tcc00905	Brassinosteroid biosynthesis	0.984317373646053	0.999994717201828	tcc:18588701/tcc:18610843/tcc:18585886	3	1	TCM_042532	2	TCM_038000/TCM_000287
tcc01240	Biosynthesis of cofactors	0.999999966154033	0.999994717201828	tcc:18591916/tcc:18608247/tcc:18604607/tcc:18609969/tcc:18613784/tcc:18586025/tcc:18589067/tcc:18598034/tcc:18611964/tcc:18604978/tcc:18606518/tcc:18611154/tcc:18593861/tcc:18614489/tcc:18595054/tcc:18600625/tcc:18611350/tcc:18603824/tcc:18597097/tcc:18598443/tcc:18589875/tcc:18594062/tcc:18610138/tcc:18586383/tcc:18611508/tcc:18598838/tcc:18602821/tcc:18613819/tcc:18609697/tcc:18605075/tcc:18602…	65	37	TCM_011190/TCM_004913/TCM_042692/TCM_038491/TCM_022268/TCM_031360/TCM_005727/TCM_026823/TCM_011970/TCM_030166/TCM_023087/TCM_031622/TCM_020431/TCM_010763/TCM_014604/TCM_020228/TCM_016858/TCM_021477/TCM_034559/TCM_006358/TCM_042355/TCM_026454/TCM_011574/TCM_018716/TCM_046682/TCM_021555/TCM_003902/TCM_000080/TCM_025566/TCM_025035/TCM_016067/TCM_031171/TCM_024898/TCM_014822/TCM_034630/TCM_014887/TCM…	28	TCM_034633/TCM_007420/TCM_013842/TCM_001609/TCM_014491/TCM_016250/TCM_000648/TCM_026920/TCM_000863/TCM_040748/TCM_011392/TCM_043127/TCM_001036/TCM_024488/TCM_004957/TCM_001963/TCM_016472/TCM_036205/TCM_005955/TCM_035207/TCM_001598/TCM_019440/TCM_033690/TCM_007431/TCM_008041/TCM_029005/TCM_034632/TCM_040806
tcc00920	Sulfur metabolism	0.999999966154033	0.999994717201828	tcc:18602629/tcc:18611884/tcc:18597168/tcc:18591531/tcc:18600261/tcc:18600301/tcc:18602993/tcc:18596926/tcc:18601561	9	5	TCM_001512/TCM_034204/TCM_026470/TCM_020629/TCM_028849	4	TCM_020211/TCM_030244/TCM_026423/TCM_029957
tcc00350	Tyrosine metabolism	0.999999966154033	0.999994717201828	tcc:18596899/tcc:18589402/tcc:18597451/tcc:18613049/tcc:18608593/tcc:18603984/tcc:18612224/tcc:18594112/tcc:18602967/tcc:18596899/tcc:18611829/tcc:18596897/tcc:18592120/tcc:18596896/tcc:18599593	15	8	TCM_029925/TCM_039453/TCM_021592/TCM_020602/TCM_029926/TCM_029924/TCM_034862/TCM_029923	7	TCM_003889/TCM_007889/TCM_012170/TCM_001963/TCM_031685/TCM_001445/TCM_025555
tcc03030	DNA replication	0.999999966154033	0.999994717201828	tcc:18590558/tcc:18598253/tcc:18613690/tcc:18604843/tcc:18599641/tcc:18587900/tcc:18604042/tcc:18596524/tcc:18590967/tcc:18608946/tcc:18590361	11	9	TCM_041691/TCM_022614/TCM_004805/TCM_014274/TCM_025632/TCM_047088/TCM_012239/TCM_029512/TCM_008656	2	TCM_042160/TCM_041469
tcc04626	Plant-pathogen interaction	0.999999966154033	0.999994717201828	tcc:18602486/tcc:108660414/tcc:18604322/tcc:18591046/tcc:18601600/tcc:18592059/tcc:18592952/tcc:18606356/tcc:18598981/tcc:18588491/tcc:18598819/tcc:108661559/tcc:18591101/tcc:18600205/tcc:18602170/tcc:18590312/tcc:18594482/tcc:18594434/tcc:18587138/tcc:18594289/tcc:108662306/tcc:18590144/tcc:108660577/tcc:18593814/tcc:18604039/tcc:18603671/tcc:18589850/tcc:18588228/tcc:18609267/tcc:18593832/tcc:1…	54	23	TCM_020039/TCM_021684/TCM_012743/TCM_018690/TCM_034792/TCM_016073/TCM_037760/TCM_042300/TCM_019645/TCM_041153/TCM_006336/TCM_031305/TCM_012236/TCM_009924/TCM_030220/TCM_011044/TCM_031386/TCM_000601/TCM_037616/TCM_038359/TCM_033977/TCM_019206/TCM_031397	31	TCM_042240/TCM_036367/TCM_024724/TCM_024455/TCM_033864/TCM_026360/TCM_041400/TCM_032263/TCM_032177/TCM_044941/TCM_031949/TCM_021580/TCM_021387/TCM_040717/TCM_037473/TCM_031407/TCM_045130/TCM_016350/TCM_016630/TCM_031400/TCM_000467/TCM_014613/TCM_023099/TCM_031948/TCM_041922/TCM_019881/TCM_029671/TCM_011691/TCM_031829/TCM_014262/TCM_014411
tcc00010	Glycolysis / Gluconeogenesis	0.999999966154033	0.999994717201828	tcc:18607389/tcc:18604634/tcc:18594856/tcc:18606640/tcc:18604334/tcc:18591873/tcc:18600934/tcc:18597231/tcc:18611087/tcc:18590682/tcc:18598162/tcc:18600736/tcc:18592930/tcc:18596485/tcc:18607690/tcc:18594857/tcc:18603611/tcc:18591546/tcc:18611954/tcc:18596042/tcc:18604634/tcc:18611829/tcc:18597627/tcc:18605731/tcc:18611387/tcc:18602404/tcc:18588012/tcc:18592120/tcc:18600845/tcc:18605409/tcc:18597…	33	16	TCM_033351/TCM_017080/TCM_030310/TCM_041830/TCM_022455/TCM_016858/TCM_036333/TCM_029464/TCM_006785/TCM_033353/TCM_034218/TCM_013882/TCM_021792/TCM_037235/TCM_034862/TCM_014984	17	TCM_006444/TCM_013886/TCM_016391/TCM_012789/TCM_034583/TCM_000570/TCM_021325/TCM_001598/TCM_028918/TCM_001445/TCM_015365/TCM_000904/TCM_016784/TCM_016980/TCM_022208/TCM_025555/TCM_021084
tcc00410	beta-Alanine metabolism	0.999999966154033	0.999994717201828	tcc:18608795/tcc:18608184/tcc:18608468/tcc:18588398/tcc:18611597/tcc:18603984/tcc:18597215/tcc:18600736/tcc:18602967/tcc:18608183/tcc:18611954/tcc:18611437	12	4	TCM_007696/TCM_037662/TCM_016858/TCM_020602	8	TCM_008258/TCM_007348/TCM_001150/TCM_012170/TCM_030293/TCM_046720/TCM_001598/TCM_000959
tcc00600	Sphingolipid metabolism	0.999999966154033	0.999994717201828	tcc:18593089/tcc:18602919/tcc:18592889/tcc:18608418/tcc:18596946/tcc:18604425/tcc:18608411/tcc:18602684/tcc:18596872	9	6	TCM_036582/TCM_020543/TCM_036279/TCM_007639/TCM_020275/TCM_029899	3	TCM_029978/TCM_013025/TCM_007627
tcc01230	Biosynthesis of amino acids	0.999999966154033	0.999994717201828	tcc:18602534/tcc:18591916/tcc:18600075/tcc:18593492/tcc:18589809/tcc:18613784/tcc:18606090/tcc:18614282/tcc:18594856/tcc:18598034/tcc:18606312/tcc:18602866/tcc:18590394/tcc:18600625/tcc:18611350/tcc:18600934/tcc:18611087/tcc:18590143/tcc:18604836/tcc:18596312/tcc:18590682/tcc:18590519/tcc:18608852/tcc:18611569/tcc:18598162/tcc:18598782/tcc:18602644/tcc:18608368/tcc:18592127/tcc:18603754/tcc:18591…	61	42	TCM_004913/TCM_005490/TCM_033351/TCM_022268/TCM_016023/TCM_020479/TCM_041506/TCM_026823/TCM_017080/TCM_041152/TCM_014263/TCM_041830/TCM_041646/TCM_008375/TCM_001116/TCM_022455/TCM_024360/TCM_020228/TCM_007575/TCM_034869/TCM_021477/TCM_034559/TCM_037587/TCM_011294/TCM_006785/TCM_017371/TCM_033353/TCM_034077/TCM_026379/TCM_000080/TCM_029096/TCM_027290/TCM_037235/TCM_034630/TCM_014984/TCM_023447/TCM…	19	TCM_020103/TCM_034633/TCM_026193/TCM_030866/TCM_040641/TCM_015773/TCM_000863/TCM_000570/TCM_029248/TCM_026423/TCM_028918/TCM_025936/TCM_007530/TCM_015365/TCM_016784/TCM_022208/TCM_036208/TCM_034632/TCM_001816
tcc00750	Vitamin B6 metabolism	0.999999966154033	0.999994717201828	tcc:18588333/tcc:18610661/tcc:18596187/tcc:18596109	4	3	TCM_037587/TCM_000080/TCM_029096	1	TCM_029005
tcc03060	Protein export	0.999999966154033	0.999994717201828	tcc:18600192/tcc:18591278/tcc:18592408/tcc:18609028/tcc:18598256/tcc:18609640/tcc:18590074/tcc:18594464/tcc:18605647/tcc:18613810/tcc:18606752/tcc:18605647/tcc:18600465	13	5	TCM_026347/TCM_008867/TCM_041057/TCM_032238/TCM_016516	8	TCM_033924/TCM_035202/TCM_022618/TCM_010677/TCM_022493/TCM_004946/TCM_022495/TCM_026644
tcc00020	Citrate cycle (TCA cycle)	0.999999966154033	0.999994717201828	tcc:18593492/tcc:18591873/tcc:18603218/tcc:18597180/tcc:18600621/tcc:18592930/tcc:18596485/tcc:18614398/tcc:18611387/tcc:18603655/tcc:18612123/tcc:18607305	12	8	TCM_020890/TCM_030257/TCM_026819/TCM_036333/TCM_029464/TCM_005626/TCM_021371/TCM_006355	4	TCM_030866/TCM_034583/TCM_000904/TCM_001816
tcc00740	Riboflavin metabolism	0.999999966154033	0.999994717201828	tcc:18608247/tcc:18611508/tcc:18602821/tcc:18604433/tcc:18609996	5	1	TCM_020431	4	TCM_007420/TCM_001036/TCM_013063/TCM_011228
tcc00909	Sesquiterpenoid and triterpenoid biosynthesis	0.999999966154033	0.999994717201828	tcc:18595384/tcc:108660985/tcc:18611338/tcc:18595542/tcc:18589606	5	2	TCM_000850/TCM_040139	3	TCM_027369/TCM_006348/TCM_029480
tcc01040	Biosynthesis of unsaturated fatty acids	0.999999966154033	0.999994717201828	tcc:18608795/tcc:18611597/tcc:18590754/tcc:18602345/tcc:18601170	5	1	TCM_017405	4	TCM_008258/TCM_001150/TCM_041905/TCM_019861
tcc00220	Arginine biosynthesis	0.999999966154033	0.999994717201828	tcc:18600298/tcc:18605252/tcc:18602866/tcc:18596099/tcc:18596312/tcc:18591417/tcc:18609708/tcc:18592848/tcc:18592854	9	3	TCM_020479/TCM_034077/TCM_014819	6	TCM_026466/TCM_014809/TCM_028995/TCM_029248/TCM_004508/TCM_036208
tcc03410	Base excision repair	0.999999966154033	0.999994717201828	tcc:18601228/tcc:18590558/tcc:18610162/tcc:18613577/tcc:18597500/tcc:18599641/tcc:18591344/tcc:18594976/tcc:18590967/tcc:18609378/tcc:18590361/tcc:18606983/tcc:18602548	13	7	TCM_041691/TCM_011427/TCM_021648/TCM_025632/TCM_033995/TCM_033602/TCM_005970	6	TCM_017516/TCM_004671/TCM_042160/TCM_010205/TCM_041469/TCM_020122
tcc00250	Alanine, aspartate and glutamate metabolism	0.999999966154033	0.999994717201828	tcc:18589941/tcc:18600298/tcc:18612261/tcc:18602267/tcc:18605252/tcc:18611649/tcc:18591132/tcc:18602866/tcc:18596099/tcc:18596312/tcc:18611569/tcc:18604890	12	3	TCM_020479/TCM_001116/TCM_014361	9	TCM_040844/TCM_026466/TCM_002027/TCM_019765/TCM_014809/TCM_001213/TCM_033762/TCM_028995/TCM_029248
tcc03420	Nucleotide excision repair	0.999999966154033	0.999994717201828	tcc:18590558/tcc:18598253/tcc:18613971/tcc:18594588/tcc:18610701/tcc:18604843/tcc:18601846/tcc:18599641/tcc:18606146/tcc:18587326/tcc:18596492/tcc:18596855/tcc:18600725/tcc:18613116/tcc:18590967/tcc:18590361	16	6	TCM_041691/TCM_022614/TCM_032430/TCM_014274/TCM_025632/TCM_045327	10	TCM_005140/TCM_000127/TCM_019127/TCM_015839/TCM_029474/TCM_029879/TCM_016845/TCM_003990/TCM_042160/TCM_041469
tcc03020	RNA polymerase	0.999999966154033	0.999994717201828	tcc:9978094/tcc:18594588/tcc:18610701/tcc:18606443/tcc:18587326/tcc:18596855/tcc:18599019/tcc:18587233/tcc:18605330	9	2	TCM_032430/TCM_045327	7	TCM_043147/TCM_000127/TCM_016168/TCM_029879/TCM_024782/TCM_045152/TCM_014896
tcc00511	Other glycan degradation	0.999999966154033	0.999994717201828	tcc:18601129/tcc:18592889/tcc:18605307/tcc:18610747	4	1	TCM_036279	3	TCM_046752/TCM_014870/TCM_000183
tcc04136	Autophagy - other	0.999999966154033	0.999994717201828	tcc:18589024/tcc:18611770/tcc:18607920/tcc:18588496/tcc:18602269/tcc:18608126/tcc:18596704/tcc:18613165	8	0		8	TCM_038431/TCM_001373/TCM_007042/TCM_037766/TCM_019767/TCM_004423/TCM_029712/TCM_004075
tcc01210	2-Oxocarboxylic acid metabolism	0.999999966154033	0.999994717201828	tcc:18602534/tcc:18591916/tcc:18593492/tcc:18611350/tcc:18596312/tcc:18608852/tcc:18587467/tcc:18610051/tcc:18609376/tcc:18591913/tcc:18598513/tcc:18592848/tcc:18591915/tcc:18612123	14	7	TCM_008375/TCM_045515/TCM_011294/TCM_010198/TCM_034630/TCM_023447/TCM_014819	7	TCM_020103/TCM_034633/TCM_030866/TCM_000863/TCM_029248/TCM_034632/TCM_001816
tcc00670	One carbon pool by folate	0.999999966154033	0.999994717201828	tcc:18597179/tcc:18602644/tcc:18591852/tcc:18602649	4	4	TCM_030256/TCM_020228/TCM_034559/TCM_020235	0
tcc00950	Isoquinoline alkaloid biosynthesis	0.999999966154033	0.999994717201828	tcc:18596899/tcc:18613049/tcc:18608593/tcc:18603984/tcc:18602967/tcc:18596899/tcc:18596897/tcc:18596896	8	5	TCM_029925/TCM_020602/TCM_029926/TCM_029924/TCM_029923	3	TCM_003889/TCM_007889/TCM_012170
tcc00960	Tropane, piperidine and pyridine alkaloid biosynthesis	0.999999966154033	0.999994717201828	tcc:18590622/tcc:18590625/tcc:18603984/tcc:18602967/tcc:18598875/tcc:18598875/tcc:18590631/tcc:18598875	8	7	TCM_041763/TCM_041768/TCM_020602/TCM_024559/TCM_024555/TCM_041775/TCM_024558	1	TCM_012170
tcc00430	Taurine and hypotaurine metabolism	0.999999966154033	0.999994717201828	tcc:18507216/tcc:18611652/tcc:18588231	3	1	TCM_006473	2	TCM_001215/TCM_037476
tcc00030	Pentose phosphate pathway	0.999999966154033	0.999994717201828	tcc:18607389/tcc:18606090/tcc:18606312/tcc:18597231/tcc:18598162/tcc:18607690/tcc:18605834/tcc:18600222/tcc:18596042/tcc:18597627/tcc:18588012	11	8	TCM_016023/TCM_030310/TCM_022455/TCM_006785/TCM_015483/TCM_026379/TCM_021792/TCM_037235	3	TCM_006444/TCM_015773/TCM_028918
tcc00360	Phenylalanine metabolism	0.999999966154033	0.999994717201828	tcc:18589402/tcc:18597451/tcc:18613049/tcc:18608593/tcc:18603984/tcc:18612224/tcc:18602967/tcc:18594035/tcc:18586419	9	4	TCM_039453/TCM_021592/TCM_020602/TCM_043179	5	TCM_003889/TCM_007889/TCM_012170/TCM_001963/TCM_031591
tcc04144	Endocytosis	0.999999966154033	0.999994717201828	tcc:18593825/tcc:18602508/tcc:18597251/tcc:18606428/tcc:18598063/tcc:18611525/tcc:18614242/tcc:18595916/tcc:18596647/tcc:18603558/tcc:18613929/tcc:18590343/tcc:18596938/tcc:18587797/tcc:18596761/tcc:18613823/tcc:18592268/tcc:18600476/tcc:18586505/tcc:18607561/tcc:18609483/tcc:18590699/tcc:18607333/tcc:18602596/tcc:18607113/tcc:18614453/tcc:18611693/tcc:18613250/tcc:18600515/tcc:18596120/tcc:18586…	33	14	TCM_020064/TCM_030332/TCM_001056/TCM_029653/TCM_005090/TCM_037005/TCM_029778/TCM_026656/TCM_010392/TCM_020172/TCM_006132/TCM_005690/TCM_029016/TCM_037006	19	TCM_031318/TCM_016153/TCM_022303/TCM_005448/TCM_028727/TCM_021267/TCM_043963/TCM_029970/TCM_004961/TCM_035031/TCM_043307/TCM_006641/TCM_041849/TCM_006386/TCM_001266/TCM_004230/TCM_047054/TCM_042771/TCM_045116
tcc00770	Pantothenate and CoA biosynthesis	0.999999966154033	0.999994717201828	tcc:18591916/tcc:18611350/tcc:18600736/tcc:18611954/tcc:18591913/tcc:18598513/tcc:18591915	7	3	TCM_016858/TCM_034630/TCM_023447	4	TCM_034633/TCM_000863/TCM_001598/TCM_034632
tcc00340	Histidine metabolism	0.999999966154033	0.999994717201828	tcc:18600736/tcc:18601150/tcc:18611954	3	2	TCM_016858/TCM_017371	1	TCM_001598
tcc00531	Glycosaminoglycan degradation	0.999999966154033	0.999994717201828	tcc:18588859/tcc:18603829	2	1	TCM_038194	1	TCM_011976
tcc00062	Fatty acid elongation	0.999999966154033	0.999994717201828	tcc:18590754/tcc:18609267/tcc:18588970/tcc:18590770	4	2	TCM_009924/TCM_038359	2	TCM_041905/TCM_041922
tcc00563	Glycosylphosphatidylinositol (GPI)-anchor biosynthesis	0.999999966154033	0.999994717201828	tcc:18595508/tcc:18606806/tcc:18594704/tcc:18601843	4	2	TCM_016577/TCM_019124	2	TCM_027587/TCM_032677
tcc00900	Terpenoid backbone biosynthesis	0.999999966154033	0.999994717201828	tcc:18597350/tcc:18600750/tcc:18592079/tcc:18603909/tcc:18603409/tcc:18608389/tcc:18611441/tcc:18606438/tcc:18588973/tcc:18610569/tcc:18608350/tcc:18593489	12	4	TCM_034814/TCM_016163/TCM_007551/TCM_030862	8	TCM_030451/TCM_016874/TCM_012070/TCM_021107/TCM_007601/TCM_000964/TCM_038364/TCM_046120
tcc00330	Arginine and proline metabolism	0.999999966154033	0.999994717201828	tcc:108660413/tcc:18602155/tcc:18588398/tcc:108660415/tcc:18600736/tcc:18611954/tcc:18603379/tcc:18611251/tcc:18607301/tcc:18603875/tcc:18592854	11	5	TCM_037662/TCM_038451/TCM_016858/TCM_021075/TCM_012031	6	TCM_019632/TCM_019628/TCM_001598/TCM_000753/TCM_006350/TCM_036208
tcc00860	Porphyrin metabolism	0.999999966154033	0.999994717201828	tcc:18598690/tcc:18603440/tcc:18611120/tcc:18613819/tcc:18590461/tcc:18588595/tcc:18598928/tcc:18593874	8	4	TCM_024152/TCM_021140/TCM_000609/TCM_031374	4	TCM_004957/TCM_041583/TCM_037874/TCM_024638
tcc03008	Ribosome biogenesis in eukaryotes	0.999999966154033	0.999994717201828	tcc:18604945/tcc:18588745/tcc:18606501/tcc:18588700/tcc:18596454/tcc:18593187/tcc:18586836/tcc:18598064/tcc:18594442/tcc:18613576/tcc:18603928/tcc:18599273/tcc:18596189/tcc:18613542/tcc:18590863	15	4	TCM_014448/TCM_038062/TCM_037999/TCM_029425	11	TCM_016231/TCM_030531/TCM_044307/TCM_022305/TCM_024344/TCM_004670/TCM_012096/TCM_040692/TCM_029098/TCM_004630/TCM_042038
tcc00510	N-Glycan biosynthesis	0.999999966154033	0.999994717201828	tcc:18609574/tcc:18606822/tcc:18606806/tcc:18590943/tcc:18609047/tcc:18607676/tcc:18588798	7	5	TCM_010550/TCM_016599/TCM_016577/TCM_006768/TCM_038126	2	TCM_042135/TCM_008908
tcc00513	Various types of N-glycan biosynthesis	0.999999966154033	0.999994717201828	tcc:18610389/tcc:18607941/tcc:18606822/tcc:18592964/tcc:18601526	5	1	TCM_016599	4	TCM_011698/TCM_007068/TCM_046895/TCM_018564
tcc00400	Phenylalanine, tyrosine and tryptophan biosynthesis	0.999999966154033	0.999994717201828	tcc:18589809/tcc:18590394/tcc:18590519/tcc:18592127/tcc:18595336/tcc:18603419/tcc:18610313/tcc:18585910/tcc:18606149	9	7	TCM_041506/TCM_041646/TCM_034869/TCM_027290/TCM_011609/TCM_042564/TCM_015842	2	TCM_040641/TCM_025936
tcc04130	SNARE interactions in vesicular transport	0.999999966154033	0.999994717201828	tcc:18599961/tcc:18600540/tcc:18590280/tcc:18603164/tcc:18614108/tcc:18590023	6	2	TCM_026036/TCM_041361	4	TCM_026730/TCM_020824/TCM_005296/TCM_044764
tcc03013	Nucleocytoplasmic transport	0.999999966154033	0.999994717201828	tcc:18602937/tcc:18594973/tcc:18588700/tcc:18586354/tcc:18586351/tcc:18586320/tcc:18590089/tcc:18595984/tcc:18590086/tcc:18607372/tcc:18600071/tcc:18586136/tcc:18590634/tcc:18589915/tcc:18610021/tcc:18613358/tcc:18585885/tcc:18588033/tcc:18606113/tcc:18606669	20	8	TCM_020567/TCM_037999/TCM_043092/TCM_043087/TCM_041082/TCM_041078/TCM_042816/TCM_004385	12	TCM_033594/TCM_043050/TCM_028841/TCM_006427/TCM_026187/TCM_041778/TCM_040804/TCM_011260/TCM_042531/TCM_037258/TCM_015799/TCM_015027
tcc03018	RNA degradation	0.999999966154033	0.999994717201828	tcc:18590248/tcc:18614031/tcc:18591160/tcc:18587867/tcc:18597891/tcc:18588256/tcc:18586396/tcc:18598419/tcc:18590552/tcc:18614385/tcc:18596042/tcc:18612206/tcc:18586930/tcc:18594596/tcc:18590831/tcc:18588012/tcc:18605409/tcc:18609077	18	5	TCM_041300/TCM_037083/TCM_037502/TCM_037235/TCM_014984	13	TCM_005208/TCM_033795/TCM_022079/TCM_043141/TCM_022976/TCM_041685/TCM_005611/TCM_028918/TCM_001934/TCM_044495/TCM_026126/TCM_042001/TCM_009016
tcc03022	Basal transcription factors	0.999999966154033	0.999994717201828	tcc:18612277/tcc:18602386/tcc:18589886/tcc:18589886/tcc:18604052	5	0		5	TCM_002056/TCM_019910/TCM_040769/TCM_040770/TCM_012249
tcc04120	Ubiquitin mediated proteolysis	0.999999966154033	0.999994717201828	tcc:18607729/tcc:18589908/tcc:18610846/tcc:18592993/tcc:18609501/tcc:18596849/tcc:18594890/tcc:18593984/tcc:18611290/tcc:18598115/tcc:18596492/tcc:18597895/tcc:18593984/tcc:18597242/tcc:18596119/tcc:18605594/tcc:18590969/tcc:18588921/tcc:18586119/tcc:18610989	20	7	TCM_040797/TCM_036423/TCM_010413/TCM_033435/TCM_029015/TCM_015205/TCM_042795	13	TCM_006829/TCM_000290/TCM_029870/TCM_031512/TCM_000798/TCM_022374/TCM_029474/TCM_022084/TCM_004840/TCM_030323/TCM_042163/TCM_038282/TCM_033993
tcc03015	mRNA surveillance pathway	0.999999966154033	0.999994717201828	tcc:18589981/tcc:18591160/tcc:18586320/tcc:18588659/tcc:18595984/tcc:18607372/tcc:18588937/tcc:18597604/tcc:18586136/tcc:18590634/tcc:18589915/tcc:18613107/tcc:18603694/tcc:18606113/tcc:18597540/tcc:18588007/tcc:18596029/tcc:18605417/tcc:108661757/tcc:18607246	20	3	TCM_037948/TCM_038307/TCM_042816	17	TCM_040914/TCM_033795/TCM_043050/TCM_028841/TCM_006427/TCM_021767/TCM_041778/TCM_040804/TCM_003976/TCM_021412/TCM_015799/TCM_021691/TCM_037229/TCM_028903/TCM_025384/TCM_047046/TCM_006288
tcc00970	Aminoacyl-tRNA biosynthesis	0.999999966154033	0.999994717201828	tcc:18601866/tcc:18612650/tcc:18597207/tcc:18614482/tcc:18597525/tcc:18607448	6	1	TCM_002694	5	TCM_019154/TCM_030285/TCM_005719/TCM_021675/TCM_006511
tcc03050	Proteasome	0.999999966154033	0.999994717201828	tcc:18607003/tcc:18610337/tcc:18603022/tcc:18610743/tcc:18603882/tcc:18593184	6	5	TCM_005989/TCM_011635/TCM_020662/TCM_000176/TCM_012039	1	TCM_030528
tcc04141	Protein processing in endoplasmic reticulum	0.999999966154033	0.999994717201828	tcc:18592993/tcc:18593925/tcc:18605229/tcc:18611572/tcc:18601202/tcc:18596859/tcc:18607965/tcc:18594890/tcc:18603615/tcc:18599909/tcc:18585969/tcc:18606822/tcc:18612371/tcc:18614412/tcc:18597130/tcc:18590579/tcc:18601094/tcc:18612747/tcc:18602492/tcc:18590074/tcc:18605647/tcc:18590578/tcc:18609047/tcc:18596119/tcc:18607815/tcc:18606752/tcc:18605305/tcc:18588112/tcc:18605647/tcc:18586119/tcc:18600…	33	22	TCM_036423/TCM_014785/TCM_001120/TCM_017468/TCM_029883/TCM_033435/TCM_021329/TCM_042632/TCM_016599/TCM_002202/TCM_041714/TCM_017300/TCM_002876/TCM_041057/TCM_041713/TCM_029015/TCM_016516/TCM_014868/TCM_037345/TCM_042795/TCM_017043/TCM_006853	11	TCM_031438/TCM_007095/TCM_025974/TCM_005640/TCM_030200/TCM_020045/TCM_022493/TCM_008908/TCM_006926/TCM_022495/TCM_026644
tcc03040	Spliceosome	0.999999966154033	0.999994717201828	tcc:18600482/tcc:18594416/tcc:18595425/tcc:18598262/tcc:18600784/tcc:18603268/tcc:18587691/tcc:18588745/tcc:18605853/tcc:18600076/tcc:18604791/tcc:18609907/tcc:18586083/tcc:18600836/tcc:18609437/tcc:18586136/tcc:18589915/tcc:18610021/tcc:18591938/tcc:18609711/tcc:18586473/tcc:18613934	22	4	TCM_022624/TCM_038062/TCM_015504/TCM_042816	18	TCM_026665/TCM_032152/TCM_027427/TCM_016908/TCM_020947/TCM_036891/TCM_026195/TCM_014166/TCM_011085/TCM_042754/TCM_016968/TCM_010310/TCM_040804/TCM_011260/TCM_034659/TCM_010780/TCM_043260/TCM_005096
