# Supplementary material for: Transcriptional regulation of root development in cacao: a genome-wide comparative analysis between zygotic and somatic embryo-derived seedlings
Source: Front Plant Sci. 2026 Jun 3;17:1816111. doi: 10.3389/fpls.2026.1816111 (PMC13272332; doi:10.3389/fpls.2026.1816111)
Supplement: Supplementary file 6 [file Table6.xlsx]

## Sheet: Feuil1
	Supplementary S3: GO terms significantly enriched across pairwise comparisons.
	Sheet (A) ZEBBCH07 vs ZEBBCH08, (B) SEBBCH07Lik vs SEBBCH08l, (C) ZEBBCH07 vs SEBBCH07Lik, (D) ZEBBCH07 vs SEBBCH08l pairwise comparisons.

## Sheet: A (ZEBBCH07vsZEBBCH08)
GO terms significantly enriched in ZEBBCH07vsZEBBCH08
GO ID	Category	Description	padj	gene ID	Count	Up	Up_Gene_id	Down	Down_Gene_id
GO:0006928	BP	Movement of cell or subcellular component	1.82706689599869e-08	TCM_000005/TCM_016257/TCM_006991/TCM_006808/TCM_032503/TCM_033786/TCM_034511/TCM_034662/TCM_041959/TCM_000957/TCM_041201/TCM_022635/TCM_034539/TCM_043271/TCM_021467/TCM_030573/TCM_015197/TCM_024328/TCM_024583/TCM_012339/TCM_037463/TCM_000672	22	22	TCM_000005/TCM_016257/TCM_006991/TCM_006808/TCM_032503/TCM_033786/TCM_034511/TCM_034662/TCM_041959/TCM_000957/TCM_041201/TCM_022635/TCM_034539/TCM_043271/TCM_021467/TCM_030573/TCM_015197/TCM_024328/TCM_024583/TCM_012339/TCM_037463/TCM_000672	0
GO:0007018		Microtubule-based movement	1.82706689599869e-08	TCM_000005/TCM_016257/TCM_006991/TCM_006808/TCM_032503/TCM_033786/TCM_034511/TCM_034662/TCM_041959/TCM_000957/TCM_041201/TCM_022635/TCM_034539/TCM_043271/TCM_021467/TCM_030573/TCM_015197/TCM_024328/TCM_024583/TCM_012339/TCM_037463/TCM_000672	22	22	TCM_000005/TCM_016257/TCM_006991/TCM_006808/TCM_032503/TCM_033786/TCM_034511/TCM_034662/TCM_041959/TCM_000957/TCM_041201/TCM_022635/TCM_034539/TCM_043271/TCM_021467/TCM_030573/TCM_015197/TCM_024328/TCM_024583/TCM_012339/TCM_037463/TCM_000672	0
GO:0007017		Microtubule-based process	1.7788796457686e-06	TCM_000005/TCM_016257/TCM_006991/TCM_006808/TCM_032503/TCM_033786/TCM_034511/TCM_034662/TCM_041959/TCM_000957/TCM_041201/TCM_022635/TCM_034539/TCM_043271/TCM_021467/TCM_030573/TCM_015197/TCM_024328/TCM_024583/TCM_012339/TCM_037463/TCM_000672	22	22	TCM_000005/TCM_016257/TCM_006991/TCM_006808/TCM_032503/TCM_033786/TCM_034511/TCM_034662/TCM_041959/TCM_000957/TCM_041201/TCM_022635/TCM_034539/TCM_043271/TCM_021467/TCM_030573/TCM_015197/TCM_024328/TCM_024583/TCM_012339/TCM_037463/TCM_000672	0
GO:0009522	CC	Photosystem I	0.0112002341574787	TCM_029313/TCM_030512/TCM_002614/TCM_006076/TCM_001498/TCM_004355	6	0		6	TCM_029313/TCM_030512/TCM_002614/TCM_006076/TCM_001498/TCM_004355
GO:0005576		Extracellular region	0.023048941003987	TCM_038919/TCM_038918/TCM_038912/TCM_010158/TCM_045120/TCM_001860/TCM_038920/TCM_022449/TCM_001861/TCM_015953	10	0		10	TCM_038919/TCM_038918/TCM_038912/TCM_010158/TCM_045120/TCM_001860/TCM_038920/TCM_022449/TCM_001861/TCM_015953
GO:0009579		Thylakoid	0.023048941003987	TCM_029313/TCM_037367/TCM_030512/TCM_002614/TCM_006076/TCM_046978/TCM_033937/TCM_001498/TCM_034821/TCM_004355	10	1	TCM_034821	9	TCM_029313/TCM_037367/TCM_030512/TCM_002614/TCM_006076/TCM_046978/TCM_033937/TCM_001498/TCM_004355
GO:0044436		Thylakoid part	0.023048941003987	TCM_029313/TCM_037367/TCM_030512/TCM_002614/TCM_006076/TCM_046978/TCM_033937/TCM_001498/TCM_034821/TCM_004355	10	1	TCM_034821	9	TCM_029313/TCM_037367/TCM_030512/TCM_002614/TCM_006076/TCM_046978/TCM_033937/TCM_001498/TCM_004355
GO:0009521		Photosystem	0.0368354531784765	TCM_029313/TCM_037367/TCM_030512/TCM_002614/TCM_006076/TCM_046978/TCM_001498/TCM_034821/TCM_004355	9	1	TCM_034821	8	TCM_029313/TCM_037367/TCM_030512/TCM_002614/TCM_006076/TCM_046978/TCM_001498/TCM_004355
GO:0034357		Photosynthetic membrane	0.0391887729815267	TCM_029313/TCM_037367/TCM_030512/TCM_002614/TCM_006076/TCM_046978/TCM_001498/TCM_034821/TCM_004355	9	1	TCM_034821	8	TCM_029313/TCM_037367/TCM_030512/TCM_002614/TCM_006076/TCM_046978/TCM_001498/TCM_004355
GO:0003774	MF	Motor activity	2.38341872829166e-10	TCM_000005/TCM_016257/TCM_006991/TCM_006808/TCM_032503/TCM_037586/TCM_033786/TCM_034511/TCM_003802/TCM_034662/TCM_041959/TCM_000957/TCM_041201/TCM_022635/TCM_034539/TCM_043271/TCM_021467/TCM_029097/TCM_030573/TCM_015197/TCM_024328/TCM_020471/TCM_024583/TCM_012339/TCM_037463/TCM_000672	26	26	TCM_000005/TCM_016257/TCM_006991/TCM_006808/TCM_032503/TCM_037586/TCM_033786/TCM_034511/TCM_003802/TCM_034662/TCM_041959/TCM_000957/TCM_041201/TCM_022635/TCM_034539/TCM_043271/TCM_021467/TCM_029097/TCM_030573/TCM_015197/TCM_024328/TCM_020471/TCM_024583/TCM_012339/TCM_037463/TCM_000672	0
GO:0003777		Microtubule motor activity	1.02770272604432e-08	TCM_000005/TCM_016257/TCM_006991/TCM_006808/TCM_032503/TCM_033786/TCM_034511/TCM_034662/TCM_041959/TCM_000957/TCM_041201/TCM_022635/TCM_034539/TCM_043271/TCM_021467/TCM_030573/TCM_015197/TCM_024328/TCM_024583/TCM_012339/TCM_037463/TCM_000672	22	22	TCM_000005/TCM_016257/TCM_006991/TCM_006808/TCM_032503/TCM_033786/TCM_034511/TCM_034662/TCM_041959/TCM_000957/TCM_041201/TCM_022635/TCM_034539/TCM_043271/TCM_021467/TCM_030573/TCM_015197/TCM_024328/TCM_024583/TCM_012339/TCM_037463/TCM_000672	0
GO:0015631		Tubulin binding	3.56849461128185e-07	TCM_000005/TCM_016257/TCM_006991/TCM_006808/TCM_032503/TCM_033786/TCM_034511/TCM_034662/TCM_041959/TCM_000957/TCM_041201/TCM_022635/TCM_034539/TCM_044506/TCM_041157/TCM_043271/TCM_021467/TCM_030573/TCM_015197/TCM_024328/TCM_024583/TCM_012339/TCM_037463/TCM_000672	24	24	TCM_000005/TCM_016257/TCM_006991/TCM_006808/TCM_032503/TCM_033786/TCM_034511/TCM_034662/TCM_041959/TCM_000957/TCM_041201/TCM_022635/TCM_034539/TCM_044506/TCM_041157/TCM_043271/TCM_021467/TCM_030573/TCM_015197/TCM_024328/TCM_024583/TCM_012339/TCM_037463/TCM_000672	0
GO:0008017		Microtubule binding	4.91723656546001e-07	TCM_000005/TCM_016257/TCM_006991/TCM_006808/TCM_032503/TCM_033786/TCM_034511/TCM_034662/TCM_041959/TCM_000957/TCM_041201/TCM_022635/TCM_034539/TCM_043271/TCM_021467/TCM_030573/TCM_015197/TCM_024328/TCM_024583/TCM_012339/TCM_037463/TCM_000672	22	22	TCM_000005/TCM_016257/TCM_006991/TCM_006808/TCM_032503/TCM_033786/TCM_034511/TCM_034662/TCM_041959/TCM_000957/TCM_041201/TCM_022635/TCM_034539/TCM_043271/TCM_021467/TCM_030573/TCM_015197/TCM_024328/TCM_024583/TCM_012339/TCM_037463/TCM_000672	0
GO:0008092		Cytoskeletal protein binding	4.78644182514426e-06	TCM_000005/TCM_016257/TCM_006991/TCM_006808/TCM_041634/TCM_032503/TCM_033786/TCM_034511/TCM_034662/TCM_041959/TCM_000957/TCM_041201/TCM_022635/TCM_034539/TCM_044506/TCM_041157/TCM_043271/TCM_021467/TCM_030573/TCM_015197/TCM_024328/TCM_024583/TCM_012339/TCM_037463/TCM_000982/TCM_000672/TCM_001030	27	27	TCM_000005/TCM_016257/TCM_006991/TCM_006808/TCM_041634/TCM_032503/TCM_033786/TCM_034511/TCM_034662/TCM_041959/TCM_000957/TCM_041201/TCM_022635/TCM_034539/TCM_044506/TCM_041157/TCM_043271/TCM_021467/TCM_030573/TCM_015197/TCM_024328/TCM_024583/TCM_012339/TCM_037463/TCM_000982/TCM_000672/TCM_001030	0
GO:0016705		Oxidoreductase activity, acting on paired donors, with incorporation or reduction of molecular oxygen	8.70388088497e-06	TCM_002784/TCM_033962/TCM_033943/TCM_029149/TCM_033954/TCM_029010/TCM_024845/TCM_011510/TCM_032794/TCM_018956/TCM_023882/TCM_005079/TCM_024850/TCM_032800/TCM_016045/TCM_014626/TCM_033953/TCM_007011/TCM_005781/TCM_039935/TCM_036450/TCM_016702/TCM_025591/TCM_041461/TCM_043636/TCM_017405/TCM_029501/TCM_006473/TCM_024848/TCM_024847/TCM_030676/TCM_001259/TCM_020470/TCM_020827/TCM_027708/TCM_002805/TCM…	56	28	TCM_002784/TCM_029010/TCM_032794/TCM_018956/TCM_032800/TCM_016045/TCM_014626/TCM_007011/TCM_005781/TCM_036450/TCM_017405/TCM_006473/TCM_030676/TCM_020470/TCM_020827/TCM_005480/TCM_030675/TCM_030674/TCM_037521/TCM_041603/TCM_046237/TCM_007006/TCM_016188/TCM_030679/TCM_002483/TCM_033949/TCM_034753/TCM_012317	28	TCM_033962/TCM_033943/TCM_029149/TCM_033954/TCM_024845/TCM_011510/TCM_023882/TCM_005079/TCM_024850/TCM_033953/TCM_039935/TCM_016702/TCM_025591/TCM_041461/TCM_043636/TCM_029501/TCM_024848/TCM_024847/TCM_001259/TCM_027708/TCM_002805/TCM_034182/TCM_016062/TCM_025626/TCM_025622/TCM_041717/TCM_042318/TCM_000514
GO:0005506		Iron ion binding	5.34793990479966e-05	TCM_011308/TCM_002784/TCM_033962/TCM_033943/TCM_029149/TCM_033954/TCM_029010/TCM_024845/TCM_011510/TCM_032794/TCM_018956/TCM_025125/TCM_023882/TCM_005079/TCM_024850/TCM_032800/TCM_001659/TCM_016045/TCM_014626/TCM_033953/TCM_007011/TCM_005781/TCM_039935/TCM_036450/TCM_016702/TCM_025591/TCM_041461/TCM_043636/TCM_029501/TCM_024848/TCM_024847/TCM_030676/TCM_001259/TCM_020827/TCM_027708/TCM_002805/TCM…	54	23	TCM_002784/TCM_029010/TCM_032794/TCM_018956/TCM_032800/TCM_016045/TCM_014626/TCM_007011/TCM_005781/TCM_036450/TCM_030676/TCM_020827/TCM_005480/TCM_030675/TCM_030674/TCM_037521/TCM_007006/TCM_016188/TCM_030679/TCM_002483/TCM_033949/TCM_034753/TCM_012317	31	TCM_011308/TCM_033962/TCM_033943/TCM_029149/TCM_033954/TCM_024845/TCM_011510/TCM_025125/TCM_023882/TCM_005079/TCM_024850/TCM_001659/TCM_033953/TCM_039935/TCM_016702/TCM_025591/TCM_041461/TCM_043636/TCM_029501/TCM_024848/TCM_024847/TCM_001259/TCM_027708/TCM_002805/TCM_034182/TCM_016062/TCM_025626/TCM_025622/TCM_041717/TCM_042318/TCM_000514
GO:0020037		Heme binding	8.54283307438947e-05	TCM_045437/TCM_024936/TCM_002784/TCM_033962/TCM_033943/TCM_029149/TCM_033954/TCM_042261/TCM_029010/TCM_019761/TCM_024845/TCM_011510/TCM_032794/TCM_018956/TCM_023882/TCM_005079/TCM_024850/TCM_032800/TCM_016045/TCM_014626/TCM_033953/TCM_007011/TCM_005781/TCM_039935/TCM_036450/TCM_016702/TCM_025591/TCM_041461/TCM_000172/TCM_043636/TCM_029501/TCM_040331/TCM_024848/TCM_040320/TCM_024847/TCM_030676/TCM…	61	25	TCM_002784/TCM_029010/TCM_032794/TCM_018956/TCM_032800/TCM_016045/TCM_014626/TCM_007011/TCM_005781/TCM_036450/TCM_040320/TCM_030676/TCM_019959/TCM_020827/TCM_005480/TCM_030675/TCM_030674/TCM_037521/TCM_007006/TCM_016188/TCM_030679/TCM_002483/TCM_033949/TCM_034753/TCM_012317	36	TCM_045437/TCM_024936/TCM_033962/TCM_033943/TCM_029149/TCM_033954/TCM_042261/TCM_019761/TCM_024845/TCM_011510/TCM_023882/TCM_005079/TCM_024850/TCM_033953/TCM_039935/TCM_016702/TCM_025591/TCM_041461/TCM_000172/TCM_043636/TCM_029501/TCM_040331/TCM_024848/TCM_024847/TCM_001259/TCM_027708/TCM_002805/TCM_015526/TCM_034182/TCM_000564/TCM_016062/TCM_025626/TCM_025622/TCM_041717/TCM_042318/TCM_000514
GO:0003700		DNA binding transcription factor activity	8.54283307438947e-05	TCM_015083/TCM_007061/TCM_034939/TCM_016426/TCM_005706/TCM_021264/TCM_029820/TCM_016175/TCM_014847/TCM_015902/TCM_008162/TCM_029823/TCM_000610/TCM_030268/TCM_015119/TCM_035077/TCM_015082/TCM_000835/TCM_015898/TCM_004275/TCM_036913/TCM_045556/TCM_027435/TCM_029543/TCM_019070/TCM_042022/TCM_005179/TCM_042300/TCM_014845/TCM_037415/TCM_005261/TCM_033791/TCM_037811/TCM_022446/TCM_005707/TCM_036224/TCM…	55	3	TCM_004275/TCM_006103/TCM_006109	52	TCM_015083/TCM_007061/TCM_034939/TCM_016426/TCM_005706/TCM_021264/TCM_029820/TCM_016175/TCM_014847/TCM_015902/TCM_008162/TCM_029823/TCM_000610/TCM_030268/TCM_015119/TCM_035077/TCM_015082/TCM_000835/TCM_015898/TCM_036913/TCM_045556/TCM_027435/TCM_029543/TCM_019070/TCM_042022/TCM_005179/TCM_042300/TCM_014845/TCM_037415/TCM_005261/TCM_033791/TCM_037811/TCM_022446/TCM_005707/TCM_036224/TCM_014673/TCM…
GO:0046906		Tetrapyrrole binding	8.54283307438947e-05	TCM_045437/TCM_024936/TCM_002784/TCM_033962/TCM_033943/TCM_029149/TCM_033954/TCM_042261/TCM_029010/TCM_019761/TCM_024845/TCM_011510/TCM_032794/TCM_018956/TCM_023882/TCM_005079/TCM_024850/TCM_032800/TCM_016045/TCM_014626/TCM_033953/TCM_007011/TCM_005781/TCM_039935/TCM_036450/TCM_016702/TCM_025591/TCM_041461/TCM_000172/TCM_043636/TCM_029501/TCM_040331/TCM_024848/TCM_040320/TCM_024847/TCM_030676/TCM…	61	25	TCM_002784/TCM_029010/TCM_032794/TCM_018956/TCM_032800/TCM_016045/TCM_014626/TCM_007011/TCM_005781/TCM_036450/TCM_040320/TCM_030676/TCM_019959/TCM_020827/TCM_005480/TCM_030675/TCM_030674/TCM_037521/TCM_007006/TCM_016188/TCM_030679/TCM_002483/TCM_033949/TCM_034753/TCM_012317	36	TCM_045437/TCM_024936/TCM_033962/TCM_033943/TCM_029149/TCM_033954/TCM_042261/TCM_019761/TCM_024845/TCM_011510/TCM_023882/TCM_005079/TCM_024850/TCM_033953/TCM_039935/TCM_016702/TCM_025591/TCM_041461/TCM_000172/TCM_043636/TCM_029501/TCM_040331/TCM_024848/TCM_024847/TCM_001259/TCM_027708/TCM_002805/TCM_015526/TCM_034182/TCM_000564/TCM_016062/TCM_025626/TCM_025622/TCM_041717/TCM_042318/TCM_000514
GO:0140110		Transcription regulator activity	0.00022770044178549	TCM_015083/TCM_007061/TCM_034939/TCM_016426/TCM_005706/TCM_021264/TCM_029820/TCM_016175/TCM_014847/TCM_015902/TCM_008162/TCM_029823/TCM_000610/TCM_030268/TCM_015119/TCM_035077/TCM_015082/TCM_000835/TCM_015898/TCM_004275/TCM_036913/TCM_045556/TCM_027435/TCM_029543/TCM_019070/TCM_042022/TCM_005179/TCM_042300/TCM_014845/TCM_037415/TCM_005261/TCM_033791/TCM_037811/TCM_022446/TCM_005707/TCM_036224/TCM…	57	4	TCM_004275/TCM_006103/TCM_019538/TCM_006109	53	TCM_015083/TCM_007061/TCM_034939/TCM_016426/TCM_005706/TCM_021264/TCM_029820/TCM_016175/TCM_014847/TCM_015902/TCM_008162/TCM_029823/TCM_000610/TCM_030268/TCM_015119/TCM_035077/TCM_015082/TCM_000835/TCM_015898/TCM_036913/TCM_045556/TCM_027435/TCM_029543/TCM_019070/TCM_042022/TCM_005179/TCM_042300/TCM_014845/TCM_037415/TCM_005261/TCM_033791/TCM_037811/TCM_022446/TCM_005707/TCM_036224/TCM_014673/TCM…
GO:0017111		Nucleoside-triphosphatase activity	0.000538892153255511	TCM_022099/TCM_000005/TCM_042344/TCM_016257/TCM_006991/TCM_004921/TCM_006808/TCM_032503/TCM_037586/TCM_033786/TCM_012236/TCM_034511/TCM_003802/TCM_038349/TCM_003535/TCM_034662/TCM_041959/TCM_042133/TCM_000957/TCM_027457/TCM_028696/TCM_026762/TCM_006933/TCM_041201/TCM_022635/TCM_034539/TCM_006083/TCM_043271/TCM_008230/TCM_021467/TCM_029097/TCM_030573/TCM_015197/TCM_030692/TCM_016555/TCM_006225/TCM…	58	55	TCM_000005/TCM_042344/TCM_016257/TCM_006991/TCM_004921/TCM_006808/TCM_032503/TCM_037586/TCM_033786/TCM_034511/TCM_003802/TCM_038349/TCM_003535/TCM_034662/TCM_041959/TCM_042133/TCM_000957/TCM_027457/TCM_028696/TCM_026762/TCM_006933/TCM_041201/TCM_022635/TCM_034539/TCM_006083/TCM_043271/TCM_008230/TCM_021467/TCM_029097/TCM_030573/TCM_015197/TCM_030692/TCM_016555/TCM_006225/TCM_024328/TCM_020471/TCM…	3	TCM_022099/TCM_012236/TCM_023144
GO:0016818		Hydrolase activity, acting on acid anhydrides, in phosphorus-containing anhydrides	0.000893822145330482	TCM_022099/TCM_000005/TCM_042344/TCM_016257/TCM_006991/TCM_004921/TCM_006808/TCM_032503/TCM_037586/TCM_033786/TCM_012236/TCM_034511/TCM_003802/TCM_038349/TCM_003535/TCM_034662/TCM_041959/TCM_042133/TCM_000957/TCM_027457/TCM_028696/TCM_026762/TCM_006933/TCM_041201/TCM_022635/TCM_034539/TCM_006083/TCM_043271/TCM_008230/TCM_021467/TCM_029097/TCM_030573/TCM_015197/TCM_030692/TCM_016555/TCM_006225/TCM…	60	56	TCM_000005/TCM_042344/TCM_016257/TCM_006991/TCM_004921/TCM_006808/TCM_032503/TCM_037586/TCM_033786/TCM_034511/TCM_003802/TCM_038349/TCM_003535/TCM_034662/TCM_041959/TCM_042133/TCM_000957/TCM_027457/TCM_028696/TCM_026762/TCM_006933/TCM_041201/TCM_022635/TCM_034539/TCM_006083/TCM_043271/TCM_008230/TCM_021467/TCM_029097/TCM_030573/TCM_015197/TCM_030692/TCM_016555/TCM_006225/TCM_024328/TCM_020471/TCM…	4	TCM_022099/TCM_012236/TCM_023144/TCM_020926
GO:0016817		Hydrolase activity, acting on acid anhydrides	0.000909824238527959	TCM_022099/TCM_000005/TCM_042344/TCM_016257/TCM_006991/TCM_004921/TCM_006808/TCM_032503/TCM_037586/TCM_033786/TCM_012236/TCM_034511/TCM_003802/TCM_038349/TCM_003535/TCM_034662/TCM_041959/TCM_042133/TCM_000957/TCM_027457/TCM_028696/TCM_026762/TCM_006933/TCM_041201/TCM_022635/TCM_034539/TCM_006083/TCM_043271/TCM_008230/TCM_021467/TCM_029097/TCM_030573/TCM_015197/TCM_030692/TCM_016555/TCM_006225/TCM…	60	56	TCM_000005/TCM_042344/TCM_016257/TCM_006991/TCM_004921/TCM_006808/TCM_032503/TCM_037586/TCM_033786/TCM_034511/TCM_003802/TCM_038349/TCM_003535/TCM_034662/TCM_041959/TCM_042133/TCM_000957/TCM_027457/TCM_028696/TCM_026762/TCM_006933/TCM_041201/TCM_022635/TCM_034539/TCM_006083/TCM_043271/TCM_008230/TCM_021467/TCM_029097/TCM_030573/TCM_015197/TCM_030692/TCM_016555/TCM_006225/TCM_024328/TCM_020471/TCM…	4	TCM_022099/TCM_012236/TCM_023144/TCM_020926
GO:0016462		Pyrophosphatase activity	0.000930345132900692	TCM_022099/TCM_000005/TCM_042344/TCM_016257/TCM_006991/TCM_004921/TCM_006808/TCM_032503/TCM_037586/TCM_033786/TCM_012236/TCM_034511/TCM_003802/TCM_038349/TCM_003535/TCM_034662/TCM_041959/TCM_042133/TCM_000957/TCM_027457/TCM_028696/TCM_026762/TCM_006933/TCM_041201/TCM_022635/TCM_034539/TCM_006083/TCM_043271/TCM_008230/TCM_021467/TCM_029097/TCM_030573/TCM_015197/TCM_030692/TCM_016555/TCM_006225/TCM…	59	55	TCM_000005/TCM_042344/TCM_016257/TCM_006991/TCM_004921/TCM_006808/TCM_032503/TCM_037586/TCM_033786/TCM_034511/TCM_003802/TCM_038349/TCM_003535/TCM_034662/TCM_041959/TCM_042133/TCM_000957/TCM_027457/TCM_028696/TCM_026762/TCM_006933/TCM_041201/TCM_022635/TCM_034539/TCM_006083/TCM_043271/TCM_008230/TCM_021467/TCM_029097/TCM_030573/TCM_015197/TCM_030692/TCM_016555/TCM_006225/TCM_024328/TCM_020471/TCM…	4	TCM_022099/TCM_012236/TCM_023144/TCM_020926

## Sheet: B (SEBBCH07LikvsSEBBCH08l
GO terms significantly enriched in SEBBCH07LikvsSEBBCH08l
GO ID	Category	Description	padj	gene ID	Count	Up	Up_Gene_id	Down	Down_Gene_id
GO:0006928	BP	Movement of cell or subcellular component	0.0075519710949938	TCM_037890/TCM_026726/TCM_030573/TCM_022635/TCM_000672/TCM_006808/TCM_021467/TCM_016103/TCM_006991/TCM_014480/TCM_020178/TCM_000005/TCM_041201/TCM_016257/TCM_026560/TCM_037463/TCM_032503/TCM_000898/TCM_034539/TCM_034662/TCM_020931/TCM_024583/TCM_030080/TCM_000957/TCM_015197/TCM_039970	26	25	TCM_037890/TCM_030573/TCM_022635/TCM_000672/TCM_006808/TCM_021467/TCM_016103/TCM_006991/TCM_014480/TCM_020178/TCM_000005/TCM_041201/TCM_016257/TCM_026560/TCM_037463/TCM_032503/TCM_000898/TCM_034539/TCM_034662/TCM_020931/TCM_024583/TCM_030080/TCM_000957/TCM_015197/TCM_039970	1	TCM_026726
GO:0007018		Microtubule-based movement	0.0075519710949938	TCM_037890/TCM_026726/TCM_030573/TCM_022635/TCM_000672/TCM_006808/TCM_021467/TCM_016103/TCM_006991/TCM_014480/TCM_020178/TCM_000005/TCM_041201/TCM_016257/TCM_026560/TCM_037463/TCM_032503/TCM_000898/TCM_034539/TCM_034662/TCM_020931/TCM_024583/TCM_030080/TCM_000957/TCM_015197/TCM_039970	26	25	TCM_037890/TCM_030573/TCM_022635/TCM_000672/TCM_006808/TCM_021467/TCM_016103/TCM_006991/TCM_014480/TCM_020178/TCM_000005/TCM_041201/TCM_016257/TCM_026560/TCM_037463/TCM_032503/TCM_000898/TCM_034539/TCM_034662/TCM_020931/TCM_024583/TCM_030080/TCM_000957/TCM_015197/TCM_039970	1	TCM_026726
GO:0034357	CC	Photosynthetic membrane	0.031860594699643	TCM_006076/TCM_026794/TCM_037568/TCM_010679/TCM_007877/TCM_001498/TCM_000498/TCM_029313/TCM_011674/TCM_037367/TCM_030512/TCM_032486/TCM_034821/TCM_004355/TCM_026633/TCM_003900/TCM_001928	17	6	TCM_010679/TCM_000498/TCM_030512/TCM_032486/TCM_034821/TCM_003900	11	TCM_006076/TCM_026794/TCM_037568/TCM_007877/TCM_001498/TCM_029313/TCM_011674/TCM_037367/TCM_004355/TCM_026633/TCM_001928
GO:0009521		Photosystem	0.031860594699643	TCM_006076/TCM_026794/TCM_037568/TCM_010679/TCM_001498/TCM_000498/TCM_029313/TCM_011674/TCM_037367/TCM_030512/TCM_032486/TCM_034821/TCM_004355/TCM_026633/TCM_003900/TCM_001928	16	6	TCM_010679/TCM_000498/TCM_030512/TCM_032486/TCM_034821/TCM_003900	10	TCM_006076/TCM_026794/TCM_037568/TCM_001498/TCM_029313/TCM_011674/TCM_037367/TCM_004355/TCM_026633/TCM_001928
GO:0009579		Thylakoid	0.031860594699643	TCM_006076/TCM_026794/TCM_037568/TCM_010679/TCM_007877/TCM_001498/TCM_000498/TCM_029313/TCM_011674/TCM_037367/TCM_030512/TCM_032486/TCM_034821/TCM_004355/TCM_026633/TCM_003900/TCM_001928	17	6	TCM_010679/TCM_000498/TCM_030512/TCM_032486/TCM_034821/TCM_003900	11	TCM_006076/TCM_026794/TCM_037568/TCM_007877/TCM_001498/TCM_029313/TCM_011674/TCM_037367/TCM_004355/TCM_026633/TCM_001928
GO:0044436		Thylakoid part	0.031860594699643	TCM_006076/TCM_026794/TCM_037568/TCM_010679/TCM_007877/TCM_001498/TCM_000498/TCM_029313/TCM_011674/TCM_037367/TCM_030512/TCM_032486/TCM_034821/TCM_004355/TCM_026633/TCM_003900/TCM_001928	17	6	TCM_010679/TCM_000498/TCM_030512/TCM_032486/TCM_034821/TCM_003900	11	TCM_006076/TCM_026794/TCM_037568/TCM_007877/TCM_001498/TCM_029313/TCM_011674/TCM_037367/TCM_004355/TCM_026633/TCM_001928
GO:0003700	MF	DNA binding transcription factor activity	4.71577715397096e-06	TCM_026349/TCM_011862/TCM_027435/TCM_000867/TCM_033791/TCM_022984/TCM_008635/TCM_008066/TCM_010868/TCM_005074/TCM_004056/TCM_035671/TCM_008716/TCM_015898/TCM_024732/TCM_042471/TCM_041430/TCM_022574/TCM_004807/TCM_005261/TCM_024862/TCM_015119/TCM_033816/TCM_000835/TCM_005818/TCM_018667/TCM_029127/TCM_017382/TCM_021596/TCM_005456/TCM_012484/TCM_029654/TCM_040889/TCM_036568/TCM_014847/TCM_020222/TCM…	119	42	TCM_008716/TCM_024732/TCM_042471/TCM_041430/TCM_022574/TCM_033816/TCM_005818/TCM_029127/TCM_040889/TCM_022077/TCM_005639/TCM_003607/TCM_009970/TCM_044588/TCM_006109/TCM_039203/TCM_011845/TCM_004717/TCM_034849/TCM_016396/TCM_011578/TCM_001282/TCM_024554/TCM_042286/TCM_036933/TCM_021264/TCM_011764/TCM_006840/TCM_005689/TCM_034652/TCM_017926/TCM_014762/TCM_037811/TCM_014419/TCM_025114/TCM_011971/TCM…	77	TCM_026349/TCM_011862/TCM_027435/TCM_000867/TCM_033791/TCM_022984/TCM_008635/TCM_008066/TCM_010868/TCM_005074/TCM_004056/TCM_035671/TCM_015898/TCM_004807/TCM_005261/TCM_024862/TCM_015119/TCM_000835/TCM_018667/TCM_017382/TCM_021596/TCM_005456/TCM_012484/TCM_029654/TCM_036568/TCM_014847/TCM_020222/TCM_030268/TCM_023889/TCM_033824/TCM_000669/TCM_029630/TCM_000931/TCM_015049/TCM_029773/TCM_017352/TCM…
GO:0140110		Transcription regulator activity	1.91038023990885e-05	TCM_026349/TCM_014531/TCM_011862/TCM_027435/TCM_000867/TCM_033791/TCM_022984/TCM_008635/TCM_008066/TCM_010868/TCM_005074/TCM_004056/TCM_035671/TCM_008716/TCM_015898/TCM_024732/TCM_042471/TCM_041430/TCM_022574/TCM_004807/TCM_005261/TCM_024862/TCM_015119/TCM_026261/TCM_033816/TCM_000835/TCM_000785/TCM_005818/TCM_018667/TCM_029127/TCM_017382/TCM_021596/TCM_005456/TCM_012484/TCM_029654/TCM_040889/TCM…	124	45	TCM_008716/TCM_024732/TCM_042471/TCM_041430/TCM_022574/TCM_026261/TCM_033816/TCM_005818/TCM_029127/TCM_040889/TCM_021205/TCM_022077/TCM_005639/TCM_003607/TCM_009970/TCM_044588/TCM_006109/TCM_039203/TCM_011845/TCM_004717/TCM_034849/TCM_015494/TCM_016396/TCM_011578/TCM_001282/TCM_024554/TCM_042286/TCM_036933/TCM_021264/TCM_011764/TCM_006840/TCM_005689/TCM_034652/TCM_017926/TCM_014762/TCM_037811/TCM…	79	TCM_026349/TCM_014531/TCM_011862/TCM_027435/TCM_000867/TCM_033791/TCM_022984/TCM_008635/TCM_008066/TCM_010868/TCM_005074/TCM_004056/TCM_035671/TCM_015898/TCM_004807/TCM_005261/TCM_024862/TCM_015119/TCM_000835/TCM_000785/TCM_018667/TCM_017382/TCM_021596/TCM_005456/TCM_012484/TCM_029654/TCM_036568/TCM_014847/TCM_020222/TCM_030268/TCM_023889/TCM_033824/TCM_000669/TCM_029630/TCM_000931/TCM_015049/TCM…
GO:0004553		Hydrolase activity, hydrolyzing O-glycosyl compounds	0.000411762915285712	TCM_016024/TCM_021432/TCM_021324/TCM_021133/TCM_011569/TCM_028279/TCM_026793/TCM_002168/TCM_025115/TCM_029478/TCM_031180/TCM_026450/TCM_007818/TCM_046849/TCM_030165/TCM_037759/TCM_022276/TCM_024199/TCM_001030/TCM_043743/TCM_021054/TCM_034945/TCM_021427/TCM_007627/TCM_036391/TCM_011799/TCM_034845/TCM_006787/TCM_011813/TCM_039796/TCM_045545/TCM_021548/TCM_016449/TCM_041833/TCM_046853/TCM_019281/TCM…	91	58	TCM_011569/TCM_028279/TCM_002168/TCM_007818/TCM_046849/TCM_030165/TCM_037759/TCM_022276/TCM_001030/TCM_034945/TCM_034845/TCM_006787/TCM_011813/TCM_039796/TCM_016449/TCM_041833/TCM_019281/TCM_007639/TCM_034024/TCM_019120/TCM_034082/TCM_010986/TCM_000782/TCM_011015/TCM_006699/TCM_023394/TCM_021547/TCM_017430/TCM_041034/TCM_003190/TCM_004448/TCM_022491/TCM_042208/TCM_000340/TCM_042151/TCM_034624/TCM…	33	TCM_016024/TCM_021432/TCM_021324/TCM_021133/TCM_026793/TCM_025115/TCM_029478/TCM_031180/TCM_026450/TCM_024199/TCM_043743/TCM_021054/TCM_021427/TCM_007627/TCM_036391/TCM_011799/TCM_045545/TCM_021548/TCM_046853/TCM_007739/TCM_019913/TCM_037400/TCM_037831/TCM_002900/TCM_013025/TCM_004953/TCM_037934/TCM_004982/TCM_019914/TCM_000095/TCM_000870/TCM_019912/TCM_005939
GO:0008017		Microtubule binding	0.000411762915285712	TCM_024143/TCM_037890/TCM_026726/TCM_030573/TCM_022635/TCM_000672/TCM_006808/TCM_021467/TCM_016103/TCM_000693/TCM_006991/TCM_030420/TCM_014480/TCM_020178/TCM_000005/TCM_041201/TCM_016257/TCM_026560/TCM_037463/TCM_032503/TCM_000898/TCM_034539/TCM_034662/TCM_020931/TCM_024583/TCM_030080/TCM_000957/TCM_015197/TCM_039970/TCM_032507	30	28	TCM_024143/TCM_037890/TCM_030573/TCM_022635/TCM_000672/TCM_006808/TCM_021467/TCM_016103/TCM_000693/TCM_006991/TCM_014480/TCM_020178/TCM_000005/TCM_041201/TCM_016257/TCM_026560/TCM_037463/TCM_032503/TCM_000898/TCM_034539/TCM_034662/TCM_020931/TCM_024583/TCM_030080/TCM_000957/TCM_015197/TCM_039970/TCM_032507	2	TCM_026726/TCM_030420
GO:0043565		Sequence-specific DNA binding	0.000411762915285712	TCM_027435/TCM_000867/TCM_008635/TCM_010868/TCM_005074/TCM_026732/TCM_005261/TCM_031867/TCM_024862/TCM_015119/TCM_033816/TCM_018667/TCM_029654/TCM_021673/TCM_040889/TCM_020222/TCM_030268/TCM_029679/TCM_022191/TCM_029630/TCM_009970/TCM_006109/TCM_027242/TCM_021303/TCM_011845/TCM_030835/TCM_037205/TCM_000262/TCM_034849/TCM_011578/TCM_001282/TCM_004820/TCM_000376/TCM_005744/TCM_001784/TCM_011764/TCM…	57	26	TCM_026732/TCM_031867/TCM_033816/TCM_021673/TCM_040889/TCM_029679/TCM_022191/TCM_009970/TCM_006109/TCM_027242/TCM_021303/TCM_011845/TCM_037205/TCM_000262/TCM_034849/TCM_011578/TCM_001282/TCM_000376/TCM_011764/TCM_029681/TCM_026451/TCM_005689/TCM_028861/TCM_014419/TCM_001885/TCM_037635	31	TCM_027435/TCM_000867/TCM_008635/TCM_010868/TCM_005074/TCM_005261/TCM_024862/TCM_015119/TCM_018667/TCM_029654/TCM_020222/TCM_030268/TCM_029630/TCM_030835/TCM_004820/TCM_005744/TCM_001784/TCM_037888/TCM_018470/TCM_013860/TCM_005179/TCM_016426/TCM_024565/TCM_016864/TCM_017248/TCM_036913/TCM_020700/TCM_034628/TCM_045556/TCM_014673/TCM_046204
GO:0003777		Microtubule motor activity	0.000411762915285712	TCM_037890/TCM_026726/TCM_030573/TCM_022635/TCM_000672/TCM_006808/TCM_021467/TCM_016103/TCM_006991/TCM_014480/TCM_020178/TCM_000005/TCM_041201/TCM_016257/TCM_026560/TCM_037463/TCM_032503/TCM_000898/TCM_034539/TCM_034662/TCM_020931/TCM_024583/TCM_030080/TCM_000957/TCM_015197/TCM_039970	26	25	TCM_037890/TCM_030573/TCM_022635/TCM_000672/TCM_006808/TCM_021467/TCM_016103/TCM_006991/TCM_014480/TCM_020178/TCM_000005/TCM_041201/TCM_016257/TCM_026560/TCM_037463/TCM_032503/TCM_000898/TCM_034539/TCM_034662/TCM_020931/TCM_024583/TCM_030080/TCM_000957/TCM_015197/TCM_039970	1	TCM_026726
GO:0016798		Hydrolase activity, acting on glycosyl bonds	0.00070520492516456	TCM_016024/TCM_021432/TCM_021324/TCM_021133/TCM_011569/TCM_028279/TCM_026793/TCM_002168/TCM_025115/TCM_031229/TCM_029478/TCM_031180/TCM_026450/TCM_007818/TCM_046849/TCM_030165/TCM_037759/TCM_022276/TCM_024199/TCM_001030/TCM_043743/TCM_021054/TCM_034945/TCM_021427/TCM_007627/TCM_036391/TCM_011799/TCM_034845/TCM_006787/TCM_011813/TCM_039796/TCM_045545/TCM_021548/TCM_016449/TCM_041833/TCM_046853/TCM…	95	61	TCM_011569/TCM_028279/TCM_002168/TCM_007818/TCM_046849/TCM_030165/TCM_037759/TCM_022276/TCM_001030/TCM_034945/TCM_034845/TCM_006787/TCM_011813/TCM_039796/TCM_016449/TCM_041833/TCM_019281/TCM_007639/TCM_034024/TCM_019120/TCM_034082/TCM_010986/TCM_000782/TCM_011015/TCM_006699/TCM_023394/TCM_021547/TCM_017430/TCM_041034/TCM_003190/TCM_004448/TCM_022491/TCM_005970/TCM_042208/TCM_000340/TCM_042151/TCM…	34	TCM_016024/TCM_021432/TCM_021324/TCM_021133/TCM_026793/TCM_025115/TCM_031229/TCM_029478/TCM_031180/TCM_026450/TCM_024199/TCM_043743/TCM_021054/TCM_021427/TCM_007627/TCM_036391/TCM_011799/TCM_045545/TCM_021548/TCM_046853/TCM_007739/TCM_019913/TCM_037400/TCM_037831/TCM_002900/TCM_013025/TCM_004953/TCM_037934/TCM_004982/TCM_019914/TCM_000095/TCM_000870/TCM_019912/TCM_005939
GO:0003774		Motor activity	0.00105440168518705	TCM_020471/TCM_037890/TCM_026726/TCM_030573/TCM_022635/TCM_000672/TCM_006808/TCM_021467/TCM_037586/TCM_016103/TCM_006991/TCM_014480/TCM_020178/TCM_000005/TCM_041201/TCM_016257/TCM_026560/TCM_037463/TCM_032503/TCM_000898/TCM_034539/TCM_034662/TCM_020931/TCM_024583/TCM_030080/TCM_000957/TCM_015197/TCM_039970	28	26	TCM_020471/TCM_037890/TCM_030573/TCM_022635/TCM_000672/TCM_006808/TCM_021467/TCM_016103/TCM_006991/TCM_014480/TCM_020178/TCM_000005/TCM_041201/TCM_016257/TCM_026560/TCM_037463/TCM_032503/TCM_000898/TCM_034539/TCM_034662/TCM_020931/TCM_024583/TCM_030080/TCM_000957/TCM_015197/TCM_039970	2	TCM_026726/TCM_037586
GO:0015631		Tubulin binding	0.00190440595729308	TCM_024143/TCM_037890/TCM_026726/TCM_044506/TCM_030573/TCM_022635/TCM_000672/TCM_006808/TCM_021467/TCM_016103/TCM_000693/TCM_006991/TCM_030420/TCM_014480/TCM_020178/TCM_000005/TCM_041201/TCM_016257/TCM_026560/TCM_037463/TCM_032503/TCM_000898/TCM_034539/TCM_034662/TCM_020931/TCM_024583/TCM_030080/TCM_000957/TCM_015197/TCM_039970/TCM_032507	31	29	TCM_024143/TCM_037890/TCM_044506/TCM_030573/TCM_022635/TCM_000672/TCM_006808/TCM_021467/TCM_016103/TCM_000693/TCM_006991/TCM_014480/TCM_020178/TCM_000005/TCM_041201/TCM_016257/TCM_026560/TCM_037463/TCM_032503/TCM_000898/TCM_034539/TCM_034662/TCM_020931/TCM_024583/TCM_030080/TCM_000957/TCM_015197/TCM_039970/TCM_032507	2	TCM_026726/TCM_030420
GO:0020037		Heme binding	0.0127940682750144	TCM_033943/TCM_019463/TCM_001664/TCM_024845/TCM_046736/TCM_019147/TCM_034182/TCM_024850/TCM_004164/TCM_007514/TCM_037521/TCM_000075/TCM_029767/TCM_034746/TCM_034114/TCM_004962/TCM_033962/TCM_001857/TCM_041378/TCM_007067/TCM_033946/TCM_000258/TCM_019959/TCM_045519/TCM_040331/TCM_034745/TCM_030680/TCM_000714/TCM_022518/TCM_016814/TCM_029387/TCM_000515/TCM_033954/TCM_008316/TCM_012313/TCM_034090/TCM…	119	48	TCM_034182/TCM_029767/TCM_001857/TCM_007067/TCM_019959/TCM_030680/TCM_016814/TCM_029387/TCM_008316/TCM_034090/TCM_033930/TCM_034768/TCM_032245/TCM_006314/TCM_032800/TCM_030678/TCM_007517/TCM_000716/TCM_024936/TCM_006315/TCM_030674/TCM_005480/TCM_007683/TCM_030948/TCM_005079/TCM_030679/TCM_007064/TCM_040896/TCM_032241/TCM_042318/TCM_001259/TCM_045437/TCM_045429/TCM_014973/TCM_033945/TCM_002483/TCM…	71	TCM_033943/TCM_019463/TCM_001664/TCM_024845/TCM_046736/TCM_019147/TCM_024850/TCM_004164/TCM_007514/TCM_037521/TCM_000075/TCM_034746/TCM_034114/TCM_004962/TCM_033962/TCM_041378/TCM_033946/TCM_000258/TCM_045519/TCM_040331/TCM_034745/TCM_000714/TCM_022518/TCM_000515/TCM_033954/TCM_012313/TCM_033942/TCM_044730/TCM_017229/TCM_015020/TCM_042261/TCM_035691/TCM_012311/TCM_016955/TCM_026820/TCM_030675/TCM…
GO:0046906		Tetrapyrrole binding	0.0127940682750144	TCM_033943/TCM_019463/TCM_001664/TCM_024845/TCM_046736/TCM_019147/TCM_034182/TCM_024850/TCM_004164/TCM_007514/TCM_037521/TCM_000075/TCM_029767/TCM_034746/TCM_034114/TCM_004962/TCM_033962/TCM_001857/TCM_041378/TCM_007067/TCM_033946/TCM_000258/TCM_019959/TCM_045519/TCM_040331/TCM_034745/TCM_030680/TCM_000714/TCM_022518/TCM_016814/TCM_029387/TCM_000515/TCM_033954/TCM_008316/TCM_012313/TCM_034090/TCM…	119	48	TCM_034182/TCM_029767/TCM_001857/TCM_007067/TCM_019959/TCM_030680/TCM_016814/TCM_029387/TCM_008316/TCM_034090/TCM_033930/TCM_034768/TCM_032245/TCM_006314/TCM_032800/TCM_030678/TCM_007517/TCM_000716/TCM_024936/TCM_006315/TCM_030674/TCM_005480/TCM_007683/TCM_030948/TCM_005079/TCM_030679/TCM_007064/TCM_040896/TCM_032241/TCM_042318/TCM_001259/TCM_045437/TCM_045429/TCM_014973/TCM_033945/TCM_002483/TCM…	71	TCM_033943/TCM_019463/TCM_001664/TCM_024845/TCM_046736/TCM_019147/TCM_024850/TCM_004164/TCM_007514/TCM_037521/TCM_000075/TCM_034746/TCM_034114/TCM_004962/TCM_033962/TCM_041378/TCM_033946/TCM_000258/TCM_045519/TCM_040331/TCM_034745/TCM_000714/TCM_022518/TCM_000515/TCM_033954/TCM_012313/TCM_033942/TCM_044730/TCM_017229/TCM_015020/TCM_042261/TCM_035691/TCM_012311/TCM_016955/TCM_026820/TCM_030675/TCM…
GO:0008092		Cytoskeletal protein binding	0.0215277050800196	TCM_000982/TCM_024143/TCM_001030/TCM_004049/TCM_037890/TCM_026726/TCM_020679/TCM_044506/TCM_030573/TCM_022635/TCM_000672/TCM_045568/TCM_006808/TCM_021467/TCM_016103/TCM_000693/TCM_006991/TCM_030420/TCM_014480/TCM_020178/TCM_000005/TCM_041201/TCM_016257/TCM_026560/TCM_037463/TCM_032503/TCM_000898/TCM_034539/TCM_034662/TCM_020931/TCM_024583/TCM_030080/TCM_000957/TCM_015197/TCM_039970/TCM_032507/TCM…	37	34	TCM_024143/TCM_001030/TCM_004049/TCM_037890/TCM_020679/TCM_044506/TCM_030573/TCM_022635/TCM_000672/TCM_045568/TCM_006808/TCM_021467/TCM_016103/TCM_000693/TCM_006991/TCM_014480/TCM_020178/TCM_000005/TCM_041201/TCM_016257/TCM_026560/TCM_037463/TCM_032503/TCM_000898/TCM_034539/TCM_034662/TCM_020931/TCM_024583/TCM_030080/TCM_000957/TCM_015197/TCM_039970/TCM_032507/TCM_034513	3	TCM_000982/TCM_026726/TCM_030420
GO:0016684		Oxidoreductase activity, acting on peroxide as acceptor	0.0229818895913245	TCM_001664/TCM_007514/TCM_000075/TCM_029767/TCM_034114/TCM_041378/TCM_019959/TCM_040331/TCM_016814/TCM_016350/TCM_017229/TCM_034030/TCM_042261/TCM_035691/TCM_007517/TCM_024936/TCM_026820/TCM_021465/TCM_007683/TCM_011986/TCM_011321/TCM_040504/TCM_000564/TCM_045424/TCM_019756/TCM_045437/TCM_011127/TCM_045429/TCM_005974/TCM_007511/TCM_019753/TCM_022080/TCM_021109/TCM_004510/TCM_040327/TCM_025806/TCM…	40	12	TCM_029767/TCM_019959/TCM_016814/TCM_007517/TCM_024936/TCM_021465/TCM_007683/TCM_045437/TCM_045429/TCM_022080/TCM_021109/TCM_040327	28	TCM_001664/TCM_007514/TCM_000075/TCM_034114/TCM_041378/TCM_040331/TCM_016350/TCM_017229/TCM_034030/TCM_042261/TCM_035691/TCM_026820/TCM_011986/TCM_011321/TCM_040504/TCM_000564/TCM_045424/TCM_019756/TCM_011127/TCM_005974/TCM_007511/TCM_019753/TCM_004510/TCM_025806/TCM_016832/TCM_011122/TCM_019752/TCM_019706
GO:0004601		Peroxidase activity	0.0263950457690908	TCM_001664/TCM_007514/TCM_000075/TCM_029767/TCM_034114/TCM_041378/TCM_019959/TCM_040331/TCM_016814/TCM_016350/TCM_017229/TCM_034030/TCM_042261/TCM_035691/TCM_007517/TCM_024936/TCM_026820/TCM_007683/TCM_011986/TCM_011321/TCM_040504/TCM_000564/TCM_045424/TCM_019756/TCM_045437/TCM_011127/TCM_045429/TCM_005974/TCM_007511/TCM_019753/TCM_022080/TCM_021109/TCM_004510/TCM_040327/TCM_025806/TCM_016832/TCM…	39	11	TCM_029767/TCM_019959/TCM_016814/TCM_007517/TCM_024936/TCM_007683/TCM_045437/TCM_045429/TCM_022080/TCM_021109/TCM_040327	28	TCM_001664/TCM_007514/TCM_000075/TCM_034114/TCM_041378/TCM_040331/TCM_016350/TCM_017229/TCM_034030/TCM_042261/TCM_035691/TCM_026820/TCM_011986/TCM_011321/TCM_040504/TCM_000564/TCM_045424/TCM_019756/TCM_011127/TCM_005974/TCM_007511/TCM_019753/TCM_004510/TCM_025806/TCM_016832/TCM_011122/TCM_019752/TCM_019706
GO:0022857		Transmembrane transporter activity	0.0323950461516335	TCM_013800/TCM_016180/TCM_045782/TCM_042339/TCM_024749/TCM_018162/TCM_030002/TCM_034913/TCM_041798/TCM_042625/TCM_046755/TCM_033686/TCM_037878/TCM_035168/TCM_016555/TCM_029622/TCM_035174/TCM_000421/TCM_006089/TCM_038170/TCM_042892/TCM_026755/TCM_014561/TCM_046780/TCM_000617/TCM_011340/TCM_030693/TCM_021636/TCM_020684/TCM_029022/TCM_025790/TCM_041503/TCM_016852/TCM_033691/TCM_020108/TCM_016005/TCM…	155	66	TCM_045782/TCM_042625/TCM_016555/TCM_014561/TCM_025790/TCM_041503/TCM_016005/TCM_004202/TCM_029023/TCM_011998/TCM_006803/TCM_026129/TCM_007576/TCM_019341/TCM_010231/TCM_013007/TCM_029673/TCM_015597/TCM_037686/TCM_002157/TCM_016965/TCM_021597/TCM_004580/TCM_005030/TCM_037772/TCM_041781/TCM_030756/TCM_038294/TCM_022244/TCM_045548/TCM_018690/TCM_030211/TCM_024955/TCM_036497/TCM_011824/TCM_019339/TCM…	89	TCM_013800/TCM_016180/TCM_042339/TCM_024749/TCM_018162/TCM_030002/TCM_034913/TCM_041798/TCM_046755/TCM_033686/TCM_037878/TCM_035168/TCM_029622/TCM_035174/TCM_000421/TCM_006089/TCM_038170/TCM_042892/TCM_026755/TCM_046780/TCM_000617/TCM_011340/TCM_030693/TCM_021636/TCM_020684/TCM_029022/TCM_016852/TCM_033691/TCM_020108/TCM_045453/TCM_034964/TCM_014301/TCM_016100/TCM_004484/TCM_007894/TCM_007315/TCM…
GO:0046983		Protein dimerization activity	0.0323950461516335	TCM_003125/TCM_011083/TCM_008716/TCM_024315/TCM_015034/TCM_006871/TCM_005026/TCM_034757/TCM_026779/TCM_030446/TCM_005818/TCM_021185/TCM_030954/TCM_005456/TCM_036568/TCM_030636/TCM_017336/TCM_015694/TCM_032128/TCM_029711/TCM_030082/TCM_030438/TCM_011413/TCM_039471/TCM_005333/TCM_011294/TCM_000931/TCM_037077/TCM_015049/TCM_006919/TCM_021396/TCM_035026/TCM_015714/TCM_011433/TCM_016147/TCM_043377/TCM…	94	49	TCM_003125/TCM_008716/TCM_034757/TCM_030446/TCM_005818/TCM_030954/TCM_030636/TCM_017336/TCM_015694/TCM_011413/TCM_005333/TCM_011294/TCM_006919/TCM_035026/TCM_043377/TCM_008389/TCM_038063/TCM_005607/TCM_004433/TCM_028961/TCM_012489/TCM_001027/TCM_001024/TCM_041584/TCM_033818/TCM_013940/TCM_000915/TCM_041590/TCM_029291/TCM_019356/TCM_027285/TCM_005028/TCM_007802/TCM_026642/TCM_007787/TCM_040553/TCM…	45	TCM_011083/TCM_024315/TCM_015034/TCM_006871/TCM_005026/TCM_026779/TCM_021185/TCM_005456/TCM_036568/TCM_032128/TCM_029711/TCM_030082/TCM_030438/TCM_039471/TCM_000931/TCM_037077/TCM_015049/TCM_021396/TCM_015714/TCM_011433/TCM_016147/TCM_015035/TCM_022083/TCM_000234/TCM_000362/TCM_015033/TCM_034717/TCM_007324/TCM_000649/TCM_000895/TCM_007777/TCM_028827/TCM_030051/TCM_034501/TCM_034549/TCM_042366/TCM…
GO:0004866		Endopeptidase inhibitor activity	0.0323950461516335	TCM_020180/TCM_012658/TCM_025717/TCM_012673/TCM_006573/TCM_025233/TCM_006571/TCM_025715/TCM_025234	9	5	TCM_020180/TCM_012658/TCM_025717/TCM_012673/TCM_025715	4	TCM_006573/TCM_025233/TCM_006571/TCM_025234
GO:0030414		Peptidase inhibitor activity	0.0323950461516335	TCM_020180/TCM_012658/TCM_025717/TCM_012673/TCM_006573/TCM_025233/TCM_006571/TCM_025715/TCM_025234	9	5	TCM_020180/TCM_012658/TCM_025717/TCM_012673/TCM_025715	4	TCM_006573/TCM_025233/TCM_006571/TCM_025234
GO:0061134		Peptidase regulator activity	0.0323950461516335	TCM_020180/TCM_012658/TCM_025717/TCM_012673/TCM_006573/TCM_025233/TCM_006571/TCM_025715/TCM_025234	9	5	TCM_020180/TCM_012658/TCM_025717/TCM_012673/TCM_025715	4	TCM_006573/TCM_025233/TCM_006571/TCM_025234
GO:0061135		Endopeptidase regulator activity	0.0323950461516335	TCM_020180/TCM_012658/TCM_025717/TCM_012673/TCM_006573/TCM_025233/TCM_006571/TCM_025715/TCM_025234	9	5	TCM_020180/TCM_012658/TCM_025717/TCM_012673/TCM_025715	4	TCM_006573/TCM_025233/TCM_006571/TCM_025234
GO:0005215		Transporter activity	0.0323950461516335	TCM_030373/TCM_013800/TCM_016180/TCM_045782/TCM_042339/TCM_024749/TCM_018162/TCM_030002/TCM_034913/TCM_041798/TCM_042625/TCM_046755/TCM_033686/TCM_037878/TCM_035168/TCM_016555/TCM_029622/TCM_035174/TCM_000421/TCM_006089/TCM_038170/TCM_042892/TCM_026755/TCM_014561/TCM_046780/TCM_000617/TCM_011340/TCM_030693/TCM_021636/TCM_020684/TCM_029022/TCM_025790/TCM_041503/TCM_016852/TCM_033691/TCM_020108/TCM…	158	67	TCM_045782/TCM_042625/TCM_016555/TCM_014561/TCM_025790/TCM_041503/TCM_016005/TCM_004202/TCM_029023/TCM_011998/TCM_006803/TCM_026129/TCM_026347/TCM_007576/TCM_019341/TCM_010231/TCM_013007/TCM_029673/TCM_015597/TCM_037686/TCM_002157/TCM_016965/TCM_021597/TCM_004580/TCM_005030/TCM_037772/TCM_041781/TCM_030756/TCM_038294/TCM_022244/TCM_045548/TCM_018690/TCM_030211/TCM_024955/TCM_036497/TCM_011824/TCM…	91	TCM_030373/TCM_013800/TCM_016180/TCM_042339/TCM_024749/TCM_018162/TCM_030002/TCM_034913/TCM_041798/TCM_046755/TCM_033686/TCM_037878/TCM_035168/TCM_029622/TCM_035174/TCM_000421/TCM_006089/TCM_038170/TCM_042892/TCM_026755/TCM_046780/TCM_000617/TCM_011340/TCM_030693/TCM_021636/TCM_020684/TCM_029022/TCM_016852/TCM_033691/TCM_020108/TCM_041097/TCM_045453/TCM_034964/TCM_014301/TCM_016100/TCM_004484/TCM…
GO:0016209		Antioxidant activity	0.0353421083645663	TCM_001664/TCM_007514/TCM_000075/TCM_029767/TCM_034114/TCM_041378/TCM_019959/TCM_040331/TCM_016814/TCM_016350/TCM_017229/TCM_034030/TCM_042261/TCM_035691/TCM_007517/TCM_024936/TCM_026820/TCM_021465/TCM_007683/TCM_011986/TCM_011321/TCM_040504/TCM_000564/TCM_045424/TCM_019756/TCM_045437/TCM_011127/TCM_045429/TCM_005974/TCM_007511/TCM_019753/TCM_022080/TCM_021109/TCM_004510/TCM_040327/TCM_025806/TCM…	40	12	TCM_029767/TCM_019959/TCM_016814/TCM_007517/TCM_024936/TCM_021465/TCM_007683/TCM_045437/TCM_045429/TCM_022080/TCM_021109/TCM_040327	28	TCM_001664/TCM_007514/TCM_000075/TCM_034114/TCM_041378/TCM_040331/TCM_016350/TCM_017229/TCM_034030/TCM_042261/TCM_035691/TCM_026820/TCM_011986/TCM_011321/TCM_040504/TCM_000564/TCM_045424/TCM_019756/TCM_011127/TCM_005974/TCM_007511/TCM_019753/TCM_004510/TCM_025806/TCM_016832/TCM_011122/TCM_019752/TCM_019706
GO:0016757		Transferase activity, transferring glycosyl groups	0.0442843457220213	TCM_026798/TCM_014202/TCM_014185/TCM_030610/TCM_037611/TCM_002013/TCM_046772/TCM_024584/TCM_019571/TCM_000648/TCM_046895/TCM_037614/TCM_007818/TCM_030165/TCM_022276/TCM_019800/TCM_019801/TCM_001476/TCM_036475/TCM_016501/TCM_020202/TCM_007068/TCM_036992/TCM_024594/TCM_019796/TCM_007098/TCM_021253/TCM_004119/TCM_025454/TCM_011698/TCM_017825/TCM_025814/TCM_007099/TCM_000970/TCM_000817/TCM_004107/TCM…	113	55	TCM_037611/TCM_037614/TCM_007818/TCM_030165/TCM_022276/TCM_001476/TCM_036475/TCM_036992/TCM_021253/TCM_004119/TCM_017825/TCM_025814/TCM_000970/TCM_000817/TCM_004107/TCM_042641/TCM_046679/TCM_029407/TCM_015605/TCM_040533/TCM_038126/TCM_036483/TCM_014094/TCM_034847/TCM_030167/TCM_017430/TCM_029807/TCM_003190/TCM_037168/TCM_038069/TCM_001894/TCM_010134/TCM_042151/TCM_014728/TCM_046806/TCM_001310/TCM…	58	TCM_026798/TCM_014202/TCM_014185/TCM_030610/TCM_002013/TCM_046772/TCM_024584/TCM_019571/TCM_000648/TCM_046895/TCM_019800/TCM_019801/TCM_016501/TCM_020202/TCM_007068/TCM_024594/TCM_019796/TCM_007098/TCM_025454/TCM_011698/TCM_007099/TCM_022338/TCM_037831/TCM_034612/TCM_025920/TCM_010198/TCM_022340/TCM_009590/TCM_002900/TCM_042218/TCM_005182/TCM_030824/TCM_002098/TCM_045347/TCM_025274/TCM_022336/TCM…

## Sheet: C (ZEBBCH07vsSEBBCH07Lik)
GO terms significantly enriched in ZEBBCH07vsSEBBCH07Lik
GO ID	Category	Description	padj	gene ID	Count	Up	Up_Gene_id	Down	Down_Gene_id
GO:0006979	BP	response to oxidative stress	0.0118937289721301	TCM_021202/TCM_001664/TCM_011321/TCM_034114/TCM_007514/TCM_045424/TCM_045429/TCM_024936/TCM_000146/TCM_015526/TCM_007520/TCM_029767/TCM_022117/TCM_032808/TCM_007513/TCM_007517/TCM_036816/TCM_011120/TCM_015053/TCM_041378/TCM_007683/TCM_000295/TCM_006416/TCM_011322/TCM_005974/TCM_011127/TCM_001737/TCM_025806/TCM_022080	29	20	TCM_001664/TCM_011321/TCM_034114/TCM_007514/TCM_045424/TCM_045429/TCM_007520/TCM_022117/TCM_032808/TCM_007513/TCM_007517/TCM_036816/TCM_011120/TCM_041378/TCM_000295/TCM_011322/TCM_005974/TCM_011127/TCM_001737/TCM_025806	9	TCM_021202/TCM_024936/TCM_000146/TCM_015526/TCM_029767/TCM_015053/TCM_007683/TCM_006416/TCM_022080
GO:0006855		drug transmembrane transport	0.0480960681864243	TCM_025712/TCM_000602/TCM_011340/TCM_046871/TCM_000089/TCM_019353/TCM_031586/TCM_009091/TCM_024749/TCM_016100/TCM_034596/TCM_036271/TCM_019341/TCM_030212/TCM_010501/TCM_006799/TCM_021242/TCM_030213	18	9	TCM_000602/TCM_046871/TCM_024749/TCM_016100/TCM_034596/TCM_036271/TCM_030212/TCM_021242/TCM_030213	9	TCM_025712/TCM_011340/TCM_000089/TCM_019353/TCM_031586/TCM_009091/TCM_019341/TCM_010501/TCM_006799
GO:0015893		drug transport	0.0480960681864243	TCM_025712/TCM_000602/TCM_011340/TCM_046871/TCM_000089/TCM_019353/TCM_031586/TCM_009091/TCM_024749/TCM_016100/TCM_034596/TCM_036271/TCM_019341/TCM_030212/TCM_010501/TCM_006799/TCM_021242/TCM_030213	18	9	TCM_000602/TCM_046871/TCM_024749/TCM_016100/TCM_034596/TCM_036271/TCM_030212/TCM_021242/TCM_030213	9	TCM_025712/TCM_011340/TCM_000089/TCM_019353/TCM_031586/TCM_009091/TCM_019341/TCM_010501/TCM_006799
GO:0042493		response to drug	0.0480960681864243	TCM_025712/TCM_000602/TCM_011340/TCM_046871/TCM_000089/TCM_019353/TCM_031586/TCM_009091/TCM_024749/TCM_016100/TCM_034596/TCM_036271/TCM_019341/TCM_030212/TCM_010501/TCM_006799/TCM_021242/TCM_030213	18	9	TCM_000602/TCM_046871/TCM_024749/TCM_016100/TCM_034596/TCM_036271/TCM_030212/TCM_021242/TCM_030213	9	TCM_025712/TCM_011340/TCM_000089/TCM_019353/TCM_031586/TCM_009091/TCM_019341/TCM_010501/TCM_006799
GO:0071554		cell wall organization or biogenesis	0.0480960681864243	TCM_014307/TCM_014942/TCM_021326/TCM_019913/TCM_014305/TCM_018950/TCM_041058/TCM_004953/TCM_019914/TCM_040629/TCM_045262/TCM_037444/TCM_000095/TCM_004695/TCM_006868/TCM_011656/TCM_030171/TCM_014311/TCM_022342/TCM_010982	20	16	TCM_014307/TCM_014942/TCM_021326/TCM_019913/TCM_014305/TCM_018950/TCM_004953/TCM_019914/TCM_045262/TCM_000095/TCM_004695/TCM_006868/TCM_011656/TCM_014311/TCM_022342/TCM_010982	4	TCM_041058/TCM_040629/TCM_037444/TCM_030171
GO:0020037	MF	heme binding	6.83707674679775e-07	TCM_037521/TCM_001218/TCM_021202/TCM_001664/TCM_011321/TCM_034114/TCM_007514/TCM_045424/TCM_006314/TCM_019463/TCM_046310/TCM_045429/TCM_016702/TCM_040504/TCM_001857/TCM_002784/TCM_014494/TCM_033930/TCM_024936/TCM_036450/TCM_034177/TCM_034753/TCM_000146/TCM_034745/TCM_006125/TCM_046726/TCM_030675/TCM_015760/TCM_030678/TCM_007011/TCM_015020/TCM_015526/TCM_045515/TCM_007520/TCM_036749/TCM_010706/TCM…	94	61	TCM_037521/TCM_001664/TCM_011321/TCM_034114/TCM_007514/TCM_045424/TCM_019463/TCM_046310/TCM_045429/TCM_040504/TCM_002784/TCM_014494/TCM_036450/TCM_034753/TCM_034745/TCM_006125/TCM_046726/TCM_030675/TCM_030678/TCM_007011/TCM_015020/TCM_045515/TCM_007520/TCM_035792/TCM_032809/TCM_022518/TCM_022117/TCM_033949/TCM_032808/TCM_024850/TCM_014970/TCM_030682/TCM_007513/TCM_032794/TCM_007517/TCM_036816/TCM…	33	TCM_001218/TCM_021202/TCM_006314/TCM_016702/TCM_001857/TCM_033930/TCM_024936/TCM_034177/TCM_000146/TCM_015760/TCM_015526/TCM_036749/TCM_010706/TCM_004164/TCM_004962/TCM_029767/TCM_005079/TCM_007067/TCM_034088/TCM_025591/TCM_029387/TCM_041717/TCM_016062/TCM_015053/TCM_033950/TCM_007683/TCM_034768/TCM_006416/TCM_024801/TCM_024846/TCM_025622/TCM_025580/TCM_022080
GO:0046906		tetrapyrrole binding	6.83707674679775e-07	TCM_037521/TCM_001218/TCM_021202/TCM_001664/TCM_011321/TCM_034114/TCM_007514/TCM_045424/TCM_006314/TCM_019463/TCM_046310/TCM_045429/TCM_016702/TCM_040504/TCM_001857/TCM_002784/TCM_014494/TCM_033930/TCM_024936/TCM_036450/TCM_034177/TCM_034753/TCM_000146/TCM_034745/TCM_006125/TCM_046726/TCM_030675/TCM_015760/TCM_030678/TCM_007011/TCM_015020/TCM_015526/TCM_045515/TCM_007520/TCM_036749/TCM_010706/TCM…	94	61	TCM_037521/TCM_001664/TCM_011321/TCM_034114/TCM_007514/TCM_045424/TCM_019463/TCM_046310/TCM_045429/TCM_040504/TCM_002784/TCM_014494/TCM_036450/TCM_034753/TCM_034745/TCM_006125/TCM_046726/TCM_030675/TCM_030678/TCM_007011/TCM_015020/TCM_045515/TCM_007520/TCM_035792/TCM_032809/TCM_022518/TCM_022117/TCM_033949/TCM_032808/TCM_024850/TCM_014970/TCM_030682/TCM_007513/TCM_032794/TCM_007517/TCM_036816/TCM…	33	TCM_001218/TCM_021202/TCM_006314/TCM_016702/TCM_001857/TCM_033930/TCM_024936/TCM_034177/TCM_000146/TCM_015760/TCM_015526/TCM_036749/TCM_010706/TCM_004164/TCM_004962/TCM_029767/TCM_005079/TCM_007067/TCM_034088/TCM_025591/TCM_029387/TCM_041717/TCM_016062/TCM_015053/TCM_033950/TCM_007683/TCM_034768/TCM_006416/TCM_024801/TCM_024846/TCM_025622/TCM_025580/TCM_022080
GO:0022857		transmembrane transporter activity	5.46788083231947e-05	TCM_045782/TCM_041728/TCM_026129/TCM_004051/TCM_042892/TCM_046768/TCM_041120/TCM_025712/TCM_046780/TCM_027412/TCM_000602/TCM_015666/TCM_006927/TCM_011340/TCM_020684/TCM_004297/TCM_041730/TCM_030665/TCM_037125/TCM_037878/TCM_007527/TCM_004579/TCM_006606/TCM_046958/TCM_004484/TCM_029353/TCM_022298/TCM_016005/TCM_022616/TCM_014561/TCM_003161/TCM_011823/TCM_030756/TCM_041798/TCM_030370/TCM_028444/TCM…	116	66	TCM_042892/TCM_046768/TCM_041120/TCM_046780/TCM_027412/TCM_000602/TCM_015666/TCM_006927/TCM_020684/TCM_004297/TCM_037878/TCM_007527/TCM_006606/TCM_046958/TCM_004484/TCM_022298/TCM_022616/TCM_011823/TCM_030370/TCM_046871/TCM_015472/TCM_014876/TCM_013800/TCM_042627/TCM_040996/TCM_026855/TCM_033686/TCM_042961/TCM_016272/TCM_046816/TCM_000421/TCM_002038/TCM_045435/TCM_033656/TCM_024749/TCM_046767/TCM…	50	TCM_045782/TCM_041728/TCM_026129/TCM_004051/TCM_025712/TCM_011340/TCM_041730/TCM_030665/TCM_037125/TCM_004579/TCM_029353/TCM_016005/TCM_014561/TCM_003161/TCM_030756/TCM_041798/TCM_028444/TCM_000089/TCM_019353/TCM_005318/TCM_000615/TCM_002627/TCM_038280/TCM_010882/TCM_034833/TCM_004580/TCM_031586/TCM_009091/TCM_030692/TCM_029023/TCM_046331/TCM_046794/TCM_042344/TCM_024955/TCM_037174/TCM_042625/TCM…
GO:0005215		transporter activity	0.000184744349903152	TCM_045782/TCM_041728/TCM_026129/TCM_004051/TCM_042892/TCM_046768/TCM_041120/TCM_025712/TCM_046780/TCM_027412/TCM_000602/TCM_015666/TCM_006927/TCM_011340/TCM_020684/TCM_004297/TCM_041730/TCM_030665/TCM_037125/TCM_037878/TCM_007527/TCM_004579/TCM_006606/TCM_046958/TCM_004484/TCM_029353/TCM_022298/TCM_016005/TCM_022616/TCM_014561/TCM_003161/TCM_011823/TCM_030756/TCM_041798/TCM_030370/TCM_028444/TCM…	116	66	TCM_042892/TCM_046768/TCM_041120/TCM_046780/TCM_027412/TCM_000602/TCM_015666/TCM_006927/TCM_020684/TCM_004297/TCM_037878/TCM_007527/TCM_006606/TCM_046958/TCM_004484/TCM_022298/TCM_022616/TCM_011823/TCM_030370/TCM_046871/TCM_015472/TCM_014876/TCM_013800/TCM_042627/TCM_040996/TCM_026855/TCM_033686/TCM_042961/TCM_016272/TCM_046816/TCM_000421/TCM_002038/TCM_045435/TCM_033656/TCM_024749/TCM_046767/TCM…	50	TCM_045782/TCM_041728/TCM_026129/TCM_004051/TCM_025712/TCM_011340/TCM_041730/TCM_030665/TCM_037125/TCM_004579/TCM_029353/TCM_016005/TCM_014561/TCM_003161/TCM_030756/TCM_041798/TCM_028444/TCM_000089/TCM_019353/TCM_005318/TCM_000615/TCM_002627/TCM_038280/TCM_010882/TCM_034833/TCM_004580/TCM_031586/TCM_009091/TCM_030692/TCM_029023/TCM_046331/TCM_046794/TCM_042344/TCM_024955/TCM_037174/TCM_042625/TCM…
GO:0016209		antioxidant activity	0.00129177495445912	TCM_021202/TCM_001664/TCM_011321/TCM_034114/TCM_007514/TCM_014798/TCM_045424/TCM_045429/TCM_040504/TCM_024936/TCM_000146/TCM_015526/TCM_007520/TCM_029767/TCM_022117/TCM_032808/TCM_007513/TCM_007517/TCM_036816/TCM_011120/TCM_015053/TCM_041378/TCM_007683/TCM_000295/TCM_021465/TCM_006416/TCM_011322/TCM_005974/TCM_011127/TCM_001737/TCM_025806/TCM_022080	32	21	TCM_001664/TCM_011321/TCM_034114/TCM_007514/TCM_045424/TCM_045429/TCM_040504/TCM_007520/TCM_022117/TCM_032808/TCM_007513/TCM_007517/TCM_036816/TCM_011120/TCM_041378/TCM_000295/TCM_011322/TCM_005974/TCM_011127/TCM_001737/TCM_025806	11	TCM_021202/TCM_014798/TCM_024936/TCM_000146/TCM_015526/TCM_029767/TCM_015053/TCM_007683/TCM_021465/TCM_006416/TCM_022080
GO:0016684		oxidoreductase activity, acting on peroxide as acceptor	0.00129177495445912	TCM_021202/TCM_001664/TCM_011321/TCM_034114/TCM_007514/TCM_045424/TCM_045429/TCM_040504/TCM_024936/TCM_000146/TCM_015526/TCM_007520/TCM_029767/TCM_022117/TCM_032808/TCM_007513/TCM_007517/TCM_036816/TCM_011120/TCM_015053/TCM_041378/TCM_007683/TCM_000295/TCM_021465/TCM_006416/TCM_011322/TCM_005974/TCM_011127/TCM_001737/TCM_025806/TCM_022080	31	21	TCM_001664/TCM_011321/TCM_034114/TCM_007514/TCM_045424/TCM_045429/TCM_040504/TCM_007520/TCM_022117/TCM_032808/TCM_007513/TCM_007517/TCM_036816/TCM_011120/TCM_041378/TCM_000295/TCM_011322/TCM_005974/TCM_011127/TCM_001737/TCM_025806	10	TCM_021202/TCM_024936/TCM_000146/TCM_015526/TCM_029767/TCM_015053/TCM_007683/TCM_021465/TCM_006416/TCM_022080
GO:0005506		iron ion binding	0.0013661525001538	TCM_037521/TCM_001218/TCM_037734/TCM_019463/TCM_046310/TCM_006143/TCM_016702/TCM_001857/TCM_002784/TCM_014494/TCM_033930/TCM_036450/TCM_034177/TCM_034753/TCM_034745/TCM_046726/TCM_030675/TCM_037732/TCM_015760/TCM_030678/TCM_007011/TCM_015020/TCM_045515/TCM_036749/TCM_010706/TCM_004164/TCM_004962/TCM_035792/TCM_005079/TCM_032809/TCM_022518/TCM_033949/TCM_024850/TCM_014970/TCM_042207/TCM_030682/TCM…	70	45	TCM_037521/TCM_037734/TCM_019463/TCM_046310/TCM_006143/TCM_002784/TCM_014494/TCM_036450/TCM_034753/TCM_034745/TCM_046726/TCM_030675/TCM_037732/TCM_030678/TCM_007011/TCM_015020/TCM_045515/TCM_035792/TCM_032809/TCM_022518/TCM_033949/TCM_024850/TCM_014970/TCM_030682/TCM_032794/TCM_030676/TCM_006147/TCM_011724/TCM_015758/TCM_016188/TCM_005435/TCM_012317/TCM_016061/TCM_015648/TCM_006297/TCM_041700/TCM…	25	TCM_001218/TCM_016702/TCM_001857/TCM_033930/TCM_034177/TCM_015760/TCM_036749/TCM_010706/TCM_004164/TCM_004962/TCM_005079/TCM_042207/TCM_034088/TCM_025591/TCM_041717/TCM_016062/TCM_033950/TCM_034768/TCM_042448/TCM_005512/TCM_021608/TCM_024801/TCM_024846/TCM_025622/TCM_025580
GO:0004601		peroxidase activity	0.0016163745598048	TCM_021202/TCM_001664/TCM_011321/TCM_034114/TCM_007514/TCM_045424/TCM_045429/TCM_040504/TCM_024936/TCM_000146/TCM_015526/TCM_007520/TCM_029767/TCM_022117/TCM_032808/TCM_007513/TCM_007517/TCM_036816/TCM_011120/TCM_015053/TCM_041378/TCM_007683/TCM_000295/TCM_006416/TCM_011322/TCM_005974/TCM_011127/TCM_001737/TCM_025806/TCM_022080	30	21	TCM_001664/TCM_011321/TCM_034114/TCM_007514/TCM_045424/TCM_045429/TCM_040504/TCM_007520/TCM_022117/TCM_032808/TCM_007513/TCM_007517/TCM_036816/TCM_011120/TCM_041378/TCM_000295/TCM_011322/TCM_005974/TCM_011127/TCM_001737/TCM_025806	9	TCM_021202/TCM_024936/TCM_000146/TCM_015526/TCM_029767/TCM_015053/TCM_007683/TCM_006416/TCM_022080
GO:0008236		serine-type peptidase activity	0.00214474708605008	TCM_033810/TCM_000641/TCM_007725/TCM_015601/TCM_042652/TCM_047016/TCM_041557/TCM_005451/TCM_021046/TCM_010872/TCM_034736/TCM_046727/TCM_029155/TCM_000245/TCM_020761/TCM_005821/TCM_005450/TCM_037095/TCM_030557/TCM_029937/TCM_021425/TCM_000009/TCM_042149/TCM_015602/TCM_021426/TCM_000640/TCM_041150/TCM_005453/TCM_016129/TCM_037518/TCM_037034/TCM_014737/TCM_041950/TCM_000820	34	26	TCM_033810/TCM_000641/TCM_007725/TCM_015601/TCM_047016/TCM_041557/TCM_005451/TCM_010872/TCM_034736/TCM_029155/TCM_000245/TCM_005821/TCM_005450/TCM_037095/TCM_030557/TCM_029937/TCM_000009/TCM_042149/TCM_000640/TCM_041150/TCM_005453/TCM_037518/TCM_037034/TCM_014737/TCM_041950/TCM_000820	8	TCM_042652/TCM_021046/TCM_046727/TCM_020761/TCM_021425/TCM_015602/TCM_021426/TCM_016129
GO:0017171		serine hydrolase activity	0.00214474708605008	TCM_033810/TCM_000641/TCM_007725/TCM_015601/TCM_042652/TCM_047016/TCM_041557/TCM_005451/TCM_021046/TCM_010872/TCM_034736/TCM_046727/TCM_029155/TCM_000245/TCM_020761/TCM_005821/TCM_005450/TCM_037095/TCM_030557/TCM_029937/TCM_021425/TCM_000009/TCM_042149/TCM_015602/TCM_021426/TCM_000640/TCM_041150/TCM_005453/TCM_016129/TCM_037518/TCM_037034/TCM_014737/TCM_041950/TCM_000820	34	26	TCM_033810/TCM_000641/TCM_007725/TCM_015601/TCM_047016/TCM_041557/TCM_005451/TCM_010872/TCM_034736/TCM_029155/TCM_000245/TCM_005821/TCM_005450/TCM_037095/TCM_030557/TCM_029937/TCM_000009/TCM_042149/TCM_000640/TCM_041150/TCM_005453/TCM_037518/TCM_037034/TCM_014737/TCM_041950/TCM_000820	8	TCM_042652/TCM_021046/TCM_046727/TCM_020761/TCM_021425/TCM_015602/TCM_021426/TCM_016129
GO:0004857		enzyme inhibitor activity	0.00270035784453064	TCM_012658/TCM_014942/TCM_006571/TCM_016048/TCM_020180/TCM_001440/TCM_030476/TCM_007033/TCM_037478/TCM_025233/TCM_025234/TCM_045262/TCM_014952/TCM_014951/TCM_037444/TCM_004695/TCM_016041/TCM_030171/TCM_026799/TCM_006573/TCM_016049/TCM_004655/TCM_005798/TCM_010982	24	19	TCM_014942/TCM_006571/TCM_016048/TCM_030476/TCM_007033/TCM_037478/TCM_025233/TCM_025234/TCM_045262/TCM_014952/TCM_014951/TCM_004695/TCM_016041/TCM_026799/TCM_006573/TCM_016049/TCM_004655/TCM_005798/TCM_010982	5	TCM_012658/TCM_020180/TCM_001440/TCM_037444/TCM_030171
GO:0016705		oxidoreductase activity, acting on paired donors, with incorporation or reduction of molecular oxygen	0.00376550110404562	TCM_037521/TCM_001218/TCM_019463/TCM_046310/TCM_016702/TCM_001857/TCM_002784/TCM_017405/TCM_014494/TCM_033930/TCM_036450/TCM_034177/TCM_034753/TCM_034745/TCM_003800/TCM_046726/TCM_030675/TCM_015760/TCM_030678/TCM_007011/TCM_015020/TCM_045515/TCM_036749/TCM_010706/TCM_004164/TCM_004962/TCM_035792/TCM_005079/TCM_032809/TCM_022518/TCM_033949/TCM_024850/TCM_014970/TCM_030682/TCM_034088/TCM_032794/TCM…	67	42	TCM_037521/TCM_019463/TCM_046310/TCM_002784/TCM_017405/TCM_014494/TCM_036450/TCM_034753/TCM_034745/TCM_046726/TCM_030675/TCM_030678/TCM_007011/TCM_015020/TCM_045515/TCM_035792/TCM_032809/TCM_022518/TCM_033949/TCM_024850/TCM_014970/TCM_030682/TCM_032794/TCM_030676/TCM_015758/TCM_016188/TCM_012317/TCM_014130/TCM_016061/TCM_015648/TCM_006297/TCM_041700/TCM_041461/TCM_041603/TCM_007006/TCM_042532/TCM…	25	TCM_001218/TCM_016702/TCM_001857/TCM_033930/TCM_034177/TCM_003800/TCM_015760/TCM_036749/TCM_010706/TCM_004164/TCM_004962/TCM_005079/TCM_034088/TCM_025591/TCM_041717/TCM_016062/TCM_006346/TCM_033950/TCM_034768/TCM_046237/TCM_024801/TCM_024846/TCM_025622/TCM_025580/TCM_019861
GO:0015103		inorganic anion transmembrane transporter activity	0.00685348864060076	TCM_015666/TCM_020684/TCM_004297/TCM_007527/TCM_028444/TCM_015472/TCM_010882/TCM_034964/TCM_028682/TCM_047075	10	8	TCM_015666/TCM_020684/TCM_004297/TCM_007527/TCM_015472/TCM_034964/TCM_028682/TCM_047075	2	TCM_028444/TCM_010882
GO:0004553		hydrolase activity, hydrolyzing O-glycosyl compounds	0.00754122414690062	TCM_011569/TCM_040791/TCM_021326/TCM_019913/TCM_019281/TCM_016024/TCM_034208/TCM_034845/TCM_025115/TCM_021548/TCM_034946/TCM_007818/TCM_007627/TCM_036391/TCM_029478/TCM_028279/TCM_007536/TCM_001030/TCM_022491/TCM_016515/TCM_021274/TCM_006699/TCM_016456/TCM_004697/TCM_041163/TCM_004953/TCM_021133/TCM_020198/TCM_038920/TCM_026450/TCM_002159/TCM_019914/TCM_000870/TCM_003190/TCM_006787/TCM_033839/TCM…	55	42	TCM_021326/TCM_019913/TCM_019281/TCM_016024/TCM_034208/TCM_025115/TCM_021548/TCM_034946/TCM_007818/TCM_007627/TCM_036391/TCM_029478/TCM_007536/TCM_016515/TCM_021274/TCM_016456/TCM_004697/TCM_041163/TCM_004953/TCM_021133/TCM_020198/TCM_038920/TCM_026450/TCM_002159/TCM_019914/TCM_000870/TCM_003190/TCM_004950/TCM_046852/TCM_029578/TCM_042151/TCM_007739/TCM_000095/TCM_021324/TCM_037436/TCM_019679/TCM…	13	TCM_011569/TCM_040791/TCM_034845/TCM_028279/TCM_001030/TCM_022491/TCM_006699/TCM_006787/TCM_033839/TCM_043341/TCM_041833/TCM_021450/TCM_041671
GO:0008081		phosphoric diester hydrolase activity	0.0100186996828346	TCM_041614/TCM_006664/TCM_007081/TCM_015931/TCM_000642/TCM_011489/TCM_017281/TCM_011524/TCM_041615/TCM_018953	10	9	TCM_041614/TCM_006664/TCM_007081/TCM_000642/TCM_011489/TCM_017281/TCM_011524/TCM_041615/TCM_018953	1	TCM_015931
GO:0016798		hydrolase activity, acting on glycosyl bonds	0.0100186996828346	TCM_011569/TCM_011427/TCM_040791/TCM_021326/TCM_019913/TCM_019281/TCM_016024/TCM_034208/TCM_038194/TCM_034845/TCM_025115/TCM_021548/TCM_034946/TCM_007818/TCM_007627/TCM_036391/TCM_029478/TCM_028279/TCM_007536/TCM_001030/TCM_022491/TCM_016515/TCM_021274/TCM_006699/TCM_016456/TCM_004697/TCM_041163/TCM_004953/TCM_031232/TCM_021133/TCM_020198/TCM_038920/TCM_026450/TCM_002159/TCM_019914/TCM_000870/TCM…	58	44	TCM_011427/TCM_021326/TCM_019913/TCM_019281/TCM_016024/TCM_034208/TCM_038194/TCM_025115/TCM_021548/TCM_034946/TCM_007818/TCM_007627/TCM_036391/TCM_029478/TCM_007536/TCM_016515/TCM_021274/TCM_016456/TCM_004697/TCM_041163/TCM_004953/TCM_021133/TCM_020198/TCM_038920/TCM_026450/TCM_002159/TCM_019914/TCM_000870/TCM_003190/TCM_004950/TCM_046852/TCM_029578/TCM_042151/TCM_007739/TCM_000095/TCM_021324/TCM…	14	TCM_011569/TCM_040791/TCM_034845/TCM_028279/TCM_001030/TCM_022491/TCM_006699/TCM_031232/TCM_006787/TCM_033839/TCM_043341/TCM_041833/TCM_021450/TCM_041671
GO:0015238		drug transmembrane transporter activity	0.0110553959943152	TCM_025712/TCM_000602/TCM_011340/TCM_046871/TCM_000089/TCM_019353/TCM_031586/TCM_009091/TCM_024749/TCM_016100/TCM_034596/TCM_036271/TCM_019341/TCM_030212/TCM_010501/TCM_006799/TCM_021242/TCM_030213	18	9	TCM_000602/TCM_046871/TCM_024749/TCM_016100/TCM_034596/TCM_036271/TCM_030212/TCM_021242/TCM_030213	9	TCM_025712/TCM_011340/TCM_000089/TCM_019353/TCM_031586/TCM_009091/TCM_019341/TCM_010501/TCM_006799
GO:0004185		serine-type carboxypeptidase activity	0.0110553959943152	TCM_007725/TCM_041557/TCM_010872/TCM_046727/TCM_005821/TCM_029937/TCM_021425/TCM_042149/TCM_021426/TCM_041150/TCM_037034/TCM_014737/TCM_000820	13	10	TCM_007725/TCM_041557/TCM_010872/TCM_005821/TCM_029937/TCM_042149/TCM_041150/TCM_037034/TCM_014737/TCM_000820	3	TCM_046727/TCM_021425/TCM_021426
GO:0008509		anion transmembrane transporter activity	0.0129753320005256	TCM_015666/TCM_020684/TCM_004297/TCM_007527/TCM_028444/TCM_015472/TCM_010882/TCM_034964/TCM_028682/TCM_047075	10	8	TCM_015666/TCM_020684/TCM_004297/TCM_007527/TCM_015472/TCM_034964/TCM_028682/TCM_047075	2	TCM_028444/TCM_010882
GO:0004180		carboxypeptidase activity	0.014226221268319	TCM_007725/TCM_041557/TCM_010872/TCM_046727/TCM_005821/TCM_029937/TCM_021425/TCM_042149/TCM_021426/TCM_041150/TCM_037034/TCM_014737/TCM_000820	13	10	TCM_007725/TCM_041557/TCM_010872/TCM_005821/TCM_029937/TCM_042149/TCM_041150/TCM_037034/TCM_014737/TCM_000820	3	TCM_046727/TCM_021425/TCM_021426
GO:0015267		channel activity	0.0149133819217081	TCM_045782/TCM_042892/TCM_027412/TCM_006927/TCM_037125/TCM_006606/TCM_046958/TCM_022298/TCM_005318/TCM_000615/TCM_002627/TCM_016272/TCM_006705/TCM_000617/TCM_046331/TCM_000047/TCM_018558/TCM_000616/TCM_036849/TCM_006706/TCM_033827/TCM_034898/TCM_037994	23	14	TCM_042892/TCM_027412/TCM_006927/TCM_006606/TCM_046958/TCM_022298/TCM_016272/TCM_006705/TCM_000617/TCM_000047/TCM_018558/TCM_006706/TCM_033827/TCM_034898	9	TCM_045782/TCM_037125/TCM_005318/TCM_000615/TCM_002627/TCM_046331/TCM_000616/TCM_036849/TCM_037994
GO:0022803		passive transmembrane transporter activity	0.0149133819217081	TCM_045782/TCM_042892/TCM_027412/TCM_006927/TCM_037125/TCM_006606/TCM_046958/TCM_022298/TCM_005318/TCM_000615/TCM_002627/TCM_016272/TCM_006705/TCM_000617/TCM_046331/TCM_000047/TCM_018558/TCM_000616/TCM_036849/TCM_006706/TCM_033827/TCM_034898/TCM_037994	23	14	TCM_042892/TCM_027412/TCM_006927/TCM_006606/TCM_046958/TCM_022298/TCM_016272/TCM_006705/TCM_000617/TCM_000047/TCM_018558/TCM_006706/TCM_033827/TCM_034898	9	TCM_045782/TCM_037125/TCM_005318/TCM_000615/TCM_002627/TCM_046331/TCM_000616/TCM_036849/TCM_037994
GO:0016747		transferase activity, transferring acyl groups other than amino-acyl groups	0.0228406818288679	TCM_011254/TCM_014694/TCM_025659/TCM_041922/TCM_019973/TCM_018807/TCM_010714/TCM_037025/TCM_042595/TCM_025013/TCM_010715/TCM_009924/TCM_036925/TCM_042988/TCM_029042/TCM_014580/TCM_038350/TCM_000657/TCM_015221/TCM_025949/TCM_007919/TCM_006910/TCM_025651/TCM_042596/TCM_004936/TCM_010738/TCM_023189/TCM_020239/TCM_015402/TCM_041539	30	21	TCM_011254/TCM_025659/TCM_041922/TCM_025013/TCM_009924/TCM_036925/TCM_042988/TCM_029042/TCM_014580/TCM_038350/TCM_000657/TCM_015221/TCM_025949/TCM_007919/TCM_006910/TCM_025651/TCM_004936/TCM_010738/TCM_023189/TCM_020239/TCM_015402	9	TCM_014694/TCM_019973/TCM_018807/TCM_010714/TCM_037025/TCM_042595/TCM_010715/TCM_042596/TCM_041539
GO:0070008		serine-type exopeptidase activity	0.0228406818288679	TCM_007725/TCM_041557/TCM_010872/TCM_046727/TCM_005821/TCM_029937/TCM_021425/TCM_042149/TCM_021426/TCM_041150/TCM_037034/TCM_014737/TCM_000820	13	10	TCM_007725/TCM_041557/TCM_010872/TCM_005821/TCM_029937/TCM_042149/TCM_041150/TCM_037034/TCM_014737/TCM_000820	3	TCM_046727/TCM_021425/TCM_021426
GO:0016757		transferase activity, transferring glycosyl groups	0.0269335402171505	TCM_022098/TCM_031116/TCM_012531/TCM_012535/TCM_002134/TCM_037468/TCM_014202/TCM_001429/TCM_007818/TCM_033980/TCM_010198/TCM_038407/TCM_024713/TCM_003941/TCM_001476/TCM_036799/TCM_030610/TCM_016506/TCM_019801/TCM_014185/TCM_042640/TCM_033846/TCM_004107/TCM_027853/TCM_000443/TCM_021253/TCM_000465/TCM_000444/TCM_042216/TCM_019796/TCM_030233/TCM_010389/TCM_020198/TCM_030613/TCM_038920/TCM_034847/TCM…	74	47	TCM_022098/TCM_031116/TCM_012531/TCM_012535/TCM_037468/TCM_014202/TCM_001429/TCM_007818/TCM_033980/TCM_010198/TCM_038407/TCM_024713/TCM_003941/TCM_036799/TCM_030610/TCM_019801/TCM_014185/TCM_033846/TCM_027853/TCM_000465/TCM_000444/TCM_042216/TCM_030233/TCM_020198/TCM_038920/TCM_002098/TCM_042633/TCM_000870/TCM_046679/TCM_003190/TCM_002589/TCM_035642/TCM_029578/TCM_042151/TCM_033788/TCM_044343/TCM…	27	TCM_002134/TCM_001476/TCM_016506/TCM_042640/TCM_004107/TCM_000443/TCM_021253/TCM_019796/TCM_010389/TCM_030613/TCM_034847/TCM_018564/TCM_046680/TCM_022206/TCM_011861/TCM_011989/TCM_038126/TCM_005996/TCM_004119/TCM_039610/TCM_038181/TCM_002092/TCM_022334/TCM_029807/TCM_046807/TCM_000446/TCM_006551
GO:0046527		glucosyltransferase activity	0.0290633767668662	TCM_037468/TCM_007818/TCM_038407/TCM_024713/TCM_003941/TCM_001476/TCM_030610/TCM_016506/TCM_021253/TCM_020198/TCM_030613/TCM_038920/TCM_002098/TCM_000870/TCM_003190/TCM_035642/TCM_029578/TCM_042151/TCM_038931/TCM_002092/TCM_046807/TCM_017430	22	16	TCM_037468/TCM_007818/TCM_038407/TCM_024713/TCM_003941/TCM_030610/TCM_020198/TCM_038920/TCM_002098/TCM_000870/TCM_003190/TCM_035642/TCM_029578/TCM_042151/TCM_038931/TCM_017430	6	TCM_001476/TCM_016506/TCM_021253/TCM_030613/TCM_002092/TCM_046807
GO:0009055		electron transfer activity	0.0290633767668662	TCM_034842/TCM_006411/TCM_040997/TCM_004554/TCM_005725/TCM_020582/TCM_017167/TCM_016496/TCM_008240/TCM_007776/TCM_018674/TCM_006125/TCM_008136/TCM_024388/TCM_046826/TCM_041404/TCM_029387/TCM_042030/TCM_031064/TCM_044369/TCM_038114/TCM_023064/TCM_018471/TCM_008323/TCM_041161/TCM_028856	26	20	TCM_034842/TCM_006411/TCM_040997/TCM_004554/TCM_005725/TCM_020582/TCM_017167/TCM_008240/TCM_007776/TCM_018674/TCM_006125/TCM_024388/TCM_046826/TCM_031064/TCM_044369/TCM_038114/TCM_023064/TCM_018471/TCM_008323/TCM_028856	6	TCM_016496/TCM_008136/TCM_041404/TCM_029387/TCM_042030/TCM_041161

## Sheet: D (ZEBBCH07vsSEBBCH08l)
GO terms significantly enriched in ZEBBCH08vsSEBBCH08l
GO ID	Category	Description	padj	gene ID	Count	Up	Up_Gene_id	Down	Down_Gene_id
GO:0006928	BP	Movement of cell or subcellular component	0.008993295781887	TCM_030573/TCM_028740/TCM_006808/TCM_022635/TCM_016257/TCM_037890/TCM_014480/TCM_020931/TCM_026560/TCM_034662/TCM_000898/TCM_000957/TCM_032503/TCM_015197/TCM_037463/TCM_006991/TCM_041959/TCM_041201/TCM_024583/TCM_020178/TCM_000241/TCM_016103/TCM_021467/TCM_000672/TCM_000005/TCM_034539/TCM_030080/TCM_026604	28	28	TCM_030573/TCM_028740/TCM_006808/TCM_022635/TCM_016257/TCM_037890/TCM_014480/TCM_020931/TCM_026560/TCM_034662/TCM_000898/TCM_000957/TCM_032503/TCM_015197/TCM_037463/TCM_006991/TCM_041959/TCM_041201/TCM_024583/TCM_020178/TCM_000241/TCM_016103/TCM_021467/TCM_000672/TCM_000005/TCM_034539/TCM_030080/TCM_026604	0
GO:0007018		Microtubule-based movement	0.008993295781887	TCM_030573/TCM_028740/TCM_006808/TCM_022635/TCM_016257/TCM_037890/TCM_014480/TCM_020931/TCM_026560/TCM_034662/TCM_000898/TCM_000957/TCM_032503/TCM_015197/TCM_037463/TCM_006991/TCM_041959/TCM_041201/TCM_024583/TCM_020178/TCM_000241/TCM_016103/TCM_021467/TCM_000672/TCM_000005/TCM_034539/TCM_030080/TCM_026604	28	28	TCM_030573/TCM_028740/TCM_006808/TCM_022635/TCM_016257/TCM_037890/TCM_014480/TCM_020931/TCM_026560/TCM_034662/TCM_000898/TCM_000957/TCM_032503/TCM_015197/TCM_037463/TCM_006991/TCM_041959/TCM_041201/TCM_024583/TCM_020178/TCM_000241/TCM_016103/TCM_021467/TCM_000672/TCM_000005/TCM_034539/TCM_030080/TCM_026604	0
GO:0044262		Cellular carbohydrate metabolic process	0.00997220540092513	TCM_038599/TCM_012026/TCM_007818/TCM_002092/TCM_030165/TCM_017430/TCM_010274/TCM_046772/TCM_025919/TCM_025920/TCM_022276/TCM_037468/TCM_024713/TCM_029642/TCM_001310/TCM_003190/TCM_037464/TCM_020198/TCM_030613/TCM_042151/TCM_046807/TCM_000870/TCM_011284/TCM_016506/TCM_041129/TCM_002099/TCM_038394/TCM_038407/TCM_011308/TCM_003941/TCM_002005/TCM_046773/TCM_030610/TCM_016556/TCM_035642/TCM_001164/TCM…	51	29	TCM_007818/TCM_030165/TCM_017430/TCM_022276/TCM_037468/TCM_024713/TCM_001310/TCM_003190/TCM_037464/TCM_020198/TCM_042151/TCM_000870/TCM_041129/TCM_038394/TCM_038407/TCM_003941/TCM_002005/TCM_016556/TCM_035642/TCM_001164/TCM_038920/TCM_034935/TCM_001894/TCM_029578/TCM_046806/TCM_035956/TCM_020815/TCM_001861/TCM_006329	22	TCM_038599/TCM_012026/TCM_002092/TCM_010274/TCM_046772/TCM_025919/TCM_025920/TCM_029642/TCM_030613/TCM_046807/TCM_011284/TCM_016506/TCM_002099/TCM_011308/TCM_046773/TCM_030610/TCM_016501/TCM_002900/TCM_036061/TCM_032126/TCM_015361/TCM_037831
GO:0006073		Cellular glucan metabolic process	0.0115756403258248	TCM_007818/TCM_002092/TCM_030165/TCM_017430/TCM_046772/TCM_025919/TCM_025920/TCM_022276/TCM_024713/TCM_001310/TCM_003190/TCM_020198/TCM_030613/TCM_042151/TCM_046807/TCM_000870/TCM_016506/TCM_041129/TCM_002099/TCM_038394/TCM_038407/TCM_003941/TCM_002005/TCM_046773/TCM_030610/TCM_035642/TCM_038920/TCM_016501/TCM_001894/TCM_002900/TCM_029578/TCM_046806/TCM_035956/TCM_020815/TCM_001861/TCM_037831/TCM…	37	24	TCM_007818/TCM_030165/TCM_017430/TCM_022276/TCM_024713/TCM_001310/TCM_003190/TCM_020198/TCM_042151/TCM_000870/TCM_041129/TCM_038394/TCM_038407/TCM_003941/TCM_002005/TCM_035642/TCM_038920/TCM_001894/TCM_029578/TCM_046806/TCM_035956/TCM_020815/TCM_001861/TCM_006329	13	TCM_002092/TCM_046772/TCM_025919/TCM_025920/TCM_030613/TCM_046807/TCM_016506/TCM_002099/TCM_046773/TCM_030610/TCM_016501/TCM_002900/TCM_037831
GO:0044042		Glucan metabolic process	0.0115756403258248	TCM_007818/TCM_002092/TCM_030165/TCM_017430/TCM_046772/TCM_025919/TCM_025920/TCM_022276/TCM_024713/TCM_001310/TCM_003190/TCM_020198/TCM_030613/TCM_042151/TCM_046807/TCM_000870/TCM_016506/TCM_041129/TCM_002099/TCM_038394/TCM_038407/TCM_003941/TCM_002005/TCM_046773/TCM_030610/TCM_035642/TCM_038920/TCM_016501/TCM_001894/TCM_002900/TCM_029578/TCM_046806/TCM_035956/TCM_020815/TCM_001861/TCM_037831/TCM…	37	24	TCM_007818/TCM_030165/TCM_017430/TCM_022276/TCM_024713/TCM_001310/TCM_003190/TCM_020198/TCM_042151/TCM_000870/TCM_041129/TCM_038394/TCM_038407/TCM_003941/TCM_002005/TCM_035642/TCM_038920/TCM_001894/TCM_029578/TCM_046806/TCM_035956/TCM_020815/TCM_001861/TCM_006329	13	TCM_002092/TCM_046772/TCM_025919/TCM_025920/TCM_030613/TCM_046807/TCM_016506/TCM_002099/TCM_046773/TCM_030610/TCM_016501/TCM_002900/TCM_037831
GO:0044264		Cellular polysaccharide metabolic process	0.0115756403258248	TCM_007818/TCM_002092/TCM_030165/TCM_017430/TCM_046772/TCM_025919/TCM_025920/TCM_022276/TCM_024713/TCM_001310/TCM_003190/TCM_020198/TCM_030613/TCM_042151/TCM_046807/TCM_000870/TCM_016506/TCM_041129/TCM_002099/TCM_038394/TCM_038407/TCM_003941/TCM_002005/TCM_046773/TCM_030610/TCM_035642/TCM_038920/TCM_016501/TCM_001894/TCM_002900/TCM_029578/TCM_046806/TCM_035956/TCM_020815/TCM_001861/TCM_037831/TCM…	37	24	TCM_007818/TCM_030165/TCM_017430/TCM_022276/TCM_024713/TCM_001310/TCM_003190/TCM_020198/TCM_042151/TCM_000870/TCM_041129/TCM_038394/TCM_038407/TCM_003941/TCM_002005/TCM_035642/TCM_038920/TCM_001894/TCM_029578/TCM_046806/TCM_035956/TCM_020815/TCM_001861/TCM_006329	13	TCM_002092/TCM_046772/TCM_025919/TCM_025920/TCM_030613/TCM_046807/TCM_016506/TCM_002099/TCM_046773/TCM_030610/TCM_016501/TCM_002900/TCM_037831
GO:0005976		Polysaccharide metabolic process	0.0115756403258248	TCM_007818/TCM_002092/TCM_021054/TCM_030165/TCM_017430/TCM_046772/TCM_025919/TCM_021133/TCM_025920/TCM_022276/TCM_024713/TCM_001310/TCM_003190/TCM_020198/TCM_030613/TCM_042151/TCM_046807/TCM_000870/TCM_016506/TCM_041129/TCM_002099/TCM_038394/TCM_038407/TCM_003941/TCM_002005/TCM_046773/TCM_030610/TCM_035642/TCM_005334/TCM_016515/TCM_038920/TCM_016501/TCM_001894/TCM_002900/TCM_029578/TCM_046806/TCM…	41	26	TCM_007818/TCM_030165/TCM_017430/TCM_022276/TCM_024713/TCM_001310/TCM_003190/TCM_020198/TCM_042151/TCM_000870/TCM_041129/TCM_038394/TCM_038407/TCM_003941/TCM_002005/TCM_035642/TCM_005334/TCM_016515/TCM_038920/TCM_001894/TCM_029578/TCM_046806/TCM_035956/TCM_020815/TCM_001861/TCM_006329	15	TCM_002092/TCM_021054/TCM_046772/TCM_025919/TCM_021133/TCM_025920/TCM_030613/TCM_046807/TCM_016506/TCM_002099/TCM_046773/TCM_030610/TCM_016501/TCM_002900/TCM_037831
GO:0007017		Microtubule-based process	0.0164785695246514	TCM_030573/TCM_028740/TCM_006808/TCM_022635/TCM_016257/TCM_037890/TCM_014480/TCM_020931/TCM_026560/TCM_034662/TCM_000898/TCM_000957/TCM_032503/TCM_015197/TCM_037463/TCM_014919/TCM_006991/TCM_041959/TCM_041201/TCM_024583/TCM_020178/TCM_000241/TCM_016103/TCM_021467/TCM_000672/TCM_000005/TCM_034539/TCM_030080/TCM_038044/TCM_026604/TCM_031453	31	30	TCM_030573/TCM_028740/TCM_006808/TCM_022635/TCM_016257/TCM_037890/TCM_014480/TCM_020931/TCM_026560/TCM_034662/TCM_000898/TCM_000957/TCM_032503/TCM_015197/TCM_037463/TCM_014919/TCM_006991/TCM_041959/TCM_041201/TCM_024583/TCM_020178/TCM_000241/TCM_016103/TCM_021467/TCM_000672/TCM_000005/TCM_034539/TCM_030080/TCM_038044/TCM_026604	1	TCM_031453
GO:0034637		Cellular carbohydrate biosynthetic process	0.0353844092438182	TCM_038599/TCM_012026/TCM_002092/TCM_010274/TCM_046772/TCM_025919/TCM_025920/TCM_024713/TCM_029642/TCM_001310/TCM_030613/TCM_046807/TCM_011284/TCM_016506/TCM_002099/TCM_038394/TCM_038407/TCM_003941/TCM_002005/TCM_046773/TCM_030610/TCM_016556/TCM_035642/TCM_001164/TCM_016501/TCM_034935/TCM_001894/TCM_046806/TCM_020815/TCM_032126/TCM_015361	31	13	TCM_024713/TCM_001310/TCM_038394/TCM_038407/TCM_003941/TCM_002005/TCM_016556/TCM_035642/TCM_001164/TCM_034935/TCM_001894/TCM_046806/TCM_020815	18	TCM_038599/TCM_012026/TCM_002092/TCM_010274/TCM_046772/TCM_025919/TCM_025920/TCM_029642/TCM_030613/TCM_046807/TCM_011284/TCM_016506/TCM_002099/TCM_046773/TCM_030610/TCM_016501/TCM_032126/TCM_015361
GO:0005576	CC	Extracellular region	0.0120173688803867	TCM_007818/TCM_030165/TCM_015953/TCM_017430/TCM_022276/TCM_010158/TCM_003190/TCM_005619/TCM_020198/TCM_042151/TCM_000870/TCM_041129/TCM_022449/TCM_038920/TCM_002900/TCM_029578/TCM_019532/TCM_035956/TCM_001861/TCM_037831/TCM_006329	21	16	TCM_007818/TCM_030165/TCM_017430/TCM_022276/TCM_003190/TCM_005619/TCM_020198/TCM_042151/TCM_000870/TCM_041129/TCM_038920/TCM_029578/TCM_019532/TCM_035956/TCM_001861/TCM_006329	5	TCM_015953/TCM_010158/TCM_022449/TCM_002900/TCM_037831
GO:0005618		Cell wall	0.0120173688803867	TCM_007818/TCM_030165/TCM_017430/TCM_022276/TCM_003190/TCM_020198/TCM_042151/TCM_000870/TCM_041129/TCM_038920/TCM_002900/TCM_029578/TCM_035956/TCM_001861/TCM_037831/TCM_006329	16	14	TCM_007818/TCM_030165/TCM_017430/TCM_022276/TCM_003190/TCM_020198/TCM_042151/TCM_000870/TCM_041129/TCM_038920/TCM_029578/TCM_035956/TCM_001861/TCM_006329	2	TCM_002900/TCM_037831
GO:0030312		External encapsulating structure	0.0120173688803867	TCM_007818/TCM_030165/TCM_017430/TCM_022276/TCM_003190/TCM_020198/TCM_042151/TCM_000870/TCM_041129/TCM_038920/TCM_002900/TCM_029578/TCM_035956/TCM_001861/TCM_037831/TCM_006329	16	14	TCM_007818/TCM_030165/TCM_017430/TCM_022276/TCM_003190/TCM_020198/TCM_042151/TCM_000870/TCM_041129/TCM_038920/TCM_029578/TCM_035956/TCM_001861/TCM_006329	2	TCM_002900/TCM_037831
GO:0048046		Apoplast	0.0120173688803867	TCM_007818/TCM_030165/TCM_017430/TCM_022276/TCM_003190/TCM_020198/TCM_042151/TCM_000870/TCM_041129/TCM_038920/TCM_002900/TCM_029578/TCM_035956/TCM_001861/TCM_037831/TCM_006329	16	14	TCM_007818/TCM_030165/TCM_017430/TCM_022276/TCM_003190/TCM_020198/TCM_042151/TCM_000870/TCM_041129/TCM_038920/TCM_029578/TCM_035956/TCM_001861/TCM_006329	2	TCM_002900/TCM_037831
GO:0020037	MF	Heme binding	2.52267423340986e-06	TCM_001218/TCM_033943/TCM_040331/TCM_004164/TCM_000515/TCM_045429/TCM_004962/TCM_021202/TCM_000514/TCM_019959/TCM_032809/TCM_016062/TCM_034182/TCM_019147/TCM_000075/TCM_007517/TCM_033946/TCM_036816/TCM_046736/TCM_033952/TCM_033954/TCM_033962/TCM_032800/TCM_000564/TCM_032794/TCM_024845/TCM_046310/TCM_006314/TCM_016814/TCM_032245/TCM_035691/TCM_025591/TCM_034746/TCM_045424/TCM_011321/TCM_008187/TCM…	153	83	TCM_045429/TCM_019959/TCM_032809/TCM_034182/TCM_007517/TCM_036816/TCM_032800/TCM_032794/TCM_046310/TCM_016814/TCM_032245/TCM_045424/TCM_011321/TCM_030678/TCM_006125/TCM_045515/TCM_040896/TCM_040327/TCM_036837/TCM_002032/TCM_045437/TCM_029010/TCM_037521/TCM_030680/TCM_030674/TCM_021109/TCM_041700/TCM_011322/TCM_042532/TCM_002784/TCM_005480/TCM_036450/TCM_016635/TCM_007520/TCM_014241/TCM_030676/TCM…	70	TCM_001218/TCM_033943/TCM_040331/TCM_004164/TCM_000515/TCM_004962/TCM_021202/TCM_000514/TCM_016062/TCM_019147/TCM_000075/TCM_033946/TCM_046736/TCM_033952/TCM_033954/TCM_033962/TCM_000564/TCM_024845/TCM_006314/TCM_035691/TCM_025591/TCM_034746/TCM_008187/TCM_025626/TCM_016955/TCM_000714/TCM_010706/TCM_016702/TCM_033950/TCM_019463/TCM_015760/TCM_042261/TCM_037554/TCM_034765/TCM_017229/TCM_021110/TCM…
GO:0046906		Tetrapyrrole binding	2.52267423340986e-06	TCM_001218/TCM_033943/TCM_040331/TCM_004164/TCM_000515/TCM_045429/TCM_004962/TCM_021202/TCM_000514/TCM_019959/TCM_032809/TCM_016062/TCM_034182/TCM_019147/TCM_000075/TCM_007517/TCM_033946/TCM_036816/TCM_046736/TCM_033952/TCM_033954/TCM_033962/TCM_032800/TCM_000564/TCM_032794/TCM_024845/TCM_046310/TCM_006314/TCM_016814/TCM_032245/TCM_035691/TCM_025591/TCM_034746/TCM_045424/TCM_011321/TCM_008187/TCM…	153	83	TCM_045429/TCM_019959/TCM_032809/TCM_034182/TCM_007517/TCM_036816/TCM_032800/TCM_032794/TCM_046310/TCM_016814/TCM_032245/TCM_045424/TCM_011321/TCM_030678/TCM_006125/TCM_045515/TCM_040896/TCM_040327/TCM_036837/TCM_002032/TCM_045437/TCM_029010/TCM_037521/TCM_030680/TCM_030674/TCM_021109/TCM_041700/TCM_011322/TCM_042532/TCM_002784/TCM_005480/TCM_036450/TCM_016635/TCM_007520/TCM_014241/TCM_030676/TCM…	70	TCM_001218/TCM_033943/TCM_040331/TCM_004164/TCM_000515/TCM_004962/TCM_021202/TCM_000514/TCM_016062/TCM_019147/TCM_000075/TCM_033946/TCM_046736/TCM_033952/TCM_033954/TCM_033962/TCM_000564/TCM_024845/TCM_006314/TCM_035691/TCM_025591/TCM_034746/TCM_008187/TCM_025626/TCM_016955/TCM_000714/TCM_010706/TCM_016702/TCM_033950/TCM_019463/TCM_015760/TCM_042261/TCM_037554/TCM_034765/TCM_017229/TCM_021110/TCM…
GO:0005506		Iron ion binding	8.00162871869739e-06	TCM_001218/TCM_033943/TCM_004164/TCM_000515/TCM_004962/TCM_000514/TCM_032809/TCM_016062/TCM_015247/TCM_034182/TCM_019147/TCM_033946/TCM_016086/TCM_046736/TCM_041759/TCM_033952/TCM_033954/TCM_033962/TCM_032800/TCM_006222/TCM_032794/TCM_036582/TCM_024845/TCM_046310/TCM_025125/TCM_032245/TCM_025591/TCM_034746/TCM_008187/TCM_011723/TCM_025626/TCM_030678/TCM_045515/TCM_040896/TCM_016955/TCM_021608/TCM…	129	69	TCM_032809/TCM_034182/TCM_016086/TCM_041759/TCM_032800/TCM_032794/TCM_036582/TCM_046310/TCM_032245/TCM_030678/TCM_045515/TCM_040896/TCM_036837/TCM_002032/TCM_029010/TCM_006143/TCM_037521/TCM_030680/TCM_030674/TCM_041700/TCM_005435/TCM_042532/TCM_002784/TCM_005480/TCM_036450/TCM_016635/TCM_014241/TCM_030676/TCM_014494/TCM_008316/TCM_018956/TCM_034090/TCM_007011/TCM_006164/TCM_034753/TCM_012317/TCM…	60	TCM_001218/TCM_033943/TCM_004164/TCM_000515/TCM_004962/TCM_000514/TCM_016062/TCM_015247/TCM_019147/TCM_033946/TCM_046736/TCM_033952/TCM_033954/TCM_033962/TCM_006222/TCM_024845/TCM_025125/TCM_025591/TCM_034746/TCM_008187/TCM_011723/TCM_025626/TCM_016955/TCM_021608/TCM_000714/TCM_010706/TCM_016702/TCM_033950/TCM_011308/TCM_001659/TCM_019463/TCM_015760/TCM_037554/TCM_034765/TCM_039270/TCM_012313/TCM…
GO:0016705		Oxidoreductase activity, acting on paired donors, with incorporation or reduction of molecular oxygen	2.27317923452406e-05	TCM_001218/TCM_033943/TCM_004164/TCM_000515/TCM_006473/TCM_004962/TCM_000514/TCM_032809/TCM_016062/TCM_034182/TCM_019147/TCM_033946/TCM_046736/TCM_000850/TCM_046238/TCM_033952/TCM_033954/TCM_046235/TCM_033962/TCM_032800/TCM_032794/TCM_024845/TCM_046310/TCM_032245/TCM_025591/TCM_034746/TCM_008187/TCM_025626/TCM_030678/TCM_045515/TCM_017405/TCM_040896/TCM_014130/TCM_006348/TCM_016955/TCM_000714/TCM…	127	73	TCM_006473/TCM_032809/TCM_034182/TCM_000850/TCM_046238/TCM_046235/TCM_032800/TCM_032794/TCM_046310/TCM_032245/TCM_030678/TCM_045515/TCM_017405/TCM_040896/TCM_014130/TCM_036837/TCM_002032/TCM_029010/TCM_006471/TCM_037521/TCM_030680/TCM_030674/TCM_004531/TCM_041700/TCM_016015/TCM_042532/TCM_002784/TCM_005480/TCM_036450/TCM_016635/TCM_014241/TCM_030676/TCM_014494/TCM_008316/TCM_018956/TCM_034090/TCM…	54	TCM_001218/TCM_033943/TCM_004164/TCM_000515/TCM_004962/TCM_000514/TCM_016062/TCM_019147/TCM_033946/TCM_046736/TCM_033952/TCM_033954/TCM_033962/TCM_024845/TCM_025591/TCM_034746/TCM_008187/TCM_025626/TCM_006348/TCM_016955/TCM_000714/TCM_010706/TCM_016702/TCM_033950/TCM_038236/TCM_019463/TCM_015760/TCM_037554/TCM_034765/TCM_012313/TCM_039935/TCM_027708/TCM_045519/TCM_000258/TCM_014500/TCM_015108/TCM…
GO:0016757		Transferase activity, transferring glycosyl groups	3.98627427890347e-05	TCM_007818/TCM_002092/TCM_046679/TCM_019796/TCM_030165/TCM_037611/TCM_026798/TCM_007099/TCM_017430/TCM_005461/TCM_002134/TCM_029407/TCM_025274/TCM_041639/TCM_020202/TCM_002013/TCM_046772/TCM_025919/TCM_042216/TCM_005996/TCM_011698/TCM_027853/TCM_025454/TCM_025920/TCM_024584/TCM_022276/TCM_000444/TCM_015276/TCM_017825/TCM_037614/TCM_031116/TCM_036475/TCM_046895/TCM_037468/TCM_000648/TCM_041698/TCM…	149	90	TCM_007818/TCM_046679/TCM_030165/TCM_037611/TCM_017430/TCM_005461/TCM_029407/TCM_041639/TCM_042216/TCM_027853/TCM_022276/TCM_000444/TCM_015276/TCM_017825/TCM_037614/TCM_031116/TCM_036475/TCM_037468/TCM_041698/TCM_010134/TCM_007404/TCM_024713/TCM_002828/TCM_041444/TCM_042635/TCM_014094/TCM_030475/TCM_001310/TCM_003190/TCM_037464/TCM_020198/TCM_025814/TCM_033980/TCM_001429/TCM_040533/TCM_036799/TCM…	59	TCM_002092/TCM_019796/TCM_026798/TCM_007099/TCM_002134/TCM_025274/TCM_020202/TCM_002013/TCM_046772/TCM_025919/TCM_005996/TCM_011698/TCM_025454/TCM_025920/TCM_024584/TCM_046895/TCM_000648/TCM_019571/TCM_000443/TCM_042218/TCM_022336/TCM_030613/TCM_024594/TCM_046220/TCM_046807/TCM_016506/TCM_039610/TCM_002099/TCM_038181/TCM_010389/TCM_020203/TCM_007098/TCM_018564/TCM_004671/TCM_046680/TCM_014185/TCM…
GO:0003700		DNA binding transcription factor activity	6.79120721515194e-05	TCM_035671/TCM_033791/TCM_015119/TCM_000867/TCM_026349/TCM_021596/TCM_027435/TCM_012484/TCM_024862/TCM_034939/TCM_005074/TCM_007074/TCM_011862/TCM_008635/TCM_008066/TCM_033824/TCM_010868/TCM_001147/TCM_030268/TCM_003607/TCM_042286/TCM_000835/TCM_001282/TCM_018667/TCM_022077/TCM_005179/TCM_005639/TCM_000931/TCM_022984/TCM_001301/TCM_005261/TCM_000266/TCM_004056/TCM_031686/TCM_036832/TCM_021580/TCM…	127	38	TCM_003607/TCM_042286/TCM_001282/TCM_022077/TCM_005639/TCM_000266/TCM_031686/TCM_033816/TCM_040889/TCM_000844/TCM_037811/TCM_011578/TCM_011764/TCM_008716/TCM_037007/TCM_017926/TCM_034849/TCM_033777/TCM_011971/TCM_034652/TCM_021164/TCM_036933/TCM_024554/TCM_005689/TCM_015930/TCM_009970/TCM_004275/TCM_022574/TCM_024732/TCM_028851/TCM_042471/TCM_016396/TCM_038081/TCM_035077/TCM_016176/TCM_011973/TCM…	89	TCM_035671/TCM_033791/TCM_015119/TCM_000867/TCM_026349/TCM_021596/TCM_027435/TCM_012484/TCM_024862/TCM_034939/TCM_005074/TCM_007074/TCM_011862/TCM_008635/TCM_008066/TCM_033824/TCM_010868/TCM_001147/TCM_030268/TCM_000835/TCM_018667/TCM_005179/TCM_000931/TCM_022984/TCM_001301/TCM_005261/TCM_004056/TCM_036832/TCM_021580/TCM_029773/TCM_029630/TCM_040510/TCM_042022/TCM_021400/TCM_000436/TCM_006432/TCM…
GO:0008017		Microtubule binding	0.000250670094172092	TCM_000693/TCM_030573/TCM_028740/TCM_006808/TCM_022635/TCM_016257/TCM_037890/TCM_014480/TCM_020931/TCM_026560/TCM_034662/TCM_000898/TCM_000957/TCM_024143/TCM_032503/TCM_015197/TCM_037463/TCM_005566/TCM_006991/TCM_041959/TCM_041201/TCM_024583/TCM_020178/TCM_000241/TCM_016103/TCM_021467/TCM_036881/TCM_000672/TCM_000005/TCM_034539/TCM_030080/TCM_032507/TCM_026604	33	33	TCM_000693/TCM_030573/TCM_028740/TCM_006808/TCM_022635/TCM_016257/TCM_037890/TCM_014480/TCM_020931/TCM_026560/TCM_034662/TCM_000898/TCM_000957/TCM_024143/TCM_032503/TCM_015197/TCM_037463/TCM_005566/TCM_006991/TCM_041959/TCM_041201/TCM_024583/TCM_020178/TCM_000241/TCM_016103/TCM_021467/TCM_036881/TCM_000672/TCM_000005/TCM_034539/TCM_030080/TCM_032507/TCM_026604	0
GO:0140110		Transcription regulator activity	0.000480699735744535	TCM_035671/TCM_014531/TCM_033791/TCM_015119/TCM_000867/TCM_026349/TCM_021596/TCM_027435/TCM_012484/TCM_000785/TCM_024862/TCM_034939/TCM_005074/TCM_007074/TCM_011862/TCM_008635/TCM_008066/TCM_033824/TCM_010868/TCM_001147/TCM_030268/TCM_003607/TCM_042286/TCM_000835/TCM_001282/TCM_018667/TCM_022077/TCM_005179/TCM_005639/TCM_026261/TCM_000931/TCM_022984/TCM_001301/TCM_005261/TCM_000266/TCM_004056/TCM…	132	40	TCM_003607/TCM_042286/TCM_001282/TCM_022077/TCM_005639/TCM_026261/TCM_000266/TCM_031686/TCM_033816/TCM_040889/TCM_000844/TCM_037811/TCM_011578/TCM_011764/TCM_008716/TCM_037007/TCM_017926/TCM_034849/TCM_033777/TCM_011971/TCM_021205/TCM_034652/TCM_021164/TCM_036933/TCM_024554/TCM_005689/TCM_015930/TCM_009970/TCM_004275/TCM_022574/TCM_024732/TCM_028851/TCM_042471/TCM_016396/TCM_038081/TCM_035077/TCM…	92	TCM_035671/TCM_014531/TCM_033791/TCM_015119/TCM_000867/TCM_026349/TCM_021596/TCM_027435/TCM_012484/TCM_000785/TCM_024862/TCM_034939/TCM_005074/TCM_007074/TCM_011862/TCM_008635/TCM_008066/TCM_033824/TCM_010868/TCM_001147/TCM_030268/TCM_000835/TCM_018667/TCM_005179/TCM_000931/TCM_022984/TCM_001301/TCM_005261/TCM_004056/TCM_036832/TCM_021580/TCM_029773/TCM_029630/TCM_040510/TCM_042022/TCM_021400/TCM…
GO:0003777		Microtubule motor activity	0.000480699735744535	TCM_030573/TCM_028740/TCM_006808/TCM_022635/TCM_016257/TCM_037890/TCM_014480/TCM_020931/TCM_026560/TCM_034662/TCM_000898/TCM_000957/TCM_032503/TCM_015197/TCM_037463/TCM_006991/TCM_041959/TCM_041201/TCM_024583/TCM_020178/TCM_000241/TCM_016103/TCM_021467/TCM_000672/TCM_000005/TCM_034539/TCM_030080/TCM_026604	28	28	TCM_030573/TCM_028740/TCM_006808/TCM_022635/TCM_016257/TCM_037890/TCM_014480/TCM_020931/TCM_026560/TCM_034662/TCM_000898/TCM_000957/TCM_032503/TCM_015197/TCM_037463/TCM_006991/TCM_041959/TCM_041201/TCM_024583/TCM_020178/TCM_000241/TCM_016103/TCM_021467/TCM_000672/TCM_000005/TCM_034539/TCM_030080/TCM_026604	0
GO:0016758		Transferase activity, transferring hexosyl groups	0.000529658501258856	TCM_007818/TCM_002092/TCM_046679/TCM_019796/TCM_030165/TCM_037611/TCM_007099/TCM_017430/TCM_002134/TCM_029407/TCM_025274/TCM_041639/TCM_020202/TCM_002013/TCM_046772/TCM_025919/TCM_042216/TCM_005996/TCM_011698/TCM_027853/TCM_025454/TCM_025920/TCM_022276/TCM_000444/TCM_015276/TCM_037614/TCM_036475/TCM_046895/TCM_037468/TCM_019571/TCM_024713/TCM_042635/TCM_014094/TCM_001310/TCM_003190/TCM_037464/TCM…	121	68	TCM_007818/TCM_046679/TCM_030165/TCM_037611/TCM_017430/TCM_029407/TCM_041639/TCM_042216/TCM_027853/TCM_022276/TCM_000444/TCM_015276/TCM_037614/TCM_036475/TCM_037468/TCM_024713/TCM_042635/TCM_014094/TCM_001310/TCM_003190/TCM_037464/TCM_020198/TCM_025814/TCM_040533/TCM_036799/TCM_042151/TCM_022098/TCM_016599/TCM_000870/TCM_041129/TCM_042641/TCM_000970/TCM_036877/TCM_015605/TCM_037168/TCM_010822/TCM…	53	TCM_002092/TCM_019796/TCM_007099/TCM_002134/TCM_025274/TCM_020202/TCM_002013/TCM_046772/TCM_025919/TCM_005996/TCM_011698/TCM_025454/TCM_025920/TCM_046895/TCM_019571/TCM_000443/TCM_042218/TCM_022336/TCM_030613/TCM_024594/TCM_046220/TCM_046807/TCM_016506/TCM_039610/TCM_002099/TCM_038181/TCM_020203/TCM_007098/TCM_018564/TCM_046680/TCM_014185/TCM_046773/TCM_030610/TCM_016652/TCM_045347/TCM_001239/TCM…
GO:0016798		Hydrolase activity, acting on glycosyl bonds	0.00130989147268574	TCM_021432/TCM_019281/TCM_007818/TCM_021054/TCM_021427/TCM_037759/TCM_030165/TCM_040791/TCM_016456/TCM_021326/TCM_010986/TCM_034946/TCM_017430/TCM_011427/TCM_037400/TCM_038194/TCM_021274/TCM_046849/TCM_031180/TCM_034208/TCM_036279/TCM_034945/TCM_026793/TCM_033602/TCM_021133/TCM_031232/TCM_022276/TCM_030938/TCM_007536/TCM_011799/TCM_007639/TCM_011813/TCM_034024/TCM_002168/TCM_016449/TCM_021324/TCM…	106	77	TCM_019281/TCM_007818/TCM_037759/TCM_030165/TCM_016456/TCM_021326/TCM_010986/TCM_034946/TCM_017430/TCM_011427/TCM_038194/TCM_021274/TCM_046849/TCM_034208/TCM_036279/TCM_034945/TCM_033602/TCM_022276/TCM_030938/TCM_007536/TCM_007639/TCM_011813/TCM_034024/TCM_002168/TCM_016449/TCM_046852/TCM_042208/TCM_019120/TCM_039796/TCM_000340/TCM_004948/TCM_002159/TCM_004697/TCM_003190/TCM_020198/TCM_000782/TCM…	29	TCM_021432/TCM_021054/TCM_021427/TCM_040791/TCM_037400/TCM_031180/TCM_026793/TCM_021133/TCM_031232/TCM_011799/TCM_021324/TCM_045545/TCM_033838/TCM_043743/TCM_016024/TCM_024199/TCM_023653/TCM_041671/TCM_026450/TCM_035166/TCM_013025/TCM_031229/TCM_004982/TCM_002900/TCM_005939/TCM_046853/TCM_000096/TCM_037831/TCM_011586
GO:0015631		Tubulin binding	0.00193208481210152	TCM_000693/TCM_030573/TCM_028740/TCM_006808/TCM_022635/TCM_016257/TCM_037890/TCM_014480/TCM_020931/TCM_026560/TCM_034662/TCM_000898/TCM_025729/TCM_000957/TCM_024143/TCM_032503/TCM_015197/TCM_037463/TCM_005566/TCM_006991/TCM_041959/TCM_041201/TCM_024583/TCM_020178/TCM_000241/TCM_016103/TCM_021467/TCM_036881/TCM_000672/TCM_000005/TCM_034539/TCM_030080/TCM_032507/TCM_026604	34	34	TCM_000693/TCM_030573/TCM_028740/TCM_006808/TCM_022635/TCM_016257/TCM_037890/TCM_014480/TCM_020931/TCM_026560/TCM_034662/TCM_000898/TCM_025729/TCM_000957/TCM_024143/TCM_032503/TCM_015197/TCM_037463/TCM_005566/TCM_006991/TCM_041959/TCM_041201/TCM_024583/TCM_020178/TCM_000241/TCM_016103/TCM_021467/TCM_036881/TCM_000672/TCM_000005/TCM_034539/TCM_030080/TCM_032507/TCM_026604	0
GO:0046527		Glucosyltransferase activity	0.00207545112652893	TCM_007818/TCM_002092/TCM_030165/TCM_017430/TCM_046772/TCM_025919/TCM_025920/TCM_022276/TCM_037468/TCM_024713/TCM_001310/TCM_003190/TCM_037464/TCM_020198/TCM_030613/TCM_042151/TCM_046807/TCM_000870/TCM_016506/TCM_041129/TCM_002099/TCM_038394/TCM_038407/TCM_003941/TCM_002005/TCM_046773/TCM_030610/TCM_035642/TCM_038920/TCM_016501/TCM_001894/TCM_002900/TCM_029578/TCM_046806/TCM_036061/TCM_035956/TCM…	40	26	TCM_007818/TCM_030165/TCM_017430/TCM_022276/TCM_037468/TCM_024713/TCM_001310/TCM_003190/TCM_037464/TCM_020198/TCM_042151/TCM_000870/TCM_041129/TCM_038394/TCM_038407/TCM_003941/TCM_002005/TCM_035642/TCM_038920/TCM_001894/TCM_029578/TCM_046806/TCM_035956/TCM_020815/TCM_001861/TCM_006329	14	TCM_002092/TCM_046772/TCM_025919/TCM_025920/TCM_030613/TCM_046807/TCM_016506/TCM_002099/TCM_046773/TCM_030610/TCM_016501/TCM_002900/TCM_036061/TCM_037831
GO:0043565		Sequence-specific DNA binding	0.00381826146936648	TCM_015119/TCM_000867/TCM_027435/TCM_024862/TCM_005074/TCM_008635/TCM_010868/TCM_030268/TCM_006795/TCM_043158/TCM_001282/TCM_018667/TCM_005179/TCM_028861/TCM_005261/TCM_036832/TCM_021580/TCM_029630/TCM_021400/TCM_033816/TCM_016426/TCM_020222/TCM_030835/TCM_011792/TCM_026732/TCM_040889/TCM_014673/TCM_037635/TCM_011624/TCM_021303/TCM_011578/TCM_036913/TCM_011764/TCM_034849/TCM_026451/TCM_001265/TCM…	60	20	TCM_043158/TCM_001282/TCM_028861/TCM_033816/TCM_026732/TCM_040889/TCM_021303/TCM_011578/TCM_011764/TCM_034849/TCM_026451/TCM_033777/TCM_022191/TCM_000262/TCM_037205/TCM_005689/TCM_031867/TCM_009970/TCM_004275/TCM_000376	40	TCM_015119/TCM_000867/TCM_027435/TCM_024862/TCM_005074/TCM_008635/TCM_010868/TCM_030268/TCM_006795/TCM_018667/TCM_005179/TCM_005261/TCM_036832/TCM_021580/TCM_029630/TCM_021400/TCM_016426/TCM_020222/TCM_030835/TCM_011792/TCM_014673/TCM_037635/TCM_011624/TCM_036913/TCM_001265/TCM_045556/TCM_004951/TCM_013860/TCM_017248/TCM_041421/TCM_029654/TCM_000610/TCM_004820/TCM_024565/TCM_037343/TCM_015486/TCM…
GO:0003774		Motor activity	0.0043301778656403	TCM_030573/TCM_028740/TCM_006808/TCM_022635/TCM_016257/TCM_037890/TCM_014480/TCM_020931/TCM_026560/TCM_034662/TCM_000898/TCM_000957/TCM_032503/TCM_015197/TCM_037463/TCM_020471/TCM_006991/TCM_041959/TCM_041201/TCM_024583/TCM_020178/TCM_000241/TCM_016103/TCM_021467/TCM_000672/TCM_000005/TCM_034539/TCM_030080/TCM_026604	29	29	TCM_030573/TCM_028740/TCM_006808/TCM_022635/TCM_016257/TCM_037890/TCM_014480/TCM_020931/TCM_026560/TCM_034662/TCM_000898/TCM_000957/TCM_032503/TCM_015197/TCM_037463/TCM_020471/TCM_006991/TCM_041959/TCM_041201/TCM_024583/TCM_020178/TCM_000241/TCM_016103/TCM_021467/TCM_000672/TCM_000005/TCM_034539/TCM_030080/TCM_026604	0
GO:0004553		Hydrolase activity, hydrolyzing O-glycosyl compounds	0.00463729773494509	TCM_021432/TCM_019281/TCM_007818/TCM_021054/TCM_021427/TCM_037759/TCM_030165/TCM_040791/TCM_016456/TCM_021326/TCM_010986/TCM_034946/TCM_017430/TCM_037400/TCM_021274/TCM_046849/TCM_031180/TCM_034208/TCM_036279/TCM_034945/TCM_026793/TCM_021133/TCM_022276/TCM_007536/TCM_011799/TCM_007639/TCM_011813/TCM_034024/TCM_002168/TCM_016449/TCM_021324/TCM_045545/TCM_046852/TCM_042208/TCM_033838/TCM_019120/TCM…	96	71	TCM_019281/TCM_007818/TCM_037759/TCM_030165/TCM_016456/TCM_021326/TCM_010986/TCM_034946/TCM_017430/TCM_021274/TCM_046849/TCM_034208/TCM_036279/TCM_034945/TCM_022276/TCM_007536/TCM_007639/TCM_011813/TCM_034024/TCM_002168/TCM_016449/TCM_046852/TCM_042208/TCM_019120/TCM_039796/TCM_000340/TCM_004948/TCM_002159/TCM_004697/TCM_003190/TCM_020198/TCM_000782/TCM_011015/TCM_041163/TCM_042151/TCM_004950/TCM…	25	TCM_021432/TCM_021054/TCM_021427/TCM_040791/TCM_037400/TCM_031180/TCM_026793/TCM_021133/TCM_011799/TCM_021324/TCM_045545/TCM_033838/TCM_043743/TCM_016024/TCM_024199/TCM_023653/TCM_041671/TCM_026450/TCM_013025/TCM_004982/TCM_002900/TCM_005939/TCM_046853/TCM_000096/TCM_037831
GO:0008092		Cytoskeletal protein binding	0.01056848937845	TCM_000693/TCM_030573/TCM_028740/TCM_045568/TCM_006808/TCM_022635/TCM_016257/TCM_016409/TCM_037890/TCM_014480/TCM_020931/TCM_026560/TCM_034662/TCM_006647/TCM_000898/TCM_025729/TCM_000957/TCM_024143/TCM_032503/TCM_015197/TCM_000982/TCM_037463/TCM_005566/TCM_020679/TCM_006991/TCM_041959/TCM_041201/TCM_024583/TCM_020178/TCM_000241/TCM_016103/TCM_021467/TCM_036881/TCM_000672/TCM_000005/TCM_034539/TCM…	42	40	TCM_000693/TCM_030573/TCM_028740/TCM_045568/TCM_006808/TCM_022635/TCM_016257/TCM_037890/TCM_014480/TCM_020931/TCM_026560/TCM_034662/TCM_006647/TCM_000898/TCM_025729/TCM_000957/TCM_024143/TCM_032503/TCM_015197/TCM_037463/TCM_005566/TCM_020679/TCM_006991/TCM_041959/TCM_041201/TCM_024583/TCM_020178/TCM_000241/TCM_016103/TCM_021467/TCM_036881/TCM_000672/TCM_000005/TCM_034539/TCM_030080/TCM_032507/TCM…	2	TCM_016409/TCM_000982
GO:0016762		Xyloglucan:xyloglucosyl transferase activity	0.0112622286807327	TCM_007818/TCM_030165/TCM_017430/TCM_022276/TCM_003190/TCM_020198/TCM_042151/TCM_000870/TCM_041129/TCM_038920/TCM_002900/TCM_029578/TCM_035956/TCM_001861/TCM_037831/TCM_006329	16	14	TCM_007818/TCM_030165/TCM_017430/TCM_022276/TCM_003190/TCM_020198/TCM_042151/TCM_000870/TCM_041129/TCM_038920/TCM_029578/TCM_035956/TCM_001861/TCM_006329	2	TCM_002900/TCM_037831
GO:0050660		Flavin adenine dinucleotide binding	0.0169446669907912	TCM_041072/TCM_006473/TCM_037384/TCM_011695/TCM_000289/TCM_000850/TCM_025063/TCM_046238/TCM_046235/TCM_025190/TCM_021252/TCM_021674/TCM_015133/TCM_014130/TCM_006348/TCM_041161/TCM_015140/TCM_016707/TCM_016900/TCM_022506/TCM_006471/TCM_046980/TCM_038236/TCM_004531/TCM_044592/TCM_029058/TCM_016015/TCM_034120/TCM_037476/TCM_046237/TCM_020470/TCM_006596/TCM_041159/TCM_003800/TCM_005560/TCM_015134/TCM…	40	17	TCM_006473/TCM_011695/TCM_000850/TCM_046238/TCM_046235/TCM_014130/TCM_006471/TCM_004531/TCM_029058/TCM_016015/TCM_046237/TCM_020470/TCM_003800/TCM_005560/TCM_025203/TCM_019447/TCM_011419	23	TCM_041072/TCM_037384/TCM_000289/TCM_025063/TCM_025190/TCM_021252/TCM_021674/TCM_015133/TCM_006348/TCM_041161/TCM_015140/TCM_016707/TCM_016900/TCM_022506/TCM_046980/TCM_038236/TCM_044592/TCM_034120/TCM_037476/TCM_006596/TCM_041159/TCM_015134/TCM_046159
GO:0004499		N,N-dimethylaniline monooxygenase activity	0.0225654386660237	TCM_006473/TCM_046238/TCM_046235/TCM_014130/TCM_006471/TCM_038236/TCM_004531/TCM_016015/TCM_037476/TCM_046237/TCM_020470/TCM_003800/TCM_005560	13	11	TCM_006473/TCM_046238/TCM_046235/TCM_014130/TCM_006471/TCM_004531/TCM_016015/TCM_046237/TCM_020470/TCM_003800/TCM_005560	2	TCM_038236/TCM_037476
GO:0016759		Cellulose synthase activity	0.0236564912357699	TCM_002092/TCM_046772/TCM_025919/TCM_025920/TCM_024713/TCM_001310/TCM_030613/TCM_046807/TCM_016506/TCM_002099/TCM_038394/TCM_038407/TCM_003941/TCM_046773/TCM_030610/TCM_035642/TCM_016501/TCM_046806/TCM_020815	19	8	TCM_024713/TCM_001310/TCM_038394/TCM_038407/TCM_003941/TCM_035642/TCM_046806/TCM_020815	11	TCM_002092/TCM_046772/TCM_025919/TCM_025920/TCM_030613/TCM_046807/TCM_016506/TCM_002099/TCM_046773/TCM_030610/TCM_016501
GO:0016760		Cellulose synthase (UDP-forming) activity	0.0236564912357699	TCM_002092/TCM_046772/TCM_025919/TCM_025920/TCM_024713/TCM_001310/TCM_030613/TCM_046807/TCM_016506/TCM_002099/TCM_038394/TCM_038407/TCM_003941/TCM_046773/TCM_030610/TCM_035642/TCM_016501/TCM_046806/TCM_020815	19	8	TCM_024713/TCM_001310/TCM_038394/TCM_038407/TCM_003941/TCM_035642/TCM_046806/TCM_020815	11	TCM_002092/TCM_046772/TCM_025919/TCM_025920/TCM_030613/TCM_046807/TCM_016506/TCM_002099/TCM_046773/TCM_030610/TCM_016501
GO:0016747		Transferase activity, transferring acyl groups other than amino-acyl groups	0.0353304738515737	TCM_014531/TCM_007920/TCM_000785/TCM_042250/TCM_030451/TCM_034101/TCM_014694/TCM_030406/TCM_022150/TCM_033796/TCM_037025/TCM_042595/TCM_015761/TCM_009924/TCM_029042/TCM_037026/TCM_011254/TCM_007092/TCM_010714/TCM_030673/TCM_000657/TCM_010738/TCM_006881/TCM_034048/TCM_037028/TCM_029753/TCM_021186/TCM_023828/TCM_025110/TCM_025648/TCM_025013/TCM_025659/TCM_042249/TCM_038359/TCM_018807/TCM_046721/TCM…	51	19	TCM_007920/TCM_009924/TCM_029042/TCM_010738/TCM_029753/TCM_025013/TCM_025659/TCM_038359/TCM_046721/TCM_018794/TCM_042988/TCM_042987/TCM_036925/TCM_037419/TCM_038350/TCM_018779/TCM_020747/TCM_014580/TCM_029040	32	TCM_014531/TCM_000785/TCM_042250/TCM_030451/TCM_034101/TCM_014694/TCM_030406/TCM_022150/TCM_033796/TCM_037025/TCM_042595/TCM_015761/TCM_037026/TCM_011254/TCM_007092/TCM_010714/TCM_030673/TCM_000657/TCM_006881/TCM_034048/TCM_037028/TCM_021186/TCM_023828/TCM_025110/TCM_025648/TCM_042249/TCM_018807/TCM_017293/TCM_010715/TCM_021744/TCM_025647/TCM_034671
GO:0004601		Peroxidase activity	0.0416820883579666	TCM_040331/TCM_045429/TCM_021202/TCM_019959/TCM_000075/TCM_007517/TCM_036816/TCM_000564/TCM_016814/TCM_035691/TCM_045424/TCM_011321/TCM_040327/TCM_045437/TCM_021109/TCM_011322/TCM_034030/TCM_007520/TCM_042261/TCM_026646/TCM_000145/TCM_017229/TCM_021110/TCM_029767/TCM_000762/TCM_016350/TCM_001737/TCM_007513/TCM_019706/TCM_022117/TCM_006416/TCM_019756/TCM_015526/TCM_011986/TCM_040320/TCM_019752/TCM…	42	20	TCM_045429/TCM_019959/TCM_007517/TCM_036816/TCM_016814/TCM_045424/TCM_011321/TCM_040327/TCM_045437/TCM_021109/TCM_011322/TCM_007520/TCM_000145/TCM_029767/TCM_000762/TCM_001737/TCM_007513/TCM_022117/TCM_040320/TCM_011120	22	TCM_040331/TCM_021202/TCM_000075/TCM_000564/TCM_035691/TCM_034030/TCM_042261/TCM_026646/TCM_017229/TCM_021110/TCM_016350/TCM_019706/TCM_006416/TCM_019756/TCM_015526/TCM_011986/TCM_019752/TCM_007001/TCM_019760/TCM_015053/TCM_011131/TCM_016830
