# Supplementary material for: Transcriptional regulation of root development in cacao: a genome-wide comparative analysis between zygotic and somatic embryo-derived seedlings
Source: Front Plant Sci. 2026 Jun 3;17:1816111. doi: 10.3389/fpls.2026.1816111 (PMC13272332; doi:10.3389/fpls.2026.1816111)
Supplement: Supplementary file 7 [file Table7.xlsx]

## Sheet: Feuil1
	Supplementary S2: List of DEGs in intra-ZES/SES and cross pairwise comparison groups.
	Sheet A- Details of DEGs presented in clustered heatmap of DEGs across all root samples (Supplental S1, Figure 11C).
	Sheet B- Detailed list of genes expressed in all root samples (ZEBBCH07, ZEBBCH08, SEBBCH07Lik and SEBBCH08l).
	Detailed list of up-/down-regulated DESs found in (C) ZEBBCH07 vs ZEBBCH08, (D) SEBBCH07Lik vs SEBBCH08l, (E) ZEBBCH07 vs SEBBCH07Lik, (F) ZEBBCH07 vs SEBBCH08l pairwise comparisons.

## Sheet: A- Details on DEGs in Figure 3D
Details of DEGs presented in Figure 3D (Clustered heatmap of DEGs across all root samples)
gene_id	ZEBBCH071	ZEBBCH072	ZEBBCH073	ZEBBCH081	ZEBBCH082	ZEBBCH083	SEBBCH07Lik3	SEBBCH07Lik2	SEBBCH07Lik1	SEBBCH08l1	SEBBCH08l2	SEBBCH08L3
TCM_006695	32.7312571682875	32.0360899382423	33.1772423354049	198.693216536496	203.761697898654	169.002953501232	314.997999415978	414.198753217306	925.416263173324	215.515562797251	163.726420974529	238.331279297462
TCM_023799	1.34504018612894	1.14820233627093	1.21385037829596	11.0490180286809	10.4348042123188	17.3463179340057	2.34608854779112	2.10869084775407	2.50718142299807	1.60924133997618	2.21224625220801	2.60165723298718
TCM_034792	1.24976676136679	1.2249266004261	2.72650804746509	31.3147524898282	42.351977484754	68.5155179764347	1.89081601571298	1.31786844236307	0.680227535294858	6.13528707657929	5.29045621483884	6.04955074802701
TCM_042229	6.68845078443567	5.67538184103744	5.81868691922029	26.923175303172	31.2494821995492	35.1583575297991	1.51787880600475	2.32943006775824	1.21368236575011	6.16172315337213	1.91784999644097	2.51704149395872
TCM_017037	1.03043876255976	0.879640777098547	1.6633179951556	14.7048215817383	18.5730380195762	14.2958148190045	4.38465089576938	5.3516084106759	3.43597382163872	0.0908121659077465	0.51655344100175	0.358172518638499
TCM_037603	1.58195471271523	1.47819085756362	3.3902255839525	37.5471112335586	26.7651336736253	51.28774096033	0.873265681675579	3.05741558521995	0.655638926208113	2.37134588170875	2.85060495054634	3.86398777715434
TCM_002697	3.42406213808919	4.35788701654238	3.44141465898276	31.5071400310711	27.3274780285357	39.1489046880535	11.3026556424277	4.36941414459966	2.94355282284898	5.55972260168537	5.92960304149926	9.11748044667558
TCM_033864	4.10956120918392	2.40031572804085	3.62611691029811	37.0039460514435	36.0732889388012	49.68808802829	0.572664423059585	0.214818415301402	0.207297601668742	111.727509802503	128.593676486477	106.557476504343
TCM_015629	3.47731302800924	3.40283550075122	5.48252563384631	32.1462666454142	26.5219279559663	34.7732327424721	2.52354463136136	23.754106286322	6.37638523845135	5.36834744144121	3.06115625794994	4.40237226416893
TCM_041094	1.83059740332295	2.31710900917513	2.05932819775195	17.3283708267469	24.9304787766131	28.0240919252374	6.15991700684081	2.0897928813298	1.93596386794499	5.75595179900033	3.73396224959105	4.97339067256489
TCM_015083	1.80219373008531	1.12819992537544	2.05052764989831	12.9738460926171	22.9138098863969	26.6031181484558	0.984606340532282	0.901584163697465	0.959580457009832	1.3176727817043	1.16442099066524	1.16933330689273
TCM_026324	9.52442055166438	8.75601330815171	13.3450280178936	177.959002596046	74.3328378132874	106.257315346009	13.7447611890793	24.9342739779646	1.77885264495485	5.09656422017248	2.57090673917006	4.07460268712664
TCM_016429	92.4777864780976	52.9654438396062	45.5276573861479	505.406100689279	411.869111191015	617.277805167696	12.1059380250417	17.5878087176532	4.40016313910016	12.2077063427959	13.4801660413594	6.74807806227534
TCM_007061	0.128383225531688	0.109595178652417	0.290854985801178	5.88772935126799	5.53880347226669	11.2286541707454	0.024279436220436	0.0425027161025505	0.0615220378111268	0.0301716361362889	0.0643578243801281	0
TCM_026636	11.0552782894672	8.8553675509281	10.6803973287749	60.4467048132662	63.4567375786032	118.242821976075	11.789193799221	3.51486555014126	3.95192513909769	17.7176189549962	15.1854364402355	14.4455009172746
TCM_042422	1.15658479226532	0.702098601904345	1.18785481160557	9.42962682470443	10.9843086021601	21.02818234593	0.661049813949328	1.021067871769	0.936054176866804	1.23221278328034	1.52033762193921	1.95351892046411
TCM_041611	398.763110103114	298.927008002259	334.004238924678	1334.67051980901	1876.71709343064	2402.00823856631	1862.67768034733	1959.88731688238	3183.44679221029	3086.2620165623	2659.03598352043	2927.76534586212
ENSRNA049466907	903.276211090536	1031.35159616633	993.631780883789	5759.82370895672	4908.47837344839	10668.1081062783	2855.93777541811	2202.32181707101	1631.86874398591	2178.25244999149	1962.27368708026	2684.06003842561
TCM_034939	22.4714914758224	23.2015827565236	23.2628826488463	65.8139861391737	73.9220683735588	64.4998205530377	36.8704169555786	58.4994926742854	54.1913687884941	109.557892616472	94.3169464379085	85.1727361389301
TCM_021249	11.75207767734	10.0018371144962	15.1034022057885	63.3358585359464	54.2797699851265	89.4597214394927	18.6152583263395	20.868074629279	12.2645225122885	75.2236419539807	51.3431685301629	64.1045335953909
TCM_036939	15.0919319742129	11.9775729978677	13.5329305303383	42.3599542666731	42.2036441877999	49.371568083082	20.3653166100944	19.8071638096335	25.5085604370527	72.9157402603582	56.6976235059239	61.8124539620399
TCM_012229	11.4104018289834	4.73623754933437	4.8380776935323	55.1581762178398	73.8368446784123	80.7792006238935	4.83052776177155	3.46563516974978	1.47149329583126	7.28210154590481	5.77245023566069	3.39610642116531
TCM_000876	72.3243990076127	58.8868219410994	68.6811864763175	22.0824376059676	23.1212514803645	22.5768283141815	37.9625405722725	43.5221997428571	47.2593149999831	18.2474941469578	32.097596909221	27.9551690509913
TCM_008820	28.4499143945766	29.3836124209676	23.7126690021076	155.36575362749	105.767122460698	127.739040935192	60.8445570721287	60.0003865161838	64.5200893552064	209.827337573332	162.337905232612	171.734367434808
TCM_036826	10.1590672105491	12.8143738946638	15.2521206123879	79.4995208023015	73.5824848542615	138.324329817471	13.1906797888835	11.9471520042539	14.144677590153	41.7635320826818	28.8838911042103	35.8391760837408
TCM_029645	8.32693600798529	16.9982122089899	16.5682634111783	111.631348500041	118.87536139525	253.919668562171	6.57292897359643	8.62975147746185	0.925291448679347	21.2710034760837	16.6969939571804	11.4097233398904
TCM_010809	0.348841909955727	0.602127208810485	0.576664972760871	3.29662203137068	3.2499729049792	6.45518672833824	0.30158581387725	0.243667099339728	0.178801554211878	0.306306885268423	0.418925530646916	0.451263066219089
TCM_037319	85.1655353109381	52.8630981550379	65.2892016174714	282.884633461778	275.137054761066	246.301059706018	317.69798680536	445.466895665579	313.132224584793	436.033892699304	300.209770225918	397.283811463358
TCM_016426	2.37596026382944	2.39152336273667	2.9243812053402	11.9493578816873	21.7681557389726	25.2838130205873	2.01194424014734	5.21261610992961	1.51809985646419	7.13392786865158	10.7372825228481	11.0115380334589
TCM_005706	0.544737158332371	0.361681002389188	0.493645545345888	10.866858494007	6.51941813125798	15.6132295447514	0	0	0	0.625875205160487	0.182049216186381	0.617129038672661
TCM_042489	34.7842764591217	29.9120546667203	41.3752760504104	114.36726648897	148.041210882489	184.361959276051	29.9745887388579	45.2730017681477	23.771406088926	86.3373517105443	89.1593946870259	98.3846577102455
TCM_041300	20.4713055761089	20.5105076185851	41.2062140332617	185.751868432656	174.984008098741	350.070775818628	19.9306370488611	25.7213622148162	12.9843200068136	38.3473434168074	41.3112751875766	41.6273022616119
TCM_026105	63.5287478783309	42.2526328248776	71.9894827027171	998.769257965844	326.003648473544	480.439348502268	0.222076879201892	0.0388759873333209	0.412664287553476	8.72068685426665	14.4222223362025	4.02729608906253
TCM_029902	2.15785845297632	2.27700314057812	3.25911679454035	12.3213408940443	12.5308073932996	13.5376397253467	5.577195528093	3.25441326872642	2.89153577712296	39.7810025274572	41.0453745780098	37.9194399078458
TCM_011308	8.28478058447852	12.8513258182787	24.2175742278948	117.222271768944	111.747032845975	154.285621882404	1.95086933006287	3.56453395311448	18.1667666961599	76.8203747456809	47.6396364216038	69.4420953958036
TCM_029267	25.7991090233151	24.9051674783356	22.1948829749562	7.94132261291603	5.65860598467199	5.67598222112201	16.6266794256787	15.7545861092486	18.551734287046	19.528396245666	20.0769341799058	17.9498435847925
TCM_038919	1.33176487286397	2.22765024152131	1.9244474854353	8.87391939850026	12.6521963413715	18.0317030727408	1.60645346523799	2.32364000154713	1.26488105270292	1.21808866647992	2.25542773189	2.53558532466569
TCM_017924	1.29225508543124	0.725751309501014	1.51004174911586	11.9013812377943	7.95604844032392	10.2406114762449	1.13189889598301	1.48609641290588	0.499750981132812	1.15084735570025	1.80702262448123	2.8999551841442
TCM_042097	0.960159857713438	0.819646731145655	0.791004731414776	9.0849236280693	20.7245980797432	14.9787264757978	0.132059960213825	0.057794865442118	0.0557714615765556	2.37957516631559	0	0
TCM_007401	4.88122554103941	4.22955005200154	7.44995198565672	40.9202699329237	26.7792974654856	59.2822745239749	2.08223050181188	4.34979372185263	2.18082766970783	2.31154635404478	4.19474101625712	4.45643252720849
TCM_045546	18.956100883741	23.2327275353544	36.5036395212046	156.339878918882	134.395025329087	258.434547317149	20.8437423279264	15.9580335945265	8.04572325556193	41.939858867574	58.0336868445929	49.1350664543189
TCM_011894	33.9074416818263	17.7430984816212	16.1218131994999	127.987601661321	151.781423319347	242.20227472865	3.99738382563406	2.33255923999925	0.506451625633812	21.6085373635784	31.8760546736884	16.2452416565563
TCM_029151	48.2515409892881	26.3425972584823	29.9254116971535	142.965940364645	177.49412407914	175.345235210539	3.33478387270198	1.53904419609215	0.665762324705423	38.6529488234338	20.8934958740337	14.5616159791437
TCM_005819	15.4004541873631	18.4775240819264	25.6569612889909	115.452123033244	80.3739875743833	162.599333854663	14.5269118085812	12.4975284930654	8.15999242450662	112.77196814974	87.463824222244	97.2693510986914
TCM_030393	6.77769491861803	7.44077754088621	7.17950703366054	22.0247519608797	21.4987899712535	29.3725160929864	7.58673163751502	9.22801348941168	10.533773303271	13.8476771462102	12.6875171953288	11.461009452464
TCM_019645	20.134297402511	20.2447651619492	25.7958925596523	92.9895540025108	76.4335484471412	137.427219422979	18.1057486445955	17.0573827404542	12.5144231645918	33.2514668003773	28.905797160883	35.7674191656046
TCM_029153	14.1523363520625	10.6834055587859	12.6129871745236	60.1063423832229	45.2450043283661	84.2977711882476	3.76029578561136	5.26611187463847	1.30780196679021	22.5946265552118	20.0521963689667	10.8955118871819
TCM_045437	31.4247940569538	44.1202534396467	58.9862066017475	265.993305458219	188.299168110295	388.458565452237	28.9229351252491	131.703404719961	17.5383805546991	17.096320550871	10.0073409536128	10.6632928410191
TCM_026380	19.1342522014446	23.5465299199121	24.7708936798697	105.798828268772	80.8019663417405	158.190699204836	89.9013170122589	59.3149863591531	55.0949013330588	125.325967259933	119.3381632746	127.202398111541
TCM_012363	6.52263536542326	7.53329859262052	4.24964425993417	38.8803460710907	28.9835225700723	28.0828362720393	13.9317516288185	9.11743318585505	18.0050485020417	53.8218043027457	30.987942668247	40.4246352027927
TCM_038627	23.9262046398765	30.943277120048	30.0316728518398	8.06318921159895	9.67016234342913	8.28673131601189	22.7598880852169	31.2214403206252	28.0837813676806	15.2480978966412	17.4978945908483	15.9043881347952
TCM_021264	91.6530664641511	69.1031588457938	75.2903663817622	274.367438694107	220.192905905773	241.100940287442	322.938603432328	292.747758387128	277.835753515962	149.836087717599	65.0624443008701	72.9171577949234
TCM_010818	3.13447118974856	6.6550998495828	7.13762903270612	40.1523837725817	36.7686908354661	70.2051563340264	12.2812154803223	7.13087577495947	11.0921208499471	8.83967111670035	14.4236698660455	9.98259103688981
TCM_022099	143.385400943414	125.118184452782	154.164457308009	403.019821402794	348.433213088612	420.268523200177	320.210145255911	353.526887925073	322.327650570379	371.063964552612	308.770644168943	385.076870625435
TCM_015141	5.37116017531796	3.05999904024171	5.64069180727337	20.1023657320725	19.865721952057	29.4607013633292	3.46724341645712	2.40933431734181	1.36399019582535	20.3468591706029	10.2922894111604	9.75349864677003
TCM_015178	1.49318814974356	1.68256415266651	6.06206752944555	115.315811821992	161.180256612061	216.361584420621	7.40983744273878	1.26550219071635	0.610598417910229	0.673761734470874	0.419175251076865	0.664346387362983
TCM_041738	11.8443098452981	19.1401124142803	22.7477756687144	73.9405149184094	82.1387095554864	101.288488692727	109.545979937869	69.5164494361269	137.964826350051	16.3577012647066	29.369802462864	27.8306278649795
TCM_015946	22.7911161035742	19.083425535832	16.3054005895528	189.967942201153	76.6004830817651	109.13902510446	5.98063944008209	64.6581530126095	166.211050513899	1200.86347094257	968.397223518371	1248.62076911469
TCM_026440	0.78387142278964	2.99359691618861	1.38331528695804	21.3089559480323	14.6215715333991	22.1526304016358	1.09231923613048	0.68291969333779	0.553568911048084	0.0775660715817918	0.41363216019907	0.344169630900704
TCM_029820	36.2268490061441	22.2881149636256	37.3017127184521	151.090396917732	119.985381171071	216.163874574501	58.7664607180378	62.38480565348	47.4289492569699	69.5483296541011	73.9278652603312	76.9940957342647
TCM_011590	153.016794164695	137.32393490183	134.088332447178	428.697732022023	343.537861997488	451.701708793828	104.187342114589	80.3477360668235	109.324875304193	249.76895937845	189.337098265452	207.688848788378
TCM_037450	22.4303201302057	24.9930417817107	23.0256275509196	8.96833930672005	9.28190576556838	8.68557327166045	15.9341783518542	18.2163624321278	13.4586200732686	9.97272569027452	11.2365032913368	11.156812242893
TCM_041729	17.4507868519516	21.8292352757286	20.5895860058805	68.1109131120252	59.6336373842281	78.7146940796553	32.8063314379056	18.6474581709309	41.1226490476298	49.8634801016446	41.0549051762696	58.1351866210405
TCM_038918	1.81678005939734	3.42111652707562	4.50333865345513	16.1979402406819	45.1161842586097	47.9773906058525	5.57818393251968	7.60677016459339	2.08264111830927	2.05948135381519	7.92881381886406	4.45763754463582
TCM_004618	110.309274562305	109.715733348935	107.652701619661	470.135188698749	285.788319227336	444.28426617503	119.819017747852	78.9562331358055	134.890144002786	228.982352420041	204.402059176896	198.411733079712
TCM_042250	4.91712089226654	3.1587490932896	3.48823403507394	16.1545972069404	15.6180540403393	13.9394611959768	1.859821212585	0.986586896783137	4.20487157120667	133.090576667201	52.012437014236	83.6967079106877
TCM_020903	5.0204276299	5.15950856384946	7.11144054886024	24.4777347843105	33.5329164783223	21.7470756223597	2.87599678059703	10.1015082049711	9.87242662595172	2.84083327286221	0.390945789855094	0.271077544139411
TCM_025661	0.968749018509148	0.826978924335083	0.826996673692181	2.53288046548861	3.63159265163159	3.94810081229048	0.34340211911779	0.409028206877285	0.137549788777307	0.387145461405453	0.76011449042962	0.681050613009761
TCM_000094	1.333294347873	0.995903496663714	1.51030365148317	14.5275134984544	18.5305658004796	35.057584071839	1.89111359456342	1.21385589911576	0.851897226121212	3.1334056112078	1.67093331570502	1.54480923407115
TCM_042570	17.7222438754987	11.8012804807836	26.9629894600144	102.234282799049	78.1003701185324	122.240015753671	14.3695119340968	13.9022179155715	5.49570602869262	181.254504885427	176.222354701518	175.975742987443
TCM_034876	7.68108261606159	9.13786982007286	14.4007829107681	56.3820762719546	38.8565250498477	81.7434955508372	14.6512965334385	10.7721758613063	5.77703494510788	7.48703796673843	11.8877231870413	13.5125284857016
TCM_037765	176.643780092346	158.676061495197	146.174069786928	400.529557969423	393.822902110778	401.682838161852	204.606681446024	227.312326847877	388.651689820284	329.167432526352	123.64229702469	183.19912261397
TCM_016175	0	0	0.0718029884139474	6.64897112597738	7.93801292697452	16.6232465008652	0	0	0	0	0	0
TCM_042636	3.07088090356601	2.86062986850425	4.10105529979661	10.1773607357632	11.4936810116974	14.2792236661837	6.76529147828006	4.99406914204968	3.6832658113352	4.8315565038533	5.55270114776834	4.66416386530884
TCM_000635	6.19280137893643	6.12123985365287	7.31032987650725	25.0187723679919	27.0383123694108	50.7444345915187	2.28068648740469	1.48369505674468	2.31683302917678	3.17886603195212	4.98340818380558	4.04078875208458
TCM_031174	35.4537261885384	16.7540080298217	20.2077906223139	104.209758880474	102.085442764103	132.784708758348	19.6357738929492	21.7668961776798	5.78307155424592	18.3173097291456	9.00392639896388	12.0408921256844
TCM_032927	0.708387875977075	0.302359967594643	0.641947247409463	5.89836341993373	4.10225374245516	6.54862206856676	2.27745789303132	1.0553391143043	1.31259360382343	1.89787038841397	2.414755166176	1.28039667221297
TCM_033861	0.464704684833303	0.714056738637016	0.336895538055962	9.55244556674917	6.88919402587603	12.7591300406796	0	0.553844634710723	0.059383831125748	0.524214303675996	0.745452714621009	0.172296258965913
TCM_033955	5.29525385348871	4.82932508765789	5.6821409244577	13.0415805149998	21.0223671097269	17.1801442771819	6.41263351907015	5.55101415562867	13.8057418720569	19.7575263010959	14.7152565600466	17.2302414235659
TCM_002034	6.79005178860461	5.79637203964478	12.474988769658	46.7108709638937	38.2437064111841	74.7102131655842	13.6854832919455	12.2558009838569	12.5398934966771	29.8601169745687	31.2871365974576	27.0287883467353
TCM_016333	6.0577675511704	7.05723914188557	9.8489910743147	30.3658482289806	26.1245482381345	39.1746625238856	8.24850830840103	4.5536472964516	3.55180772622978	20.1320836049233	28.2236931405609	19.3883383525813
TCM_034228	6.2365667597063	4.49572589744138	3.51657038663361	24.6119569701414	22.1510105615568	41.8111295744886	1.62500636555222	1.19292959011505	0.487031349974774	15.5035299776214	13.4086002197488	9.24920412088393
TCM_014847	10.8064225191189	11.2606515648201	25.3575256120313	100.064210893484	74.7110491909076	151.220208683401	10.9376680131331	18.3276444050408	13.712911846048	45.6851824273403	35.7716902126556	45.7462479984779
TCM_001714	9.03777523846246	8.57851851439596	9.04812200745178	22.2286548514221	22.6795813981653	27.3969627189063	12.6317718783606	10.6859197077508	12.3054201780635	18.5090406984649	10.8302636848144	12.3863301619765
TCM_041796	7.44823306873685	6.18116807599633	11.3804284569356	37.8041288762665	33.4140400747229	68.5778505020663	9.41435139447405	9.72594965414176	7.28907977149746	20.7924058978718	19.5856949044825	23.3158255750824
TCM_041921	0.849382761500882	0.507924859304572	1.22295302417533	4.39217274214414	5.22835772013944	11.6089547724586	0.678407839585805	0.884987847964539	0.512402602351288	4.08147609388657	4.81554532015006	4.29619995675448
TCM_026193	1.46849580280552	1.46905198764051	1.55948865729395	4.94050300282881	7.12211407545408	4.86467516722285	5.12909245239995	4.00324114963132	0.974934742325585	163.303898215802	216.393326234996	172.081325430694
TCM_019180	20.1752390473466	15.9737483246666	21.9814416919727	53.398006119026	77.9489422706092	73.5733490910786	35.3004570612406	27.0738685504468	29.4225119520339	74.9218198352634	84.9245296450603	67.8792008253124
TCM_034720	37.8106771261765	33.430093218974	66.7747190780196	229.445758819804	187.002727722448	395.185215304064	38.0345820683474	36.8376601259928	24.6477429938232	480.477303461682	391.541481163814	426.49098062038
TCM_040139	114.521130208512	74.9506446999069	21.3804372809261	1.14747969553876	0.590565022839228	1.75458646225087	0.802722864274667	33.2507439771156	0.228938649020277	0.349783191384651	0.71847392698715	0.421538598446821
TCM_020956	58.8777434813126	79.1134180479594	52.7005971954522	8.40224836851103	13.3569853624242	18.5219632555187	0.348961368991577	6.96402448684356	7.50620317260461	2.16824133708119	2.80582283849412	4.36140104145053
TCM_008054	15.1884305440475	10.1344824115971	11.7488272265794	37.4611966154988	74.6860100621334	96.9697574435508	10.6912732043704	7.26171565574912	16.8324058979605	3.08231965809746	6.49919200489086	4.12219627392694
TCM_026517	0.59246337462131	0.960944432761262	1.02010136863017	5.93516322318153	8.16563315689772	10.6259765873334	0.134453796350632	0.274598363701825	0.113564849252563	0	0	0
TCM_038068	0.915457595147125	1.17222952928649	1.48839215228316	5.77994483225164	5.95626591326151	9.03221518665502	3.5033059651415	2.19281919216589	3.09665616405846	1.4933509991905	2.13260033753163	1.92171440692393
TCM_022820	6.78408822646403	9.54403142730522	11.4594986190811	35.1634315683662	33.126342312702	46.8671353580315	19.8708819101076	5.7855646020166	5.99913649700142	186.168374888373	205.083480296399	105.290577638335
TCM_015902	8.36781521321042	8.39644010323269	10.1272784805021	41.4455009355633	28.4583169097502	72.6908767123997	11.0774662696392	11.6278005357904	7.97291836237273	10.5054606687557	14.3872257662854	11.4812670071211
TCM_018545	18.7982669076591	27.4883676456567	25.9470614160209	74.8420980997719	83.7618923140114	113.790574559804	0.131669250272364	5.99288297045962	0.278032286261823	4.00876603972346	0.0872543580538275	0
TCM_004117	4.13411335296567	3.36623072246827	4.09218815320246	16.963025644464	14.2169923132981	20.0680981254473	2.98298465806234	3.28474774705192	7.92437102162887	3.10901585942326	4.27235068645833	4.48044779801738
TCM_008162	21.4371526124063	14.4827946117444	26.8952218282489	85.8941618771421	73.7743260537614	131.916774915924	32.4993460955425	40.4050708768395	38.1221628201464	33.2981550689692	37.7110474710018	37.7496353050365
TCM_031608	3.7420763742229	3.81357804164134	7.68416748435333	26.9322114154592	20.7677012662173	44.8117110422269	4.02726590800273	4.48542729343122	3.1748114788293	11.5831423781501	14.4733066293834	12.436818493004
TCM_006795	3.98128886089832	4.22535266283242	5.31430759927919	13.5791983757639	14.0825662859193	14.8314512413661	9.34038903783958	11.4527912094357	7.44236620458397	20.2303096617531	16.8024683976467	18.2021898275169
TCM_031063	30.5836014451713	34.1908294493399	32.0339941872525	13.1810593255586	10.1988322267963	11.0419115316397	12.7495956653217	13.7508371591501	14.2374009455121	8.98996595410876	11.6765429669415	10.4148651731359
TCM_026739	3.75763772672072	3.65741403093948	3.50863304487897	8.88650867911124	12.8426866107049	10.1087349605743	13.3758352598727	9.95788023199264	9.02024531935209	15.6645497617934	19.2241364215702	18.4241035874614
TCM_007743	68.1267093320497	70.3936404022789	70.6846545913866	148.564297659819	146.718133265297	167.40002248161	73.8865841041388	63.0032242995306	49.3726064482099	152.421046545533	155.281974706956	151.502117555668
TCM_029402	0.170526414782308	0.33273368525032	0.309065037086121	4.37374180379908	1.83395372796758	4.58495286074111	0.257995400533676	0.0161299127569307	0.0311304058820691	0.41220826612038	0.537327872868125	0.564511034810678
TCM_007329	2.87163067696614	2.3466261782047	3.48084981536763	9.29214857565573	10.8873677411827	8.35564874302955	5.63497150633707	2.89268485474417	11.0323489568953	3.24167608252539	2.4730440456658	2.68450078581559
TCM_008240	31.7092423148593	52.8607731753372	52.6811832494212	187.718774282546	141.589357450564	237.129373567953	14.9353100088605	14.9212628535681	8.85594093095117	86.7063785762394	84.0771163107284	90.5781875312836
TCM_024936	1.28418255061165	1.64437622758429	4.25491480967984	16.8639669481407	28.9565107739006	16.7498325047189	30.2361458156145	20.5928703708665	9.53851774772622	3.50840971385882	5.19026537498361	5.8772298922977
TCM_042167	1.02835746475428	0.877864063638706	1.60374601561152	5.13381278799587	6.09368114865026	6.61923789974282	0.814101340098643	0.570054721580305	0.198646157046252	19.8287256794126	11.7008803535207	14.5196368721854
TCM_041057	43.7578415842511	34.7722737691439	38.3717313456923	110.304607763308	99.891171212881	153.435910407949	50.6299929057257	49.289723203971	61.3096694500922	65.0264806099713	49.838010795382	52.6326497351544
TCM_021091	215.065678332778	181.813446063547	170.748534524313	471.990023103645	433.220778632113	559.253075234326	211.789046442241	233.986628503367	253.951798903388	164.871916619146	176.151754464135	155.417587694781
TCM_020759	12.8808724983985	13.3118529347511	17.1215225208376	42.5472224079582	36.3763558541344	40.048726789171	33.6323854553202	22.9320517654418	87.6110113110002	17.8298199473812	25.9999861874096	25.5327379476427
TCM_041873	168.287724589667	123.034940715539	128.370328135057	381.449431977594	338.218820878323	376.289682332364	156.889206583964	158.088413903306	142.226515647981	411.537144121269	308.227851856151	338.834389220265
TCM_014463	97.703220384543	84.2655469716017	73.8133736618636	268.862212493646	218.145735645677	208.524776326412	330.319433300486	328.904122368128	367.886985400962	276.447233524883	199.631751588201	220.294879084456
TCM_002784	1.75636367280065	3.09961511479175	0.69857165916726	0.0683804183143095	0.152185306720176	0.198813679144747	0.0795191303014756	0.165303986044914	0.268659667201419	0.0205868854369482	0.0834347062867302	0.121795189017372
TCM_033860	17.6432052092538	8.3077999420575	7.22608569900128	54.5667467304282	54.9034345463671	93.5639520346316	4.51216608990995	7.27524480138508	1.48434227192758	18.5922645111126	17.5629892704206	8.67154015842478
TCM_001308	0.439041888805195	0.74958194951448	1.45883310415651	11.4239524726095	6.86469304432412	13.852978183611	1.10706981572286	1.50194765988509	0.654551631139775	1.1693760617449	3.15461402973714	1.62781390933467
TCM_033838	16.1562957802253	14.4547556751805	16.9683765221534	47.983499865283	54.1648673507483	101.07233550945	40.0763769006665	20.4853167122209	23.8133382984989	41.3801998587529	57.0377752358162	52.1235103085207
TCM_011895	20.7806175149991	13.5443554648547	9.92474957993738	56.9943442690763	72.6918384104881	96.5340808584355	4.03618102744212	5.48513274265218	2.15312449275027	13.5951664221843	12.3880364007305	5.98678098874637
TCM_032343	0.680396450654157	0.658268188509632	0.801555526984149	3.0982076193064	3.7825499581164	4.39411243768587	0.823516544494541	0.390438404783221	1.0723428749392	7.48339158530223	4.04747201075596	8.703219394203
TCM_041899	0.437022948389748	0.977081529522766	1.56527720851806	7.87876906114142	6.00158126313507	15.5057345342147	1.25940450207454	0.840529924933583	0.345715986086863	3.91260056864645	4.15203581989144	2.48836144647676
TCM_005083	1.15402759771283	0.985143193103055	1.25602593559999	4.12498247471546	3.15545026039216	5.54522137370892	1.2554776177133	0.630191940270779	7.85626469838939	0.548013315036009	0.662003843369767	1.0255721404514
TCM_036495	7.11331954080947	7.63550615532966	6.38232867885346	22.9377101581921	28.8487147552167	17.725822520601	4.3154517964367	3.9948567446739	12.5549883443236	11.8730565292681	6.23732869184463	8.4213062360612
TCM_030302	15.6813664813771	18.4742757021491	18.5553825788636	39.59703436285	44.0552868864884	43.1680409608586	25.9891742232781	19.2050178038029	20.9528936501652	0.423313081334038	0	0.122763993612588
TCM_016899	20.3417780887776	17.0669646081403	19.1567939088804	49.6215833884408	45.7335934342768	60.4966930704088	27.6454096881181	28.390013393957	40.2021491182028	34.541946492264	24.3933607370009	25.0938550150444
TCM_040951	0.50151539035977	0.922108680189616	0.908955207430331	3.56352405981662	4.24468937239811	4.4632327524902	1.28405579675449	1.90298595307874	0.838071353107114	6.87227764765012	5.4922756316741	6.66896678822669
TCM_029828	424.952425027369	233.192441496232	207.211404818107	1345.57897558794	1185.71653920488	988.446491318994	633.891638533117	665.67079817437	762.930952526114	1895.95668927274	1021.8528086688	1355.00417058664
TCM_016393	215.262200459774	195.422501622907	201.057135276147	480.427615659378	425.354324347885	557.456220842752	259.817617405055	283.724750743697	305.937865076676	430.5892696809	327.267395576185	351.769609397851
TCM_015163	3.41760408049189	3.19833351758379	4.19353805506895	1.10467951025053	1.02029407847031	0.857790180072752	1.58972269623448	2.49478214943813	2.76686014105361	1.88572453691999	1.72386780790019	1.97742828044471
TCM_021607	1.45585844599997	1.21093632199484	0.473599025737933	6.41075099414712	8.25789404852564	8.38963203648114	4.71586453101134	0.889806227847431	8.72964925606031	4.00046029842081	3.25609346818636	3.25252918813127
TCM_020875	15.3568850981383	7.55738587828838	11.768651857318	61.6086633999767	34.5757620492022	73.028956478282	1.35540389381091	0.765996792147477	0.739179169883232	277.431526176879	239.266891921783	242.50943258885
TCM_006658	97.7509879198274	74.4921652688087	103.539584392512	289.052877445192	235.185511132629	231.94528431964	230.455267076708	173.123813340748	169.069797791778	350.746334965634	249.814359717405	283.663883034992
TCM_010648	10.2858286805191	7.33686008078028	12.4113935604589	32.7154650239401	35.7389621955733	60.2222132099278	10.8638920898618	8.35247473380505	7.38690643156624	41.1266131299134	25.0167537417289	36.7742493367767
TCM_006989	111.780064889803	120.997795913572	100.80242035963	470.723961633875	303.594581105936	296.838988143089	47.2239081060183	97.5286213785169	130.5207121618	243.340279766397	162.315081151777	206.00889363691
TCM_011984	5.51106392799027	4.32681765319743	5.96020036903774	16.9043251596405	14.326542672561	14.6522092356317	7.10545794136466	7.28468218853647	8.76456622221271	22.5189023466806	20.6494224784454	21.9432097566193
TCM_029823	3.07308661368869	2.90696698632886	3.73823252503813	13.3630676052544	9.1065013854396	14.0074910713391	4.58655117348751	5.79265017474073	6.52738688134534	4.42436872302541	4.82974428786984	4.33687926950506
TCM_015140	56.8645986801427	47.3216324967044	38.7757182601264	150.089802324898	138.28877273601	257.309062914765	88.6798975470949	58.3883230964711	17.432081081014	137.31296329928	114.663971533097	104.706673507212
TCM_028524	1.30163401098378	0.699257164805516	1.64730544752463	5.21170168209703	11.6444854963405	6.23629926923548	1.10348023211285	0.274897645316715	1.44824965682336	2.46829649339106	4.60126529318223	2.6938255549003
TCM_012270	7.00942643592103	8.2767751481348	7.26486585688108	2.71213596989443	2.83572558047123	2.58674465062768	7.207458903494	16.4522808587362	12.3363024593546	2.91976770663389	3.50677443783516	3.46254019311391
TCM_028523	2.40051271068229	0.547541132595476	2.35952339679576	11.8066006216003	16.2034727505163	12.9436967852458	0.105687882666807	0.0336388076925626	0.158247910082183	0.788019040694292	1.52808150374061	0.582755270974573
TCM_034124	31.9350598302207	27.9522685849683	32.6836759733322	13.0943395220011	12.8496110375647	14.6173296739626	5.75893150524458	10.9742562084599	5.52217657789788	3.08848410546679	3.41686538869341	2.55670917724736
TCM_030539	34.0773278064972	28.4547947990843	31.4331675983836	13.3621145558975	9.54369217155068	8.76686362866369	17.5482505716747	35.8392326851458	6.17310039504853	53.7617424641425	29.2290304959676	52.5713199617512
TCM_029517	3.08058255056927	2.7580403531944	3.2001849146561	12.0724769775999	10.3991608456329	21.170402410687	1.13676134334762	0.994986955504152	0.408064755264479	4.34384860258721	5.87579539139491	4.97959293273803
TCM_017435	11.5950180533694	9.02511652339153	10.4727513870512	30.1371909166599	23.5271561664938	26.8204270467024	21.5364772013289	15.202285049358	14.6292106690035	40.6913094745872	33.3370803262607	35.8568282927347
TCM_000461	17.704595511327	23.5819885686247	21.2672211994917	6.03480768010528	8.377676392891	5.79640617206519	12.2812154803223	11.1144353763227	8.28974640240755	72.1420778315325	69.7355084185985	79.179613341642
TCM_036996	0.751883844550242	0.799498056914884	0.932392393272144	2.62571607167534	4.99580003016433	3.79700857459687	1.57660642187115	1.44111367395021	1.07881514195798	8.10968930733917	7.14155400537426	8.39984825479435
TCM_041515	97.9611116059644	67.9454282669977	64.8371644762374	196.636020355256	219.279392134995	268.788925666739	40.6742915484463	53.4022243348328	64.0960312223094	578.909019621345	345.955205885426	368.844279583677
TCM_042018	11.3381385810791	10.5740321871911	12.1158544245012	35.2148743634881	25.5550757552179	41.140640507921	13.8982687500638	14.1321215387686	11.5296365297981	13.2665345111141	15.7261319197438	14.5998526769829
TCM_037931	4.99665755095008	5.50377979369536	13.8761734116406	71.5076827785506	39.7629769398476	71.0220651274543	5.8526079901886	7.79074786159751	6.17917234563263	90.9116860895632	63.5087419053267	62.4500771846943
TCM_039236	7.52476191088792	9.70533358479448	7.3143318276645	1.80151025055831	2.59554892023789	2.62227597440416	10.6402129108299	21.6061155467964	17.8462113664551	6.38854728123443	7.06930539460449	7.80231522910274
TCM_013003	37.8170524673262	19.4243808069126	38.211622649389	150.87707378047	98.6814217169784	218.057167794385	12.8490744324155	21.7352771080366	24.9234632431237	91.1127294420699	79.3643912145881	83.5163544082617
TCM_009418	31.1551427397111	22.2556189740836	29.688016306065	77.9330309387135	69.3559830398344	66.5299214213215	38.3592138040068	40.4850591443314	63.0529531594269	159.535290333587	123.467694725142	130.288046422931
TCM_018651	203.690862346867	165.624645719483	175.367765008694	381.631376606101	407.127998411307	473.282456558043	354.076446249666	264.538912271985	350.238535418714	222.517444959255	198.735514358451	213.439675672142
TCM_039000	12.453964851017	9.26171775023476	11.0781753552947	37.6738214463602	32.2993878593451	57.0973741949244	7.80268557133505	4.30008810542719	4.68654110370059	23.7737994695034	22.2147329258082	17.9884007201672
TCM_027478	38.1092596316577	26.1105886081178	25.7886625788175	75.6171946959593	102.08436170136	107.481731817836	17.5010510844527	13.6737492625143	16.8678733632891	377.058685502708	292.358304338224	300.681184819728
TCM_000601	3.1587443275112	2.31127090089987	4.44706955327897	18.7131570464558	12.8045380573224	15.8618009943444	2.13347107344483	5.15399427085549	4.288787964726	8.11275664696653	7.40833838141395	3.97355149872107
TCM_035278	21.5741598223217	18.7637345585929	21.7914033783335	9.93322120579442	8.42907889201157	8.40629815595675	10.6239950252505	9.67002577177688	10.4145551605842	5.62330469321303	9.67030523909053	8.79104787635569
TCM_038445	0.733561260597208	1.12717684677614	0.930663422148358	5.34447252833303	5.43748107029866	7.25508090198246	0.369943529443551	0.356185479956661	0.124987415137485	2.06875096151437	2.01025917524512	1.45055404057088
TCM_046870	14.0780144837546	14.9751867098131	11.6159976398415	4.50720180530686	4.66901479483889	4.49796350129419	6.9329358234953	6.86069605585005	9.33712195267971	18.4743447749455	18.945592947876	15.8515786497604
TCM_031513	557.343932568063	832.781579868526	556.550091981393	1910.27223041854	1698.23331468889	2458.52364475857	142.813763481925	104.804108138157	44.3521810469813	225.461382347293	193.960436331147	213.510618055061
TCM_020730	8.10429783344569	6.94691414963296	6.87820922122453	2.8795393027102	2.95184554493199	2.68552656328384	0.769500817001213	2.11680969828699	2.88549228604404	6.02119342174985	4.85275482371646	4.47610163326836
TCM_000610	22.5444579886711	10.8879706221469	13.1409986813405	54.1763096087768	55.4423278911411	61.3168965818989	28.9277342848385	36.2908860349806	47.9272055058131	37.0713707456621	40.4132192819748	34.46578020612
TCM_012768	108.933546695666	167.147562765108	165.643807552732	33.4799284412339	53.2205525172058	48.1458719690279	112.68862142541	164.006412653111	173.80012085216	21.6737680389444	85.5092708927509	65.8005059477234
TCM_040791	0.330282740209943	0.176217510938492	0.22447881640992	1.98736688979642	4.16003074779626	6.9932596791725	10.2750062938859	21.2947108216999	5.17026888428723	11.643075586909	17.4261342348681	15.2306265636205
TCM_033962	11.4166705295161	7.80125473346565	9.52973723649271	27.052804155646	27.6112522269078	42.6108447799779	10.379639358256	11.7860931179503	13.8952549974036	38.895001943751	28.7882023917676	38.8425275790228
TCM_033943	17.4848388952785	15.5991046931677	14.3949142470196	35.389036215012	35.2106771155373	38.4330120210499	10.2621051857921	10.4562461445564	15.127849574203	212.978332794433	155.446063560415	220.233533328318
TCM_019241	21.9106521685127	9.57503372519992	14.7982939369296	58.692958061028	57.2171808822139	100.743563593357	22.3768814453531	10.9762171975311	8.62461348849339	370.540880553378	165.375549657161	287.693288653745
TCM_019978	6.2406668480167	6.0501971639383	2.98397680395649	22.2359074913293	18.6327382631655	22.463350588462	1.92155689443326	0.830570134498668	1.0619766260329	3.44916804766773	6.82276987826869	3.16842350209784
TCM_016876	14.8121368304475	13.20645407882	18.1159261154387	43.1378842398199	35.1493678246159	45.5277157587921	25.4309751954624	32.2846731601448	37.1693388612415	9.612811567185	12.4304101137929	9.66154003442297
TCM_037001	28.716096593955	19.1458397469709	32.3297908441943	121.401505967011	69.2621893727521	98.5572403278092	68.7817947107847	52.8896155970487	48.9396786381753	66.8110548128916	51.0333665744018	63.2139564204601
TCM_027604	52.5589524104363	21.5923846924885	26.3095618913833	140.829601818683	132.744033706406	145.731647794508	30.2690136831926	23.2831709556916	35.7809292920241	41.7321139189913	53.8555891296002	42.4538715072639
TCM_016373	7.96171623562644	15.2014909616929	19.3868068717658	108.643204206972	43.8535586720436	120.846496360032	10.2525186673855	10.7042300164511	4.31041955205417	0.971258629796383	1.88894868530579	1.74636853806204
TCM_042165	9.17003334398637	8.31127234080006	11.6613073406019	26.2172015115474	37.2816451358818	58.5740140530623	13.6167456987891	22.0629581840622	13.6471585940159	23.7323819411802	22.889857188489	24.1352909007511
TCM_012743	95.9399980786316	109.039752000919	124.460436730839	250.635165094768	269.3569745551	359.280041378451	89.9750553776904	70.7326804115499	68.1910053294749	26.7153454604922	46.8386852168289	42.4030673645759
TCM_015429	2.35507612101201	2.70634283542949	2.79086442264835	8.95623802779487	9.33690636633415	10.0783629619918	7.40023758574656	8.42648248309815	8.91278618291019	4.38519994680155	3.95042594754557	4.57579868355316
TCM_035681	14.0141342525696	14.6875632937884	12.7311651848049	32.8997706733294	32.5023547415706	42.7053246686426	19.2606648812332	14.8832683205047	17.1991821460003	103.174400351212	74.0429369861443	89.6430209339857
TCM_024889	1.21516178191221	0.809624030105312	1.24891079532849	4.51145407721844	4.03338341199303	3.69143393199763	1.40126595063159	1.54048792729321	1.36346472916226	0.794046023968666	0.89144502837865	0.728005943582799
TCM_020823	46.6666650640531	30.6553622635843	37.4005703246054	102.650085091499	91.5809218210727	112.727786603896	46.8697923396511	42.9355759779045	61.9180499937662	85.6704574581146	72.8686015676865	73.1655761777736
TCM_021592	647.98819571457	505.089734209986	655.420242634955	1549.64101965159	1306.96007056791	1900.4449805699	983.331040891212	659.492989617452	795.415594893239	554.977362439814	519.245975812972	516.753401265695
TCM_021536	47.5521727952264	36.1598332445785	29.7086102545266	105.889797256804	99.9050428219276	122.091249611841	38.2429251129005	35.9986280501402	43.7080559744697	116.635513405273	80.4622381212401	85.8217171909708
TCM_005461	28.4255221456623	29.4016100057813	30.2746970321212	13.3374584647928	14.946309191196	12.3012713175216	14.1719937993769	17.2376275997658	19.4197575376541	9.67215902291707	10.3780773158768	10.4837695308368
TCM_020919	8.86437661938681	13.3807623508058	12.1993782081472	3.73061983967865	4.65433010053322	3.40356792224105	8.37940948956521	13.4911837603294	13.9393367955154	7.10179865324524	6.08153163667966	6.286966339462
TCM_029149	3.40172058573319	2.68156054007957	2.75366001817575	7.42403651362594	9.14119059057957	14.2429944354112	3.49872082948037	3.88283180920777	1.9011828338717	3.91747163562754	9.21080134098027	5.9404070246474
TCM_003889	23.2991232754663	24.125584126119	21.3062494104905	9.32157420972063	10.2653302558269	7.93233705549695	23.7476212893126	36.8101415652837	52.0189503539793	23.6235745416388	27.0043776432355	24.9168601354203
TCM_035176	2.21923984326531	2.48881166521487	3.15465792292047	13.4172293870242	8.01332182787473	15.2716393460871	2.76505425571965	3.54386829503141	2.55789703360877	1.02264439788864	1.43969690788815	1.04868780697522
TCM_015463	96.6415083675713	82.166333698392	79.9485296616264	194.991466687155	179.729915746644	183.655436627127	67.9158487695196	72.8811896730089	74.0917178159572	462.838738002182	245.351749096132	297.015449846531
TCM_012957	14.7514607377824	23.499727100376	14.3678630394651	48.2817055488481	65.5151385596875	88.1517824084763	13.4874545150663	13.5357514673362	24.8249621457437	22.9844426504652	14.265613801456	14.5346266633091
TCM_025920	1.77634380609257	1.6212947977535	1.89321409681078	4.14243016453625	6.89665508449335	6.20906134990536	2.23957743009793	2.48546456655598	5.23946722090909	15.0601612913465	7.9526398958441	11.577385937393
TCM_036336	9.84771590128131	5.43528036985608	4.69283817134013	25.9552859568885	28.7105669860846	31.8617446124764	10.2751414931161	9.2184895332034	9.81786967326165	28.2508392487553	30.1303274166135	23.3707568411621
TCM_011589	6.10053675767695	5.23769270444415	5.4330428673706	18.4281016405599	13.7251435731924	16.0698370598667	9.89277059525511	13.7893451423984	14.0682348536543	12.7220375974956	8.3660185688702	11.1468389303993
TCM_019297	6.82172011819807	5.39349004296567	5.97445565853638	1.75715502428893	2.04150173890579	1.64734029598269	6.85745751379589	6.10831009382061	7.70813681286747	1.87217937209733	4.29182798066165	3.77690830403216
TCM_046977	24.7324711629207	31.1650487645181	27.424835687533	11.4027328489872	12.3207101341395	9.6539502141723	15.0146868335605	13.0682559846736	14.8906419758209	15.3880147967241	19.2290347225827	16.9093952075428
TCM_020874	15126.3704998605	9830.64843171968	12558.7685141725	33268.4333058809	28421.3808010263	35744.6371614462	5786.26098095023	8080.17564479986	11610.8598369989	16128.9254285823	10477.1464571001	12815.0700046377
TCM_011974	21.1475798440167	29.7938565960397	23.1986722769576	71.1619612401904	63.2582494769159	98.2280592456106	26.2815382172025	13.4758881930335	9.7022747764815	84.227424845433	97.8017591844099	73.2494261715341
TCM_025705	12.6264661667068	11.7318005261522	12.5914312672293	28.2991752370927	24.0751545151283	28.4614822495127	12.658881631387	8.67971089079104	11.678606777424	36.9949997195336	30.514656247893	35.1492240307918
TCM_010371	5.12936732864902	7.76746481119326	7.55850298241513	22.8054656979743	24.1764878103869	50.763482456108	5.12861213191281	2.92374540674054	1.45344065218539	18.8262088384989	23.3431537795074	16.5373058264478
TCM_021194	0.113037388456791	0.0668043032156712	0.0472779062051634	0.452500630011728	0.997000448057321	2.76282254920273	0.0131552487709309	0.00575727746201412	0.0277785730879386	0.498607914766017	0.958946802376975	0.475520867839193
TCM_033876	8.86105777553991	6.97527647464863	9.57672357971023	21.9699530422315	29.1481081610437	45.5531049121116	3.18672096585115	2.42859732722638	5.17442112214782	3.58455799319188	5.06096820998139	4.37600591058796
TCM_024880	0.394531527691611	0.396228722820277	1.15670790507084	4.58940954560376	4.78447391316294	4.39360728190267	2.5280496052294	4.57917724409479	6.39103548687178	1.35261765694071	1.88469413396267	0.903484879855576
TCM_026869	6.55378073392625	5.03087298067922	5.84701407596218	17.6479348689561	16.65213904093	16.3114484202989	11.5295872000153	7.77056457698197	6.49222195208955	26.9359235728231	16.2995360398998	21.8503794531072
TCM_028430	87.120965787183	52.6915663092779	77.998573948177	208.970836095787	187.751335196225	305.315891059761	100.105415088927	91.2310813557828	92.3391440401081	117.997605793046	134.472103275259	115.090976901284
TCM_018855	0.0703421460977019	0.0818836803545709	0.0231798777814591	0.465898583448162	0.585101775903503	1.16815159282853	0.0145122412800193	0.0381069188882487	0	0	0.0128225969661712	0
TCM_017020	4.34760828716031	3.62836244338233	3.97760244872258	11.6016973593868	9.0652834215886	16.6620072155387	0.45181935626456	0.855317614364972	0.594623459302113	0.705099489562543	0.981789209332856	0.566496919456807
TCM_026399	103.00183748293	67.407377666206	97.5563496331757	265.301605935693	208.164857317097	242.859461734853	142.942669876329	141.499889213012	148.505327027723	118.654796873041	75.5860054939461	93.7146161421172
TCM_020377	1.43007297204339	3.30630930803737	1.97991528653246	0.232567297129762	0.230041980628562	0.241885992663121	0.931553277754108	2.05158113843554	2.60160123093609	0.50412709116174	0.7567150404074	0.607544995533248
TCM_020359	11.19759596273	6.91563823540244	7.57043355341617	24.1213504743355	23.0982706545479	23.3528419458561	18.5856450300672	14.9873570570581	12.7103340647669	54.7105745690978	48.733030394568	46.9055189934902
TCM_034877	40.7295782999281	53.1112971235819	52.2970707348013	130.074289617509	115.289174355693	201.083804303975	60.7581669828241	43.1965997303507	17.7379925823509	20.8598832408316	39.0430256945395	38.7221363348666
TCM_043044	9.76394000340741	10.054982315405	9.15715087488832	21.0909756898161	22.2221765310271	22.5118258231591	9.28538767674153	11.6163416482197	16.061887090731	31.2654612737504	20.2310584166998	23.8468734188886
TCM_004494	37.1105242573336	26.2996074434286	33.9752099998596	76.1209771832096	78.8328078154371	73.7009100248674	99.0534583192468	53.8403950375473	123.370752431896	183.962914766552	144.15359010848	159.003435183751
TCM_034801	0.745477440609402	0.719841577192655	1.45078877763889	3.79999482642078	4.16134187592043	7.30618664397039	1.87668341050852	0.914369036519026	0.913590759660163	9.2940234132934	8.42977874502254	6.76266395507661
TCM_029847	41.9501760738822	38.4735726665311	44.7637387958582	101.546748903977	83.5813403311434	90.9449072676076	33.6214682007604	41.3544667802492	47.7285441594292	46.691896563406	45.3421984171566	45.7503086208037
TCM_044595	13.8436403333176	13.576537600027	18.6570044619813	6.26459345454957	6.54214771415475	6.21944426542047	12.8130552819478	11.9150209950455	10.3342821163492	6.98561627799296	9.87191961603335	8.58317407597768
TCM_017089	5.71676960124075	7.81691714213628	8.43282496823666	22.2136710936064	16.1980455312521	23.8515748011343	12.5869929297894	9.73063399806405	5.78360606699048	17.9180254064234	22.7772746232162	23.473961243176
TCM_037069	35.4702447294905	32.8296086263828	35.428175421635	16.4274425569231	17.6228043608347	15.147792058664	27.4949820685538	32.9273822112542	35.5412229287602	13.3487428043209	16.3533689269984	14.3805841858335
TCM_019421	39.5580986042266	28.3746155368306	34.9889175577706	80.4045015811183	89.2898928978085	122.151174468139	72.086298110446	37.321950013668	49.2989767886925	18.5338754240592	44.7289644547127	42.7585275540058
TCM_004843	52.2824335283982	42.5939335519865	44.5119256831698	94.2675459292874	98.3186186941552	99.1132211374397	27.3323004636137	34.6357540545078	51.6152775536152	68.0872781078792	37.4492412149743	52.4996860046671
TCM_042703	19.0297640834664	30.6547304268943	29.1379979050549	84.2828456634012	63.2377087845541	96.9484133125102	8.60985227530991	26.638364803693	12.650469024913	6.95561813667937	4.44648208642305	3.37677473846021
TCM_036751	37.2462626889148	27.2355326749302	41.1679604031997	93.630205267461	89.3420581600273	81.9072092217421	83.6267654204067	107.472450381303	84.1313994021426	98.2381499375844	68.6969441755102	86.7827030756152
TCM_018610	31.4792318054909	31.7062159363148	22.6996421406361	87.0288999214343	73.8073745769781	72.5710351346812	14.6653339830276	18.1741752725684	13.6746528839795	13.4427189994043	13.4710480362386	12.0094427487211
TCM_005055	44.7783642733631	32.487815889046	33.775902031411	88.5780053736756	90.2783711473692	110.649302030894	82.1412952529994	57.3325065185811	61.5716935805174	144.579704932692	119.368104457781	122.494204254518
TCM_005318	42.9923326499241	57.4552724085297	63.1300746681457	172.99902625747	131.871847770913	266.023162814194	156.529525313151	171.084057991791	100.46548774557	280.234156433852	153.493411146605	160.605422012929
TCM_000009	35.4753996878702	43.6416726750883	32.7381636927712	9.89205795325496	16.3717124340047	12.7894735856509	5.49748499851927	11.8349275798277	20.4657967802437	3.7909621332599	6.42274314299827	4.10789097398505
TCM_030268	25.3099673947928	20.6841621013443	22.6099098497773	44.6949580696064	53.3381934047735	52.1066407467755	34.6673303357646	23.6105838635412	23.5027124064048	71.1029046214695	71.0062952763791	65.6258001853358
TCM_022866	5.92956661392467	7.60005583986256	5.15537275928274	1.54288437864078	2.16976026239487	1.255856810286	6.87780464130859	9.45677983200048	10.4764319917847	5.05706766837187	6.20339485129403	6.40425647590127
TCM_025141	87.9742078243028	48.278415129178	54.4691245700541	224.230435548871	168.658447406851	205.432044352854	110.847164716135	89.8468600137793	140.03134832725	276.394628914232	185.991173517673	240.412491426939
TCM_011178	0.351863714712297	0.660815666019344	1.21167542948536	5.31022479767471	7.57999332964444	8.02479664610926	0.319408181282721	0.372763055578828	0.179856292356931	0.72769222418181	0.776104553215623	0.717523236351467
TCM_041508	1.10749756548578	1.14596669977114	1.03403676127216	3.92963111293984	5.01418030314959	6.68796016430376	2.97033209998341	2.31100335883098	1.4366957569162	8.07642892965277	7.43608218814011	6.81258228513053
TCM_039317	34.6989604072503	30.4872151517376	32.8737947981634	72.4221616921717	61.0997624651683	72.9116872654191	50.5115235673652	57.6418943303235	57.6323087006094	33.4170894129895	32.9863350300727	34.442729570374
TCM_010246	3.68064667646605	2.23951638693544	2.57254217641152	11.6147952060954	8.59383252478079	8.49659033807654	4.28010505993514	4.97778232754317	2.43928226123351	14.1712309348152	13.1315340777688	14.2635500987325
TCM_005204	182.830551479677	149.721626729689	141.304138718548	356.273044966727	322.288972154278	401.042991388644	150.211206694053	140.133580125914	172.431916842433	312.636482201817	235.582888773865	265.714186114033
TCM_033954	35.3507005925121	20.8297362160392	15.4966598651328	92.9927589916196	72.4657412113171	130.743885459514	24.3066453199424	32.0459682436009	61.1502607677836	208.952538494617	128.254784486355	172.279887875357
TCM_004873	1.51714761575663	1.26353460215873	1.53133960911407	3.43948072173102	3.32382608108196	4.66115732447219	3.96864683845604	2.64609928068795	1.25045938841546	5.928944738557	6.1461362465708	7.02750551647495
TCM_015119	10.3344420895056	7.89202709703102	9.47799447064105	34.0584894166206	23.1093844542103	23.3997414464686	21.0041017355115	24.0317777952981	33.0553026457771	130.243817368956	87.3212068953417	104.331674984743
TCM_000005	15.2477591077449	17.37821078061	18.2551024382296	6.06731372058979	6.99819180745466	3.80496105746099	16.8951864763581	21.8095293833623	17.1528911927763	4.85094709637242	10.1847172042868	9.24681332195556
TCM_038565	11.216227391237	10.5200891093061	12.7538586797561	4.22901264271404	2.97872938413902	3.83602318794568	3.67490716242869	5.48710839068191	3.17243785626059	1.0409489254234	2.11296467311406	1.05951214985232
TCM_005333	8.16021001110942	7.34535408664762	8.99341058076249	3.4512416728307	3.43109535950552	2.89216305358047	9.46312838727923	30.9026460154463	8.62960288347592	2.81016782018666	1.56606494418607	1.72244992054342
TCM_041174	4.73420174587589	5.38464967422726	4.38851686565738	1.62363945218273	1.77533850975936	1.15639017105768	3.52996243201945	5.25430885293353	3.87427124760469	2.09129718289188	2.10802666287296	1.91118939966155
TCM_038366	14.7658844968202	10.7835391154988	16.0011214141342	3.64095326242669	5.62298777501303	4.72451801777596	12.5617655400451	12.57166672016	3.20082751464965	0.843013751430597	3.68940319541766	2.26439396113231
TCM_000023	4.31370642074121	4.6226169211088	4.57450006139559	15.2842147277846	15.0946298315594	17.7821024389347	6.5957872484331	3.7677563761236	2.34570765070817	6.12578352836981	9.56993820376956	10.123681980597
TCM_021714	77.9275559714539	70.1331620259937	55.0472511147828	186.482827592956	145.022532643807	167.90495545827	85.0479703841404	100.373097806149	170.066179822424	92.5003500849294	69.1118226897728	88.4702466616952
TCM_026596	10.0877818667426	9.1056033586137	13.0193375381807	44.6172378491907	23.343279618983	43.7120888204239	15.9032951876754	13.6324400389162	7.6474314105427	31.8302704160032	35.1292299877852	27.879030033642
TCM_025924	25.7822464311534	13.0686651334289	16.7301452125672	90.3400143466355	60.6809583889806	52.9762679254512	17.8259356104433	17.9024451315547	45.0499173050669	167.345417810617	78.5381152598291	103.912484096066
TCM_032050	5.06843568794464	5.06641656356607	4.89136810421722	2.21692170751274	2.51180932515895	2.36887344792179	2.76480506681516	3.11552987800246	5.09117769759542	4.05011948026476	4.92139564626091	5.11978482378457
TCM_002091	60.8245539230633	46.1389019493832	46.8842866726071	135.345973501709	123.350879009042	223.862625769302	55.5096506341334	61.360056836769	55.9265334453295	88.2400774282252	59.2636802058445	65.8001864360361
TCM_019822	0.981655224336586	1.2425463731595	0.36810392794492	0.0968866855271947	0.06272813317577	0.0749520148831638	0.850137893473167	1.42098220490587	1.5399341284839	0.57913917404389	0.624456045579245	0.696550750501839
TCM_025995	1.68844091407774	1.08101145723703	0.525964939794543	6.24680163457402	8.24994500394109	7.3603550830647	3.27295510363126	4.71637202383706	0.977676222399422	8.03528848800578	4.60233480346341	3.521333766202
TCM_035077	5.4048050049535	7.95490875672706	16.8329482051842	54.2330128100429	42.6674675339734	52.6843806916975	10.3388864311014	10.6947964309153	3.81059836309341	1.4599949587597	4.54680893478382	5.06736579167752
TCM_042261	104.255091121211	94.3316924543645	51.5572591662415	335.057441399949	220.6311950263	313.144753790215	79.7798277086332	98.9696748697125	34.3409099793894	550.752449615755	171.350649458404	345.050805946227
TCM_041113	10.1761186552014	9.43825609519779	10.7900012695271	4.32301257460726	5.06256314013845	4.39039396105584	9.17165192164474	9.59929094394179	8.9851958944184	5.07586426872557	7.73364900228982	7.15907030036606
TCM_040641	11.0599151370332	18.7000013578694	19.366232637669	3.80613674254195	5.49570152217705	3.59437864460019	14.1960052561693	25.7014362444454	22.4764739788733	27.132461316916	26.5052177191577	29.7626375781931
TCM_006926	19.5323301717502	16.1606654753624	21.3082124257005	5.41811983172518	8.94189577508421	6.35585426606512	19.4900027373499	22.2682953895487	21.2263374725665	11.1519014734782	15.708959707983	16.3173940773268
TCM_015082	0.345306606602472	0.479006513592892	2.58158873604218	38.7475658700468	56.2404541415647	108.714790626297	0.783639734563037	0.45727060082744	0.137894222680112	0.405756485970782	0.476025976880602	0.880189912824397
TCM_000835	2.81940637858927	1.01620641292006	1.87364507307002	12.1454012283345	9.14317653613919	10.8902324244459	0.331767248290111	0.746717047437461	2.16172323273729	27.6228558452997	17.3371343005867	18.5837754079528
TCM_029010	5.52519117737119	4.67232805127258	6.32336436657352	1.68740038726816	0.841215242742965	1.23489062616366	6.61283845746205	4.53429769722606	2.23749792277372	2.12147309801152	1.87250622363135	1.80329913897856
TCM_036860	28.0512282451441	19.5668013819699	18.9865850496881	53.8333500193411	51.1499902477612	62.0287485695116	26.8529287344084	15.9342093199898	22.5072387893129	293.150574703726	197.835521245642	242.650276313912
TCM_045438	6.0447007259415	5.87183592693185	6.70553417486673	16.5419641295147	19.6146955404859	32.0762757475722	6.62241515275991	4.24385290955046	2.89665807256516	4.01680951381846	3.18690939655237	2.27014437577276
TCM_015506	11.4394803249798	9.30036863286484	12.4234128912049	29.1751526958665	36.2774073432903	55.5844373706922	5.42566716168622	1.5028448807094	2.14634059999405	40.795683827279	26.1240625227456	33.2408141285047
TCM_033990	1.53447086854189	1.10905804354351	1.1124406655682	3.12763226710549	4.52597496799736	4.17913198477659	9.63445265294969	13.2961554967101	11.3665361351798	20.7716841456592	18.2869719695953	17.7410770502927
TCM_004643	19.1794474892237	21.9864417655495	19.6250209545431	56.5402727788916	41.6291639391918	43.9805117875106	31.6476408967588	23.8634064528816	51.4503877389361	61.647091160985	55.9503461648751	54.5770017702293
TCM_041446	14.4961891719473	11.6518420230202	14.5811441184132	32.72899508135	33.4057186023728	47.871045901991	15.8270675433233	15.6012859379154	16.7420166333334	53.9934074687584	61.880702073663	49.6372975528492
TCM_038912	9.01333622846035	20.2811535799109	26.1019706175231	66.2161201894893	81.4143661450695	92.9546026644184	19.4543784020242	16.9632020466923	7.91861879346996	5.06536802178179	13.3585623014766	12.4410523511931
TCM_016006	11.9472522006307	10.9711084300574	13.0722422902258	4.7845796600142	5.78544623238969	3.97353415355446	7.89962684284921	14.2845569182224	8.68282329463331	5.0932374360417	5.34335596791876	4.9947196636413
TCM_006886	691.719319431543	585.413459450901	751.652005160651	1488.85687042235	1309.40326877615	1524.32551051849	1528.26686534705	1272.18832163833	1110.16307410805	773.388814084268	929.302487313216	874.700153426246
TCM_030202	176.904458886111	144.087721558303	152.540340187169	327.978295032709	334.079957936807	299.930631191459	311.238948712351	294.271938375398	239.263890146087	389.875833948061	315.274068434817	377.759435317844
TCM_026703	2.97812541744328	2.90548137820335	3.6280613453235	0.581895001710706	0.884422478463306	1.11111879953258	9.09394319756151	17.4652589739874	11.0964629043829	2.72780011200806	3.01864808237547	2.82113159718089
TCM_042344	29.8362792106385	33.1502507091231	49.8896147660983	13.683465766634	12.9952683299321	14.692297371325	69.6276895771593	75.0852966022771	180.913207804341	29.5095084448899	42.086841469698	46.2350786407952
TCM_011902	4.79866338498337	8.84824630780877	8.7406668012794	24.8475625313708	22.9536488707018	34.2135773255744	10.4181951810122	4.5753168518354	4.75240178703325	18.2694670965058	18.859467250734	15.4343579029861
TCM_026737	17.5172230179208	9.69313690685228	12.5715613586438	35.5999275628958	42.029102745831	34.3617481027862	21.5888016324177	30.1704981717652	27.2237732275105	78.0803456157565	54.2789818220291	76.5896609707759
TCM_039797	17.4055341360156	17.182991582525	18.6829367862094	6.55428617464201	9.10702704356622	6.28093548056599	17.1236050436177	19.5257026926634	20.4370514222228	14.0368110884798	14.5725043168486	16.848580341806
TCM_040468	7.95382080429109	12.3716732638899	2.66072998680158	0.364647890335328	0.47901177051614	0.162719726942783	2.57272168017075	0.0656320264891726	0.244601213774752	0.00321314251904587	0	0
TCM_036434	14.3773885946375	17.6424243312527	13.434140997764	6.41209916626029	7.10432126104357	5.7362936876304	8.65522986762288	10.7167838644744	10.4285445154103	8.27924252945518	9.95086069255114	8.88438883662154
TCM_015160	31.5392405684156	15.6743792372996	15.9601578864696	70.4871207631897	66.18542220371	76.6111437731253	27.354496408495	29.8355869540478	47.286739539893	95.4914507431107	54.5382346121671	80.8424746994975
TCM_015898	28.7574022156171	17.6592847875148	37.4158373777834	83.1721478393922	92.5403578336179	165.866536023355	15.6166385586576	10.3501632240718	8.49506070549699	96.0742883357322	74.7413901140071	87.0539599592456
TCM_040847	0.720387099182401	0.673531069505431	3.38845210484653	15.5312464053273	10.210832482904	19.900786990751	0.908249114123656	0.408843911104242	0.460285286970594	4.38567162049166	4.81501600362346	6.93173468214059
TCM_037243	74.4985522596493	35.8846442548937	52.4373289976734	358.54497365034	183.843097137849	159.960249196608	292.532856042927	342.067192410854	202.512075007533	1005.5438559413	704.898555193473	837.637805606955
TCM_042180	11.1623333496879	9.594064484429	8.6950899566188	27.6023179138392	21.2960279873351	30.9372598975738	8.84878961479539	7.08710006902957	9.45244736498091	18.1473863314476	14.2190019379257	15.6614948378938
TCM_008614	9.30522187980618	7.72074948147361	8.15664435458439	26.1923451332461	18.2306824447223	26.7176511589619	7.99299497551395	5.95966299833956	7.77915020600708	12.7940448106703	11.7270373140726	10.5194315715208
TCM_031294	7.93921422455345	3.89263871913956	3.28368234039078	17.6917099260938	21.2667363547704	28.8930421441895	8.00767731068192	12.3196255112459	6.45142653663974	3.17666612466357	2.61243774867875	2.79263022923229
TCM_016930	8.78967676512355	8.16855688453687	10.352041311725	2.85886302009913	4.11538095443101	2.84688600106555	7.94591662067493	6.67630975689217	5.5364292972304	3.66255688992169	4.87496454724473	4.3192047742651
TCM_016791	39.1212254116417	35.1860789662113	31.380172630012	72.7212518345513	76.8812480709731	92.0621402196084	27.0560196898771	28.3227799041783	43.6763240143227	37.6769688862525	27.0893682953347	33.6519859199625
TCM_017257	111.468307623803	81.2823601993517	79.8156495902638	205.311664400216	199.569904188341	207.446779998701	105.197293804272	89.6402117203638	106.434219138366	237.19532320664	171.36600802913	213.428942475597
TCM_016430	38.9826494096576	11.6205137864891	17.3593681972014	118.533055799767	81.0050007819003	153.033561159793	1.53870927047013	3.09321106207044	1.35678065529896	1.65997876671261	2.50995515082499	1.71965675338338
TCM_034014	61.2105963618591	49.1791296101129	55.7026396348331	117.445722534801	111.032137793782	117.880597099263	89.4461594784664	90.5940516365	74.8101928435321	116.71387983828	99.5313799918406	109.242324600711
TCM_011281	10.4212195247694	9.12351951794449	9.89637792774915	19.8823322235518	24.9108255754207	23.1486774115556	9.87303281498992	9.83212661650393	24.8046968362365	20.1875907353664	14.3871424703627	12.8999876470931
TCM_026030	6.43903076253673	3.56427979585295	4.53588288181865	11.8132166932453	21.5572644933789	19.520497629056	4.18594504072382	2.83118242084561	3.11776538260116	38.9425784887925	26.8062995490311	26.6480583562973
TCM_016257	7.00636548165945	6.47858496097396	6.72336062874809	2.49605698400504	3.23464189314787	2.66179434155355	4.66628213596822	7.77466788665097	3.77063427035353	2.08890473765131	2.66614740634073	2.14975589244126
TCM_043081	2.02705077187142	2.65597065765467	2.86219484464972	14.1060182374129	7.37074413413006	10.907740300557	2.56755038031111	2.52824750316265	1.05420575207608	0.487460496326918	0.803467213745661	0.393257927615708
TCM_000918	31.8751085090642	23.9931334111692	20.3182576905233	65.3211927375204	64.5872458849981	96.8159489445381	19.1353591861622	14.3380213088032	21.1826187711711	13.6910432797203	13.8974118258763	12.8484182561438
TCM_042240	8.80060238164917	7.70109774063903	7.67517547549274	15.2901501277009	19.9063281568761	21.3344012670707	20.003414780065	10.6312198252046	8.05562206419109	72.3174219469891	69.1903123235803	67.6884335302684
TCM_018646	3.37398324448544	3.31377215483821	2.25935591101382	1.12742997296843	1.18054517042232	1.08129536714181	2.0122940378782	1.64609825026208	2.12854737496151	1.53577543962548	1.73052808799108	1.78425699678778
TCM_043510	1.37051474090856	1.37296323741709	1.11533117546561	0.494406344507626	0.445813228953254	0.276862672746036	1.18512202085038	1.37010151591688	1.85161438370026	1.47042592790997	1.50679942178736	1.39533690202971
TCM_030191	6.97534116553886	6.09143163001114	6.50679246385053	2.14415340548145	3.17786763718223	2.28814745859553	7.37244124950223	8.06325887856132	8.61768733575622	4.68967005771924	6.59148276510567	6.47378929660294
TCM_036759	16.3482932432604	10.6013653792391	13.8071445915648	30.9634462291636	35.9798413654108	41.616362411177	18.4242367555028	13.7454908711235	13.074770470469	29.6560947014384	22.2630016890914	24.6715866170302
TCM_002969	9.37616825367384	18.4027019832794	8.25300547268018	38.0452687603489	45.128917535892	53.7743255257383	9.18571475054912	12.0601387537466	7.61129273795267	1.11981899423406	0.732001943072084	0.92607832464435
TCM_001530	58.0290196650713	54.7594214300138	67.3385890937775	26.9320047107808	31.1665375533318	29.7919886122973	56.177253314661	63.8700950815651	59.9504308302961	15.3742542498952	28.7556226018197	27.8343608504651
TCM_034933	2.44822601802846	1.77328592344157	2.92452304165824	9.70027540659725	7.13176554471747	9.19915473461358	4.37746294348123	3.75783235442755	2.32270906686926	17.47011924839	13.3141567994267	12.6186368904887
TCM_037837	45.4458709996718	37.3629192442431	49.7770989829002	110.184127834703	92.1748694562164	94.4897236108607	56.5338619387038	68.7063783826562	110.392848537513	78.5853465063099	56.8995784532342	60.2452615905468
TCM_025936	1.67794389475056	4.70389067050953	3.41658339412633	0.161705242746093	0.575817757708564	0.1376055653524	1.36333308926378	1.20701727433201	1.6412519974374	1.49945594926477	2.01459252334703	1.97773658245045
TCM_016448	182.507098193283	256.21087000273	225.522044765179	544.421168258156	456.762472356132	677.794688961583	397.41279905373	278.244483972352	430.646666031211	476.382459918856	536.994282451755	548.73657912321
TCM_017117	1.91564586794162	2.23128091455331	2.16803979886498	0.653529437398342	0.798728394737568	0.565556882200892	1.35251568514217	1.77574933169552	1.08798741252094	0.40017806829101	0.58898585775148	0.418261012449162
TCM_000233	51.3043360029397	47.7418923153729	45.2358827007869	145.779121457153	123.429218344286	93.0580158117918	147.997715075501	158.919015021924	114.288681776587	440.264412912727	352.314883106879	430.74586851354
TCM_002926	12.1702091497659	12.9674034097356	11.3526479183009	3.88282515844556	5.8161908080415	3.79878304350733	7.86799764173099	9.15862522004324	9.8313973126784	8.85344136176485	10.9295890300961	10.4193441040539
TCM_025985	4.18171300333974	5.64737690659029	4.31081217109121	11.0823939086485	15.0678448970899	12.1742198435255	8.90418875779446	11.6319176421745	19.523031894204	8.58999756773925	10.6920880005245	8.22385789809978
TCM_020844	0.395780539255336	0.635972971808091	0.569636094273293	2.30196937042057	2.53463112712502	3.55694322470074	0.440286966680443	0.894070787440949	1.65116190201363	0.525251530236495	0.560195767734585	0.366853985503006
TCM_045299	80.1219754921588	64.9888993120199	64.8333819314814	189.656852543708	132.473183847549	181.451722379141	171.377604018122	160.838827364068	116.351614793029	78.033259720347	65.5408717114968	72.9014657576577
TCM_006175	6.72185097262964	5.10642881540315	4.35898330607313	20.8600893158132	14.3562110766229	19.66288330067	3.54540849161058	1.67411248598269	0.906257020293255	17.5653003547785	12.4274351728741	11.3750748706285
TCM_024974	42.8469245349863	36.5765568645837	43.8771305468656	117.442610385552	110.235235332839	287.408951356932	14.1992000739039	20.9919812730756	23.3506998551655	16.5851476934154	17.9545269808169	13.9557056071426
TCM_035619	9.49088847957596	6.25961552612316	7.96933839670182	18.2176073976842	18.8453354098895	26.602682703618	8.85713412534048	6.93673607260957	8.42571141525604	14.049798858683	13.0166767122796	13.3494141113224
TCM_019131	6.88528367933414	10.972822458011	10.8676043675491	2.93213887912842	4.06308144834228	3.02164798144961	1.46505178682856	2.83391191544755	4.12186121556141	1.03663747024963	1.74132549240694	1.32879654642034
TCM_030620	0.53369126077814	0.777181284902153	0.768127219972578	3.18578311749506	3.12695057681296	4.06648677119312	0.593706064461835	1.03932068591215	0.200586793503727	1.23948430074084	1.73111901410955	0.960271225597375
TCM_021267	8.71461224974044	13.3707307268794	9.57506291645405	2.14573605404322	4.32566297095772	2.73303053292908	12.2026364972982	14.8304614294291	16.3032621298664	12.273242049087	14.5192893048311	14.2222475164098
TCM_019761	6.91080733591457	6.43576996471013	14.273924739109	29.9506232216676	34.0952045296645	50.7751590800959	3.70019719186457	7.60652727905782	6.27933055489631	3.62791485679048	6.34381113063205	12.6034516298258
TCM_006991	1.66375635470871	2.84055294877116	2.58464650749731	0.425181949919868	0.832718977287526	0.427599693028533	1.40691007608469	5.14216112266839	2.5892693869278	0.597676312195383	1.08424181194612	0.534247176889508
TCM_024455	72.0787067343576	64.0709911146997	69.6268617555228	181.364583403371	125.810200458917	197.730397219989	100.923789902782	81.3919278446353	106.601523489602	608.418934590624	451.057985913773	614.314977325771
TCM_041919	2.92071838084591	3.6913648809746	3.05926562338148	17.3708894335282	10.6315288125387	9.02879413326622	6.11179626312611	4.74678061199848	6.2528762066218	9.44920786268321	9.65952436832649	8.57882069303779
TCM_040981	11.2648072296194	5.73024679832118	8.35539594522496	23.6899064258232	30.7851681850768	25.41266495437	15.5254019062134	6.43694577417237	8.60255594807008	26.3286204337414	27.1519541791213	27.5698305293447
TCM_034050	25.8456830199544	17.5133095486563	22.2672113685253	49.4133137406417	49.0363777654322	56.8942167128254	37.6320470556215	34.6921336401051	33.7131652829003	32.0483119039661	31.6933681594628	29.3632585953062
TCM_016628	2.50418330447912	3.03555164628863	4.87145785611482	10.1214144182694	11.1759407590068	18.6676032754836	4.64743133537962	3.63671402733482	2.60271041005506	7.59575220610207	8.48605580150522	9.17631589554141
TCM_017339	63.2678716283105	46.0562454560443	46.9123616979634	111.036974708687	134.14260280942	111.414213719722	107.775558307336	162.299715457816	140.177427868101	117.634571543896	78.9303732740149	97.613126311443
TCM_015731	0.867296507615176	0.888447991267285	1.20512583256923	4.47583160020225	3.24787624679679	5.63315035100276	0.831036781571621	0.918810558615922	0.757340820248913	0.380473968810539	0.608679541489992	0.643126478184313
TCM_026823	449.763418988336	260.42318784283	344.080700946901	765.682136250224	1182.56991461954	1743.94627785929	272.639571279878	197.604261884821	239.543166943338	120.190978403004	246.310430813815	197.614785613225
TCM_001952	196.894306677239	251.831533412314	223.366098138922	418.626580215156	553.526881580412	641.413282468389	319.58624216539	230.438978894762	460.873135357529	160.510503241942	199.494553144379	187.152602916088
TCM_041439	2.3921367461203	0.446701314259582	1.35485943830638	7.1969448995169	12.4675153638551	20.2765676349428	0.282745912274836	1.28690879543542	0.42987253611612	0.421636155307377	3.14780906463058	2.00942974957895
TCM_019281	73.9672098465172	50.7696456040096	58.5460426825165	23.5247602875986	19.1536149131169	28.462936837647	15.2241772954257	11.437547850124	16.2444518012037	4.15454655938371	5.59823397432594	4.40482762218995
TCM_034836	4.5333157880311	3.95653405094503	4.01615708772492	10.2112660859254	11.9114917408297	18.3152295321832	2.61036749418633	2.24000801081009	4.32317022456567	1.62192930473186	3.4935862234456	1.97556138910341
TCM_023890	31.8033419165264	19.718226219131	23.1992318541698	67.3704860079362	60.4645915351773	56.2422891749783	73.2288634293416	93.7234531583055	61.8008222376119	112.660321051601	86.8724719896462	99.4595879005339
TCM_037201	1.57117067625835	0.968673409535775	1.2260573336929	5.73485804021874	5.40861462081103	5.07343961277024	0.264119920427651	0.491256356258003	0.613486077342112	16.0005916355704	10.3703228579524	13.6329414906779
TCM_031622	18.8277083871792	17.465563719472	19.1179100240857	36.1469933243611	37.6190545902158	43.804127962022	12.2251068175751	10.3841497208032	25.4075609861271	19.0086206977073	15.5640994298451	16.7875192916331
TCM_032557	2.50347289786792	4.98658062868498	5.41959790209528	17.5518361984608	15.9472932188081	17.3226864184759	0.946898012597003	7.41318206688652	10.9304153844435	0.653718782952927	1.74302441029513	1.86929221385181
TCM_001949	323.542678193066	370.779956181153	274.314065843023	692.760350127189	639.330720987243	799.143469565472	82.7315738662563	65.1432098501552	170.211188746655	85.566728087143	58.1082564954781	55.6304971963187
TCM_024845	1.01194810468719	0.153837388790554	0.54017198694305	4.54481653033787	2.84177731743777	7.85774035766643	0.91231526237256	0.486462814166668	0.23914445282049	31.0013348023016	22.4455873849401	33.4077736812088
TCM_039208	10.4898256074763	12.5469038845836	12.6989556305817	4.89838126383726	5.29343760038155	3.70024912900613	9.82382383705618	13.9710878832207	9.00512511013653	2.51728713279594	4.52169880696193	2.5754222117913
TCM_037228	1.18203051157836	1.17589853051504	1.07960069907634	2.55498206146624	3.22312798038156	3.30767119121083	2.14741069618384	1.87342774080497	1.30830443324975	2.92228119263266	3.93786192544399	3.77003349560274
TCM_037407	24.0521296823416	15.5433180674819	17.7947776981903	42.1057130383394	47.381030725357	59.9283881436425	35.6033652736473	22.3747526886056	43.8798533029891	47.9306611661086	38.5413863777895	37.3656957060169
TCM_030733	10.7229355650021	7.41461770697793	8.05818025449039	21.7228835143062	21.2832967416964	18.5463797931755	12.5369828584088	9.40576952874196	10.2989820157096	28.519269611453	22.8400633372628	26.2196488192261
TCM_011510	1.52150723534214	0.886512970669629	0.481486788071359	3.89614930798193	5.62226000291388	5.96253124308853	0.84039142168913	0.383780682837316	0.293189382984143	0.0227030414769366	0.0968537701878282	0.17908625931925
TCM_037996	24.7712055157457	25.1109953087351	21.512553239284	61.0981037065792	49.1313976248352	66.9616041175667	18.2701479693717	16.2648946584229	15.8273537274099	94.7940404034172	55.7760472244295	85.1460907137075
TCM_032976	37.5100888891955	23.998696187677	22.0411079468263	75.6158314536001	71.9797960793769	80.4330696091165	29.6893834580583	21.2807676487932	25.1272518403947	55.6757809105546	30.1649442186733	45.7481258076439
TCM_031234	16.7500946132944	12.044825239253	13.9079266688755	39.6121145834958	41.7622664058523	93.8175316390926	16.9153435995064	10.8174479424706	4.53399298572717	18.0728946785575	23.9079388595062	24.5507670042502
TCM_042738	16.4840073630697	17.755628918402	17.9042578931739	6.8366997007987	9.31633288295277	6.85784755337427	13.2468858443929	17.8926731701609	17.6695344943352	6.04376715533037	8.38843544044431	7.04776815585942
TCM_004685	13.7610425491173	15.5192417358706	17.8475110471835	39.2557405459005	36.3356244926003	59.4725741356035	18.1454919581357	9.5712513964905	22.2635844813673	21.5403144643002	24.6188358489986	26.9148201103512
TCM_003918	157.302231091689	117.815850120655	136.168482036198	352.964548600851	259.261158772	354.923102135823	184.14527448911	134.805481441249	156.337281090643	256.123804150549	204.316521298017	216.517929773258
TCM_010077	0.199310961632578	0.616768750701548	0.293503153072596	0.019447907571733	0.0288551006446092	0.0165494962988404	0.196003958904639	0.933675635145293	0.601719607384697	0.0889969993832925	0.0549524355457153	0.115464906332497
TCM_008086	84.1582268110621	113.844019090274	95.7495265398702	201.648129687485	215.873560936459	260.241126151216	88.9086279675442	76.7720557213476	111.505658813313	252.466780271293	186.738412140527	226.930398266351
TCM_033883	28.8055201070031	32.4856859549611	34.559284817742	15.8444795866073	10.3982581250261	10.3300394288213	18.0971462490531	18.5340059777977	18.786317275803	17.0579914459659	18.7367168393651	17.3475880655929
TCM_033524	8.3835456427354	20.9966071114902	14.6328199912344	3.86203705159414	3.85368468840719	4.36990818572209	8.26665328990287	8.30480330685955	10.890355844806	6.80766465561159	6.34482147635772	5.30652893066586
TCM_021226	3.51188194489316	5.77125231936523	3.47598476898295	1.13237251242347	1.5238253063966	0.873971696681681	1.58478767668265	1.48095241477124	5.72288304073622	0.608892994739433	1.40027258801401	0.919338218535305
TCM_014157	19.911246930852	15.6771821752234	15.591197092655	48.120740875314	36.2708425474475	42.2332027958531	13.209901409034	18.3888955550303	20.6271330957304	45.8549715680481	27.6507436002166	33.5074706517866
TCM_034928	5.50889300649492	3.58984922212081	3.79179058633804	9.8753087367765	12.7607361554619	13.0126930742707	2.56082103692692	3.48049850857644	5.45444096914045	4.32870242290281	3.1621129044525	3.07934918588578
TCM_041810	4.04581971620412	2.74457238290961	4.29208189912695	8.39376636287499	9.54662829303239	10.8217074354893	5.71299186034136	4.87903978495424	3.59837920109232	8.76273284589664	10.5788188577684	9.15029632420338
TCM_015228	54.1366156246506	30.8679788324388	43.1622792473169	132.586224456608	91.7257331854199	132.569179183803	61.3120606042509	62.5823113138477	54.9179259146819	54.2205844994494	62.6588296271318	55.5052066571807
TCM_004543	8.87695937306125	12.6297905398963	20.5052764989831	46.0828047301167	44.8544429359026	67.1566727080298	24.4904805506598	23.9139080071225	20.4075698116178	46.0599036809043	43.2781615946984	38.8821171509274
TCM_033981	23.6979025801267	17.8880573322899	18.7796077239563	50.0953151825582	40.9213408167812	44.7882923272846	22.1520938430137	20.2428139662295	20.4210653113555	45.8903974993576	38.47211312221	39.3670332933058
TCM_022885	37.2732592156526	55.9367397909142	54.5475947445464	176.404774294982	99.7436295247728	168.329070879169	136.817175135472	50.9366157199914	37.6987113854411	173.540210037665	215.117920867766	193.884880525089
TCM_027422	60.8926465408779	29.4523152040362	40.270003564736	111.377191775325	126.010497368709	139.894680244743	21.954225524764	30.8989359079309	38.4036470586787	49.4291834692884	44.7713518109634	41.2055753628806
TCM_037111	1.50080645663	1.95378917580719	1.73405590801349	6.05294624632908	5.2581317564565	6.93702886217435	0.737952405225471	0.819817217578819	0.671249376832116	6.27820179128286	6.43256044234071	4.45157273164992
TCM_015143	7.26677286090495	6.817899299886	6.62598800827559	19.3765960982839	13.2368354907792	19.4777213498941	12.8151692404667	5.92871443387344	10.378567802706	15.1003789112817	8.45850086678595	11.3651290438538
TCM_010695	4.57477551321121	4.34044753392488	5.19989393377899	1.66651126272282	2.11939143583764	1.53391021971734	1.70067174713045	4.13683345683582	3.01488056032838	2.8137648232971	2.77818186212178	2.75021348001233
TCM_016008	2.28887421637048	1.76066833289122	2.1311811530153	5.66118140701227	4.54450440671231	5.54148220853373	1.67437801628953	1.9984817088322	2.74813340425154	3.2156591830454	2.53436792537876	3.42717810881513
TCM_010158	17.4491285912385	13.9626463078911	9.50733810677307	36.8247394285808	38.4781748680547	72.9170328716487	16.1482755807719	9.88918459212068	14.7101287584163	66.5367525451886	78.8887451739175	69.5913124762529
TCM_042597	9.82177048049427	5.3191472167499	7.15993734097779	18.5146727541051	18.7374961693037	21.4334086881932	9.61187004260225	10.0345321946751	15.9671948702387	12.31680118255	10.2839730902028	10.4254604735174
TCM_034937	46.2101399436028	56.2728328605389	48.7137789069894	26.6240695693754	23.6749943987521	23.5421569639046	31.6355203485722	33.7760561197513	34.0837110704867	32.9506279265349	33.0337606878982	32.8928491154793
TCM_015149	1.32418421768255	0.565199251322011	0.857133744330481	4.4299957176743	4.54621388823228	9.37207465200242	2.0391798840413	1.06465203896429	0.694991316205599	6.62410510179648	6.68547941499889	4.12056752451357
TCM_028001	1.67365074486452	1.8049532448932	2.15873670941833	0.758473313138074	0.885208434755932	0.620728912219778	1.42854050840757	2.22371163656616	1.09788148988671	0.453638867931461	0.738313107757729	0.648972227805253
TCM_004921	1.55219938621497	2.27944828263794	1.43612600719815	0.127096740608552	0.477723342649971	0.216309855498607	0.968910770823428	0.409661096043411	0.977893926100809	0.979565030928135	0.511484402967935	0.784774491714299
TCM_010610	3.43707822677329	4.512830117762	3.88943500852597	0.749061652341034	1.45491319563374	1.08169183044908	3.36553163729985	7.43956349772953	9.27486683433035	4.14948579079711	3.77833106334154	3.99446802870396
TCM_042419	126.183666717708	85.8276501724766	81.1103888879774	341.106615091461	210.524267094184	263.318213842757	109.204115210032	120.890915093754	127.131854388374	488.892743894308	257.251361920487	343.061220077141
TCM_008926	0.623527071507627	0.500967487456061	0.343459120078561	1.51108598271321	1.69921283446833	1.52952265284332	0.134104529423287	0.214520800428443	0.152328412198809	0.241354278843344	0.232895880058886	0.24364774900214
TCM_019675	9.25199349167645	8.47528890775489	8.38423687988722	3.35914339163252	3.48880177476157	3.43702371696991	8.04517005269199	11.1325472316976	10.5071219069437	4.68095436997202	6.96466656532474	6.26801907617374
TCM_041727	3.55702947594985	3.20595946855054	2.65369185737683	6.34967437067287	10.8645929284185	11.7957946572425	7.25884134516151	4.79801400925156	6.83934404425794	2.58171122055054	5.85526798472124	4.2478344127309
TCM_022230	8.16572925187193	8.74849766694636	7.62334033604484	19.5361825330383	16.280864919282	23.8447948456949	13.1004464677137	7.80163386233565	11.4503200638563	9.86570342873039	9.6704000967044	8.88966841497393
TCM_002916	7.38239408043389	8.35234652727157	7.51478289571669	17.4329416545924	15.4314375019205	17.3819423634226	6.5216735917027	8.57082704155119	8.48076135748354	40.9971854706641	27.1473168085685	36.9325582970492
TCM_037062	172.437486672109	193.888633317733	151.132137046671	344.322195092904	330.510568131494	361.88286596225	199.437672931943	203.443739058239	328.696160365538	156.696392273816	151.527723458857	156.778827142796
TCM_000405	12.5255480988693	12.2485696275695	16.1092902751249	5.41744738773578	6.62403202230404	5.01737480186759	9.23481262427606	17.4948573355942	6.41102304194403	2.23230656150372	5.51612229920507	2.91414781153774
TCM_006636	18.7873908754498	18.6131584592293	16.3768351871678	9.49226100991452	8.58027510174842	8.51253253316032	9.35087193121968	10.8323539311027	11.788887219155	27.8567455969165	23.8580425688722	28.6769720838967
TCM_027739	0.0417245482977987	0.284947464496285	0.283583611156149	2.904195577168	1.28061597060126	2.26349769201418	0.647046975274619	0.621602222999801	0.346574146336014	0.137280944420115	0.64840508062979	0.232050067926432
TCM_006808	18.3516640517262	15.4343576777503	20.9750495066092	5.44300945216202	8.85288907008145	7.42341869182151	8.47658441912947	13.333963042	12.2241439464918	3.40139821105163	5.4188595443431	4.91550994359249
TCM_038401	88.9814033065607	74.0316483574224	68.1515101451805	193.040677117773	153.147998060294	262.158410858897	59.3674157034187	28.8601600247278	50.7212005127193	77.3839923005164	73.3619904736334	73.3719154315946
TCM_046998	33.7143914612585	30.6512435573672	33.4547405115213	72.2638644015943	61.5003063569821	78.8504860870797	39.7859955780013	24.6111734023245	32.2584371009405	25.9091793056825	25.6047788702713	24.5314821093
TCM_036844	12.1196500380223	15.8128855421754	12.5956456657476	5.7291285606178	6.52949451167723	4.70271349199481	9.25656052323244	9.20302518426731	8.1753401691454	7.50989943878512	8.15278212050927	8.32003759775528
TCM_021793	22.5724215913121	36.4583512886872	30.5206429741258	107.492296280336	61.7478628363727	111.305750559875	32.14493850072	23.9605826437682	17.1695942916863	27.2818107921025	42.6753519492888	38.1257413673525
TCM_007570	24.157780795635	31.2502435989841	25.2285990819996	12.923314087092	12.0569134724164	10.4107707480331	20.719202888874	26.3959377120762	28.0951562675882	20.9415471412898	23.4236111711615	22.4658108311036
TCM_029472	13.7566458492294	11.1500314990279	11.0075588768173	25.608693459433	26.0180341309568	26.0047134323926	19.3737217751501	18.3625213902081	20.1274626575481	37.007313012868	29.8954701655322	32.5901909764713
TCM_001500	13.9799937060827	11.3347630631918	12.2571028001994	28.2090226903503	29.0586865968932	52.2392392534144	20.7290565628861	12.961791809046	13.6031077644012	26.0896435755798	30.9101549470938	26.8543585979938
TCM_005229	17.7983948028211	14.4975894972488	15.4543383625722	6.88833582599131	8.43175487181658	6.14958847704512	6.606791617423	7.29306649960715	7.64938422035602	11.643075586909	10.8417658960656	13.4083731495297
TCM_036022	1.70357728580634	2.56529592362617	3.26978024172633	0.78467759879309	0.612755707393706	0.550587256092277	1.45679237405661	2.08080226159574	1.79836883404518	0.646546688391752	0.986601975202882	0.735590368202044
TCM_024826	38.5191036631926	30.969955164369	32.4254281220821	75.3449257203428	63.615089178586	94.8279818992326	45.8365811467189	35.1635772340896	42.0792320055121	39.4852952258288	39.4250000570035	38.2059525277312
TCM_042639	3.56322188273881	4.22346152033627	6.27220222321835	12.1731049114451	13.3604773847412	19.0149505993135	4.96430365471335	3.8189940498027	3.75080697537911	1.32538278739868	4.47198545173133	4.08691230744505
TCM_020837	46.1704407013748	44.0458234865191	42.4870656261291	95.0563423985054	84.4563769437378	130.424692403185	60.527161230786	46.2024124801859	55.0772061495193	75.887230524384	67.3352329034228	67.8558705911411
TCM_026847	422.235025859376	365.39946784959	335.827616899723	718.686312165458	717.082509237287	912.462550513537	161.537140509122	97.7211812141376	301.102121279614	1466.33166363443	1156.8173914443	1555.68088798812
TCM_000200	6.08837796590327	4.78304672547335	6.08836650890344	12.717972620976	10.9372592329364	12.5760346570051	6.68625943588904	4.7416550525427	4.61917504300277	9.05333808391543	9.177557099105	8.69003825806128
TCM_011979	3.71236916887045	2.90052138325496	3.02206107118702	14.3666893207678	6.95959412859701	13.7232730309021	1.97532039954059	4.74943987284554	8.50297071572148	2.57299517983429	1.79790637675405	1.60387546949152
TCM_007764	6.42634005252441	7.9893673847471	7.21017784827701	1.89111722986111	3.042158114523	1.7786727172989	3.66527925985749	7.24367323932668	7.03895315315238	3.90752114138026	4.83223485149077	4.13656655547227
TCM_029795	6.13689845776248	3.27425214657529	3.36887090324315	15.5077003775624	12.9852583608969	19.1414816183616	2.94611598302498	4.33687569025739	3.84571358120867	186.770931424606	185.530245531794	157.797537414667
TCM_046732	34.2737361017632	31.0389202397739	32.5175874125717	69.7937521882831	62.4774907490102	90.4079253078551	52.5302945083576	40.2561439657014	76.4367375490529	74.3558421410172	56.9520775889576	67.5155197633571
TCM_005216	253.162280805435	222.022103317956	242.525152631109	460.281900460891	442.848438852691	596.02373569134	519.081492573746	316.271461078276	375.049199326831	462.122977480406	505.678354926543	433.622126931245
TCM_038230	29.3675575506863	29.7652475830168	30.1110287703492	101.189111223487	58.6012890779712	68.8368893955146	45.5505055988708	62.4026550969948	102.247171342497	57.2095791686992	37.1511787004561	38.2825519388308
TCM_034861	5.93226950122492	5.26534392450271	6.23031773424861	12.3435901825081	12.0123851424478	12.5047238853906	6.35986658477507	6.09993446926416	6.43861505764041	24.9470874157234	16.8384887706014	19.9919462527737
TCM_022978	23.3833895619037	26.8629252139957	22.3549420323656	44.1766415806556	56.4699077961408	59.4874968356422	29.9517387564598	28.412346852549	19.7618844020708	58.3835830434466	60.3140984569458	59.8350666694446
TCM_025825	64.5820715231942	71.2307795839033	37.6439313882219	142.879053423149	182.711605727774	153.239112654136	11.133656604712	39.0336171056116	26.5673437567237	18.6742835712111	4.63646875946996	10.9585367006406
TCM_041341	8.79184729822236	14.0744107897824	11.9779720870712	4.48712413114256	4.34091010385966	4.43639223572597	7.91755623884482	8.79132171437469	6.96770955985136	3.05477847277678	3.93759314494894	3.67733697952545
TCM_004913	1058.55149418635	441.358267438484	729.25145799059	1817.44259867215	2640.01373730334	3970.08040033297	456.555042004911	353.970334442738	195.859992051616	306.805164332222	374.562709178251	262.035004578097
TCM_041634	9.95962275962112	16.7320231966849	11.2405957004232	3.57518120349253	5.38073832429087	3.96682813427065	5.94920748766107	16.0640194617198	19.5079793087292	12.7022198822342	10.4725044847841	12.6232242757554
TCM_011628	14.2806620112269	11.4864986888037	12.175820943503	26.0416529937386	24.8665472740444	32.8602396362178	20.9518969264786	16.0237084565745	25.8674183894676	51.2606326173561	42.9726111081313	47.7949534731612
TCM_030406	1.23856027578729	1.13282685603316	1.88401863772611	4.71903720936216	6.6601477489349	14.2999427613331	3.01156285209423	3.95395098238971	1.63926163605317	14.3043500067739	18.7595557720119	10.1273279645036
TCM_033854	0	0.0744029490629188	0	3.17501256868377	5.04729145645779	6.07910808712381	0.39559294748497	0.403964703934686	0.278444185945174	0.819327541301001	1.57290522785033	0.888665815688632
TCM_000081	8.2324524029614	7.34568161627413	7.77538618785837	3.78017574642406	3.7391289599339	3.05183469971089	8.85763335084673	11.5266235774163	9.88541505230851	11.1823164749323	12.4242250215911	12.6258647659549
TCM_030170	9.51231705657371	9.44420561699351	9.27602490481237	24.2131576132989	23.1119822316358	30.7923689826068	5.70967852587051	4.44989992094761	6.27600471836003	2.13831528792968	6.21974826478601	3.83351606064756
TCM_035049	3.62368631412404	4.87346348776963	4.36722335012998	0.976650757228291	1.71741486231078	1.64167110103262	3.11277059339544	5.84797000008067	3.34567269737999	2.31742690675165	1.56101180457736	1.93283669527569
TCM_032794	5.51056109369027	2.71868375875905	2.9606885227665	1.29608548785913	0.508766978810945	0.790284051326095	1.12743990033217	1.65423546261254	0.518741518415859	0.704212021748211	0.393226306962582	0.512598600049488
TCM_000780	0.568421382607692	0.921949586214428	1.69985770397367	7.54311992249406	4.41089383803485	10.6352926161897	1.76296857031345	1.84418669187574	0.762694944110694	1.54959774115624	1.93763687488809	1.84406938038155
TCM_033862	0.395506642688377	0.590846948440825	0.448014444515596	6.68925217051623	7.55821292051074	3.1745642471775	0	0.0654684694251891	0	1.48718276404215	0.892194141847876	0.824850241452779
TCM_037260	84.3341856563217	64.675015971638	67.7397840107581	163.332538944587	138.065117835856	149.541343410146	51.1899064058889	44.417838486936	52.5579150077056	197.444961678	154.265705039167	165.717348509308
TCM_004275	1.41290064816295	2.71379669113748	1.58269545759329	0.229774627784641	0.386375380005691	0.217255840338457	1.03912423663914	1.0394593544493	1.90582878438792	0.627203704898532	0.92469828688666	0.400166394656322
TCM_033982	3.73457065844353	2.64979999960271	4.13148357489815	14.1344335291776	8.7630633201155	13.7461871714494	2.01791538546023	2.72965197129344	3.09892540004934	2.05169613083412	3.69561409676293	3.10197184783767
TCM_007082	2.23786109870945	1.94782286937046	2.84313324718326	7.37859947228643	5.37433486147719	13.2987067913759	0.705362215238678	1.69237763542068	1.80134645373258	3.13492469653115	2.00169274288244	2.24716022333754
TCM_001021	1.82124130609434	1.256334974796	1.7421149545884	3.93711983042107	3.83518393970995	5.36667442025303	2.24747634916121	1.94890503104378	1.26945473141984	5.26587037273779	4.72166672525427	4.33969181910884
TCM_036795	0.709015612291389	0.662221058758645	0.529130912067902	0.0868175035491097	0.125591897151332	0.0554090182334916	0.750886230604713	0.447363233226569	0.602249547227227	0.752763712977526	0.769392178659243	0.757707793044907
TCM_036913	1.92163560376545	1.54577734940706	2.67908135162593	6.1540085681595	10.1865247798988	6.95518917003128	3.13094920748155	5.16283856406116	2.31395513822528	7.05203243384232	8.03989716811059	6.50818814881607
TCM_000668	30.127664475825	25.3266244643917	27.0938571445579	62.1405939337574	54.1490448759558	52.5744208939948	45.5812014432331	70.2444479324365	73.0378010463448	71.3217908903003	53.320382138486	60.2786733826694
TCM_006698	2.3959486512278	2.41198471936515	2.54830575153914	0.637400770517148	1.14263631021452	0.698440598647744	4.54383583160996	4.87032834605913	3.44767647073799	2.20183761740798	2.77223200664928	2.9922175938928
TCM_001626	7.78876111733843	8.13363858329208	11.1013142177014	20.8567893214583	33.9816357955346	63.3752041216405	2.05932061351431	2.80386812499653	2.89896903104873	9.31221566060939	3.56329751167893	6.93913217263296
TCM_022876	8.16788414882053	5.02219906174702	6.3665897324027	18.4291644936777	16.4723011950319	22.765037219465	8.03668196710971	7.41255621783064	11.8609113187811	34.7398854829786	24.5098338902891	26.3129006635608
TCM_036760	13.2103846193941	14.4277264557034	17.1209104748791	6.78327394515017	7.54832049406775	6.03176199831979	16.2639221501476	17.9204655815686	10.5367938027199	6.47079070146235	7.60609510853688	6.90980056634806
TCM_045556	0.507382443646559	0.295796326733101	0.751371301245866	1.69052388819537	2.52258403461163	3.67179736015351	1.05784083822101	1.29463416294952	0.292559677912525	2.53605485280695	1.84867647467684	2.28267173466125
TCM_021191	56.1005517567675	43.2602059735268	45.407751556033	102.300721010523	91.8177488355619	127.452977648665	70.8738815489272	42.4698730946531	46.3633805553004	132.609826571015	97.2797769062172	99.0431880831453
TCM_014274	10.1554570231964	9.96468067806948	13.0533986347891	4.43448821774073	4.78591386317694	4.75576483006284	2.94928670669598	10.4958686468744	4.68382898500632	0.965636030819037	1.61503661788204	0.952141945380678
TCM_040596	47.4652191557301	41.0760180864175	31.4922897672754	91.7938083044199	79.9377199489405	105.331849810119	52.9592097048976	58.3400188705674	70.5265749545712	105.702047041153	79.0321566855924	89.3579563897026
TCM_036486	35.4584696264233	25.4513946194896	25.8507604663926	78.0569248926185	57.551753989954	74.9134837639382	24.270802969392	18.9285114885529	25.5172755805961	33.8517262827935	23.0031239005223	28.5453039763099
TCM_005725	1140.33493949144	616.11729338111	546.707953783795	2555.61709724893	1810.8305211737	3376.98401712511	186.324278265421	208.225442846333	171.273550085658	317.884189160401	239.2245860176	234.123048533242
TCM_019365	0.387645155501182	0.474312672205407	0.409835308896872	1.09271497953469	1.27207708022959	1.4591690523202	0.513171721081288	0.547559700353877	0.396292186453927	0.00607342510847986	0.0194324443370483	0.0898282988623625
TCM_034551	0.220598494716	0.602609104763754	0.501588028895222	0.0260909740818393	0.0696807008407896	0.0666075479957759	0.48545630315854	0.382420129557554	0.535608311047388	0.173439597473385	0.237254759791305	0.163580426940231
TCM_018956	4.34386043205378	8.01361792806015	9.69580517112469	1.8964440427771	1.99215443264055	1.12966577436642	6.92483690282784	12.9138015842635	2.08626169053074	2.74056536361831	1.78296368122281	1.89158752100585
TCM_006149	67.7771925289422	56.9038863648589	49.3585012477054	162.8421036393	153.113036809865	105.547096485076	126.44542817143	119.870519673078	122.011818058342	212.843060043152	146.899318719989	173.792838426839
TCM_007695	76.8350099595853	109.2448706108	106.580956784339	232.891264748935	189.445046327544	270.186788004749	29.449601397884	26.7276310683402	117.915165160549	1.78401964638121	1.18276439321788	2.23451874476673
TCM_037292	2.39374941340375	1.26172122796484	1.57233250707658	4.03394673466176	8.05678378173785	7.63030750968279	3.02609160060697	2.648684076376	2.01191511745202	0.528580370377831	1.65902415143962	1.42956022185153
TCM_032364	359.574981474161	419.906473072236	453.265412923481	862.825132084151	727.601298227357	954.016970455464	431.482963689801	277.065328880756	562.205438035602	657.874767405381	896.695897315268	692.905115171859
TCM_010011	11.2353120305916	11.771194465794	11.5433091736467	3.38334050333584	5.67219102733077	5.30996736037813	12.0919979001452	12.8677254251902	12.6510430460439	6.77766913300941	8.21997024678929	9.12230706416985
TCM_045260	37.0185960038223	25.7075848301089	28.3648943593564	60.6152121836805	68.628992147149	83.796406600511	28.1956096479569	20.556580930709	32.0421300802567	49.4516374549816	47.3909890464624	47.3079755112076
TCM_037901	7.03968019998757	14.0578648950611	17.5434032269077	46.1205465849326	41.2033696781987	93.6639135218481	15.4053022818666	6.07611745616045	3.45377884489687	29.0703714173144	45.6243343334791	35.5388645697158
TCM_029437	20.0794853406167	25.897078640139	22.6235607147041	11.1815660027559	10.5466446694505	10.5629222818192	13.8737026636984	13.1087800975575	14.2841867389874	11.8544227198452	15.0024384504203	13.704069881064
TCM_007940	79.4433930415851	63.4848402523655	67.1114595274815	179.762328186073	139.515844211471	139.898991441607	71.6141634245459	94.984029826695	156.713093948861	136.898380822485	82.037530589905	94.0864976117206
TCM_033730	2.39068392455408	5.63444594383278	4.89808018138252	0.473306864810412	0.601929634824913	0.575382517080118	3.57763498222384	10.2890177147423	8.70015093364029	2.54049440809763	2.29266221373944	1.78239871079534
TCM_021495	14.1007378286257	9.9639439179454	10.4787900975087	29.3806038298949	23.9303190125956	28.3729166728052	14.9169983894517	12.1925444044718	11.8351646133258	16.254034818878	11.7022985990713	11.7933763727121
TCM_043681	3.38500974469229	3.14731018650894	2.95680776684579	1.07526940876443	1.56486998735522	1.25715386605035	3.55011567366414	3.80686433500978	4.13278384954051	3.43204756794666	4.42415622663741	3.95698375053147
TCM_020965	62.5203514772408	40.8877050932379	55.1215417390449	114.908662825179	116.419507207519	109.638972972462	158.911053736585	125.97036169688	103.667015083014	191.248504062319	146.025834432986	165.182754926716
TCM_041599	71.3489775892357	53.4276495930534	53.9376028418995	159.75789875898	130.47785360843	116.408452732158	145.064775529861	178.607038741943	175.27320962201	167.031686232302	125.372259783708	131.630401031269
TCM_036028	10.2127926183069	10.7528191498362	12.780072833917	5.31798895854453	4.64840286843168	5.68754265078154	1.41994949664001	5.00413275744928	3.37710013936023	0.731358179971139	1.52288525681353	1.00730382130953
TCM_014983	18.1443292737997	24.1135959623601	27.4250088253143	10.3723082496637	9.52558335035929	6.89885430447962	16.671747173505	14.2587675037026	10.9783776584692	10.9833919818096	12.6787921403823	10.9785525711534
TCM_025125	68.6544856641517	74.4313343890873	74.6583496228683	125.391722494464	164.902351749765	203.293076611915	192.07919685334	69.0956812141682	84.0881445562616	206.3249148664	151.854539726484	175.294662398986
TCM_012943	27.2115213046031	24.9595939588977	27.4604684759852	47.3351126311244	68.3145029688008	85.7784815911065	18.5530025758455	27.6467538241014	33.7694518535833	75.88306821468	54.3607426937937	62.7514550613115
TCM_022831	3.46516297222689	3.77071256415957	3.65776971075711	15.109933254225	7.6297405802959	13.3639199973526	4.1191595745401	2.44563929635909	1.0705232780028	10.7029631730145	7.13915722349543	8.54154521875482
TCM_046961	28.9686607391997	15.9499807335614	25.0360297753599	54.7251977323883	59.4084289182743	94.1993016757668	21.7688871549649	16.7488390509914	65.8538639446717	104.57435031418	70.5757964613625	80.0805792232002
TCM_020727	136.785245167018	78.5004068449425	88.1183649628105	263.397315568647	216.216266573347	313.175539482399	85.4009152199538	79.0780931622017	118.076189313975	487.332231082548	373.984806177047	446.021976646377
TCM_007777	48.9037783892886	31.5681083881241	27.7040932127332	108.933506800871	90.8309669202098	83.9172796848181	46.6896810229192	44.101197716543	86.2219824540853	144.483291111298	116.809278862903	126.348154172533
TCM_006308	0.530014532431496	0.185093331514018	0.152823928043199	1.78657143705552	2.20431463485349	2.37381809298885	0.20046939906333	0.175467294180124	0.0923586366157211	3.57826708762292	3.35739905821861	1.80879321989338
TCM_036823	14.4939450386886	10.6053006935061	12.3839938311549	27.5129089065822	24.4607707726738	30.0756302761773	13.5538386101579	9.23117707674036	26.7945363636073	60.1836641758325	45.6703477115153	59.0355626822973
TCM_032503	0.495290739491551	0.765725267484494	0.752845397904466	0.209797458100541	0.278483605114512	0.250261331013795	0.330015775370009	0.670186210164099	0.471012998520115	0.136701635124436	0.228077224615482	0.230880191663177
TCM_025032	147.951199520763	167.519443097357	134.00281097516	365.785104629045	264.013476622329	338.745833291453	171.419167709037	130.720769375861	167.483052060904	171.578450141585	143.326219296537	149.117187517981
TCM_016416	27.8021563667853	27.3984085703763	39.2004747403307	12.1339968260908	15.1914074259415	10.0961533404673	12.6994892489671	31.8373792834282	12.5804362321228	9.32412885136834	10.5381483873968	6.66895779010513
TCM_008153	3.39302558445149	4.3103526649207	5.07600803577954	1.43653689743547	1.8250177025843	1.52805398084386	1.51392608934864	3.90679731476004	2.58683630813581	0.735232339114682	1.1300931988954	0.650329955762542
TCM_027435	4.12853425262429	4.20964053908619	5.95838833680651	11.1901288839889	12.9724245328257	17.2673078498086	2.08206814465774	3.31575038943883	1.58762035845933	42.3319229672184	35.5283417694263	41.3505983615883
TCM_030654	25.8761451808672	20.4222202510875	17.5868906736091	55.1027948206844	49.4781164559399	87.7002329996299	44.2272094555941	34.3471767757152	21.5245443326083	11.1297657192289	7.22002659049555	6.78818663436243
TCM_041910	5.81106909935847	9.00750890019981	8.37419349928762	16.1721255147899	23.0501722901025	19.6149673438706	27.7800116157636	20.9016536576465	17.6992483290363	41.750564490859	41.1113504364334	44.1032997648666
TCM_021089	14.5695844353975	11.9126351830363	9.13631128439537	44.3886805322869	25.2760128579665	36.6842729395402	49.2941055251648	38.180363083482	27.3774353986532	37.2742662794068	31.0020113483039	30.9412214396576
TCM_020791	2.98041897592757	2.64515937953668	2.26476188197723	0.845811865760513	1.13433674236695	0.616934251091989	1.90330849087739	1.88395668007919	2.3358861781609	0.896874400297558	0.973472129033374	0.954775466052068
TCM_029543	0.173092898109913	0.306890063748262	0.307683564984175	0.909443313848682	1.02550773000678	0.98764991796819	0.438142579326598	0.458434863418661	0.204177698871192	0.287881862140954	0.153517116557758	0.141929457637475
TCM_010714	0.796979980417312	0.680347163537157	0.919202049954413	4.33603713307667	2.47547268785014	5.81547329763119	3.94618580619244	2.44660185308789	3.10163505156909	4.1546565902794	4.10417851170922	4.53312093901851
TCM_019033	17.4838757897245	23.361221293221	19.9772679947637	9.28940777664294	9.77898162433688	8.86678531397022	14.8278897828642	21.4632047686835	20.3821915069466	7.50325567933474	9.09120349738135	8.7572932879666
TCM_037586	10.5653306144734	13.065293980247	12.3722737161895	2.56731835137139	5.82856454420511	3.79447732929696	6.24958766940327	4.54491549942336	6.84715300777552	10.0118117468558	12.9971044646034	13.1537865899463
TCM_042233	15.4910513714337	10.6314084034385	15.1113235705817	27.1122290224136	31.6578246758376	32.6935335205012	19.1310290674956	19.8562891927079	15.5241674060082	17.6328331412782	18.3271546637918	18.7674259482059
TCM_018557	2.46060753219652	2.06652478989049	2.55455556167623	0.973850198599009	1.00529092828609	0.811080628841254	2.08425223075967	5.34638490231448	1.96904662895312	2.76972189279812	3.08971130470735	2.66458683169178
TCM_033786	10.0431325148071	10.1165950551993	10.3082770051312	3.83733950710674	5.68126391433092	4.42414874265075	8.60494632399922	11.0806413880583	9.71327400135429	4.74039506038436	8.25669253703104	7.33949554466684
TCM_005233	13.7658940985239	10.9364710567505	12.9755848725418	30.1325038447046	24.439062816495	31.3151566400882	19.8007614299426	14.5369633455086	19.0036373533205	22.1974092636843	15.6652495472284	19.9779057199003
TCM_005292	10.8457969928546	10.853551806564	8.7961441712911	32.904699666459	19.5284437064343	43.7417288220898	7.20478634991508	6.81916737692113	9.11360114416214	4.19818101139127	3.97490573653114	5.61791237261087
TCM_027482	27.1326899560826	26.8057756445327	25.9372141992198	14.507391612995	10.4238775186237	10.9898707986731	18.7478350604344	22.0621009466499	21.5434051965961	9.8602705652352	16.2885925240687	13.709617202099
TCM_024981	11.3262181435444	5.63547089436959	9.79470963240753	32.9233534570904	21.1386562978381	38.1914734846416	3.23132853143664	1.32845535593797	7.65032293067186	4.01551616776233	3.7635521128432	3.1195289659637
novel.83	35.8089168326328	42.2837792260536	25.8243635194331	111.420305862236	75.9120355573556	80.4929703696604	16.3947937604909	13.3818135672436	31.1213286604687	16.0027358210129	9.09758759894311	13.0334048668049
TCM_028753	12.0766514339158	13.3095456545822	15.1114830811698	6.51822340636087	6.06252357973004	6.72650867600176	10.7336170331658	12.2542745201486	14.6322552433057	9.89402443225018	8.79042602313876	10.1369822332972
TCM_004230	0.413724424049902	0.459132122381935	0.899809601643138	5.11346395837972	2.25211422582452	4.76361694590775	10.3592773431586	7.69760952569937	2.32624256612424	7.77842602500951	16.8407047074692	8.09156302259644
TCM_042508	4.14933291384658	4.59630308757703	3.58110622316413	13.2387398847151	10.0691557519259	11.0469578409411	4.48405104202107	4.38270450652421	5.42860956981271	8.77629815965367	10.9944886833367	11.7671400943886
TCM_015468	6.62562055447654	7.41934674242852	6.69291138194697	2.12964572758683	3.34034061941128	2.63208437028263	7.6655142192351	10.2190664232945	10.8200330156204	7.18098931527807	7.24844119988993	7.35158289063385
TCM_019070	2.66434477930986	1.41383816915767	0.783065638639255	7.02635999692324	9.5910893343338	10.4436504556726	0.980508835565563	1.66876484183545	3.4967409397766	10.7630756878984	5.41468292941133	6.34090301891994
TCM_024202	14.1506875561865	23.5844237877635	21.8891568336281	49.4984259645807	45.9259053009408	50.6146003729691	23.6048743334094	32.398528552194	39.6102187336633	17.0542847253182	22.5542137297481	17.4405559863121
TCM_043364	22.918863704843	29.3890616571156	25.9320058898626	11.9567955388264	14.3499089646489	12.271229559885	14.1267514820521	15.5317767440561	15.4156405165484	8.60873631249047	9.90157806793961	9.21471849924843
TCM_006180	8.53274478939913	12.4017761724437	9.97184457808899	3.77728501985661	5.17230912956463	4.10993705268643	7.62833452604518	10.0300926038838	11.1658268914669	6.07319402317718	7.26605777227902	7.32362952183336
TCM_014497	27.7503527967525	38.1834840429883	26.4412524972548	8.01986663472349	15.230944218605	8.2374468827623	32.2655497792429	46.4294201604763	57.1312190199052	30.1125463180176	32.0942059359167	32.1176062765676
TCM_037257	443.871754976225	328.877523046259	284.290606308615	654.057143727631	877.809270920348	1002.52960287208	261.148876170393	190.434508555993	254.330996573675	2016.55005198004	1370.90019010459	1853.70239892359
TCM_021443	7.34051450319769	9.24210477298785	7.37569068535595	2.13777904662328	3.77064686723628	3.07729769484676	5.3205237846941	7.2091363010606	4.38598653115675	4.77834131858983	4.80370429805504	4.71156735412621
TCM_026651	130.899080986167	85.8370720733151	100.105742497602	215.347856178071	217.996360681398	240.252175898306	136.101401682302	82.2726966222594	129.683771821026	207.072945901221	200.868339779903	208.284290011554
TCM_015459	8.17613256590171	4.97150916438466	5.46382833420107	15.0644503704221	15.6855946252612	14.9685225747725	3.05793655543264	4.44580720362901	6.09961390251792	32.268178332236	19.6002553625759	23.9846625915187
TCM_019583	39.5067918432415	21.0865841400504	29.6579628303172	70.7619286535175	81.6758720122821	148.987034055764	3.24202829478577	7.84234221829683	3.23622216115086	38.0173405173872	46.1715392215006	35.1025672289772
TCM_016963	4.26961395159531	3.62242318790301	3.58431502827282	7.49728670731364	10.8305526154935	13.0498599376942	6.34075962130852	3.62481367558744	5.07113064385011	20.38834206737	19.0923102289713	17.408404361204
TCM_005605	2.94158065499481	6.44357615469428	19.6154248773291	126.508418589132	180.566851854777	247.752329588442	8.77488601673619	19.0358839259788	23.121374761221	24.1044616749733	11.5185630482907	17.5427662200798
TCM_036747	3.38155275631876	4.6882286185807	5.09986486620397	1.42901255704155	1.92965988659415	1.24336697817196	7.01125637730993	8.75172116611174	6.36356237419698	2.09988131651877	2.96961339430522	2.4823564535155
TCM_001710	3.92435323569304	3.65198557596262	3.51049394399996	8.69927603260638	8.56363378662957	17.9382294583446	1.22313307553326	3.41249476903641	3.82033713467577	0.284993691005072	0.0337726573400443	0.0156117280168083
TCM_006174	2.13290052958268	4.04411001146326	2.87499741184503	0.655383974061712	1.12964065481115	0.545842930030896	3.23504799239053	7.16765835326424	7.54675560995874	0.94710024586534	1.42919745379915	1.25177673734772
TCM_016171	25.2811813803738	13.1213033426545	15.5593686052369	40.3233652887806	54.8689862810796	51.3309115189198	56.0361442444007	46.6650750400945	19.2789735182855	266.939682142299	120.689254406273	193.201600009521
TCM_028444	18.9794857739787	16.7747585769147	19.5230278161804	33.6403990265727	36.0259422368675	47.622922678443	36.9267082802544	36.526072459058	53.6365163969053	21.6037148950171	20.4461662255697	23.1454583027069
TCM_014779	8.38883023671531	11.7540829104717	8.83586830549684	19.6279622382137	21.49196614018	22.100100988624	32.8756345075346	26.4489928336056	48.8010073261805	76.3199475971675	92.8022891291873	67.8644672339232
TCM_044818	0.636893754649008	0.874844241638837	0.750306249613414	0.18831926376952	0.328588062045746	0.192303811436284	0.766483235273138	1.2076004214168	1.24486007843956	0.699403824560532	0.809788453222324	0.780865264006941
TCM_041496	24.1886074766123	39.1393213755197	22.4772124967947	59.2055292953289	89.9807203378616	101.74714257319	98.9843851612001	103.65042596353	44.0950810146626	0.770795944777946	1.16460752933169	0.380012306360359
TCM_036545	0.0348013091392464	0.103979276640725	0.220760740775801	1.38094332314567	0.685213480779096	2.06130233655168	0.210608490231572	0.126735028804455	0.022236004201478	0.294434475800271	0.4361427539514	0.403222167721913
TCM_014981	2.57960396901949	6.79097921220671	4.08713375422446	0.584609052983045	1.34927593390456	0.423781024461045	4.84699279715496	10.8100758871671	10.9101284852238	1.6896457640974	2.0022838826949	2.15967389951333
TCM_023090	5.26625692710067	5.51090166195842	5.23332814897928	2.51685909425778	2.96254063748609	2.24488176399608	5.10570729627569	6.2100164114183	5.21892098611159	5.81941081581712	6.45080788550236	6.1830561577499
TCM_012236	12.4921671971857	8.16922639589368	10.0915253627138	20.2037050368673	23.848452131763	30.2404611476822	13.9725869397796	14.8226566457667	23.6767962009874	11.9407678604379	10.0540817121115	12.4821087674388
TCM_012281	30.8858832479804	25.5374314250891	35.8787618198121	65.7705933305399	57.8234460088079	83.3364942074521	45.843003685076	56.9280265869279	42.9339048284895	6.54746463135735	19.2892671683246	19.6589529889833
TCM_026140	4.80004888714481	5.19734469001557	6.73664023050126	1.78780686870619	2.65259113040117	2.33486772202704	8.07067363664593	7.86657022521403	8.73745660860075	5.83995141664546	6.72598768356923	6.85516928160607
TCM_011565	24.0584589826725	29.1056055798829	28.1253092665366	9.35781604311986	15.2057102646911	10.3795901150301	20.4634294504241	17.1667968619799	20.1367266682273	6.0465129049216	11.173462516559	10.4833411800154
TCM_026143	40.0141486157382	23.9293014118534	31.3218098521966	96.4353787971838	82.5176484475079	61.3019302903241	51.081666536915	42.2333004482556	60.6829179284963	560.40648319865	327.187418352102	504.619319588768
TCM_000291	8.31435576924838	4.72002383834899	7.54697466667329	19.7598677924668	14.412677294449	18.9415173190383	16.5749108972758	15.1254608087218	12.9916810359261	13.4134312964856	13.7830956008573	12.2340389123434
TCM_000770	10.467568722881	9.55624368421384	7.80236468212266	18.7463233271015	20.8044863658277	17.651446463848	9.65357583957351	6.9735963835277	18.1344230327473	4.92001464257356	3.01235968266229	4.04271741074468
TCM_024924	0.720028697640519	0.637144657087308	1.01853074908381	2.45614978161105	1.88143438992587	2.79975980131928	1.98608324940682	1.41279979878223	0.639590450999437	3.54940028153158	2.50901860039558	2.36033016853527
TCM_038140	6.56873295315913	4.81804462834267	4.76789355992614	13.0678870967167	12.4828135045078	12.3559107461866	7.74300830138265	9.54313830201104	11.4909161614447	8.27320980728328	9.62285515412498	8.68961473877355
TCM_022543	58.0099425258752	47.2292462976209	52.8173155556673	102.481575877657	95.1019679316648	130.691120588107	60.5406385763486	43.777619501621	34.3349681244405	101.494771334766	90.3981147011747	97.2838580861781
TCM_024299	19.1011730843819	17.4324264953202	19.7644719406963	45.7254824942631	34.5921214931965	42.2943512554996	20.7546181863794	22.6272015814992	35.7259998908994	21.7431343678787	20.0559344283159	18.4777058220758
TCM_041605	17.6063076985555	9.84236347790051	11.8394423319217	30.5621004134723	30.466899978061	33.1420329838148	17.3347453238436	14.5269177305134	24.0212035760286	56.7026325878358	46.5426461991999	53.9685131476577
TCM_034511	7.21466692118489	7.45595269163131	9.01651568878183	3.89511538103782	3.93682939888624	3.21492091846855	5.06600400273105	14.0701472763498	6.52268956343157	5.62886015077845	6.27416759148257	5.77972036413663
TCM_045545	11.0201895210068	11.858843007713	10.6093633350183	18.7439560615461	29.7625953655831	29.4010144388877	15.7073670324915	13.6833744252505	12.4045316629768	57.4041999524782	34.6472240427607	43.4525127195574
TCM_031282	0.916820976400693	1.05437150244307	0.359944645503536	0.169893323245837	0.214261898590902	0.132525560280816	0.411599598539276	0.38908706083354	0.763098019886277	1.73650078782327	1.21922885002734	1.69710420776439
TCM_042270	198.25517267328	129.749173861103	141.671371277954	321.45680885777	319.812463077777	346.103237416001	155.063642562665	121.803988470595	147.488292079293	184.41234761596	159.513770355689	186.636557653993
TCM_025731	61.9685902105096	55.5550985230759	47.4113867103463	93.2458826494534	136.215289175547	167.46881261249	77.7667270182977	56.063108764546	69.761403830263	81.694878872402	67.2464961003115	71.4358741644377
TCM_020831	17.3623893036874	20.4622517930204	22.3413802660492	53.773986662123	36.2067902232808	48.6860072817955	15.0300806151338	22.841193381988	13.4229077554593	31.4435190036856	28.2355373008764	25.8930848451915
TCM_020229	2.25370413705939	2.32562946508772	2.08971202859603	0.85037420636481	1.09617426663004	0.625224113484552	3.18424018368213	4.09930027025662	4.13954019750418	2.60031447702475	2.9305862446727	3.04866063376994
TCM_026669	237.887941172192	122.028151359864	111.344803371304	359.804763768288	499.937054319142	549.150569527551	119.261272721417	148.866748113812	142.862985347797	532.772912065156	304.446631619556	352.311971107406
TCM_017387	25.3931321499552	22.0347195301721	26.2771321061042	59.5314856628207	42.7563824340318	54.0921858179667	32.4589085115873	28.0222768526121	25.3812584880793	28.2825564737557	24.7026782579058	28.0426887643004
TCM_021237	23.4593348186502	32.4904466819148	19.0999304460932	3.49717672785596	7.14639865096593	9.40137988551635	8.08747264133993	7.28107276784814	9.32918137021915	3.101193030158	14.1487970262238	13.0808285954168
TCM_005246	10.7259959346374	10.0152275577917	10.5457598206128	5.11257814916494	5.4968082173427	4.30859202689939	10.0956622246588	12.1046953706331	10.7954401230438	11.4927938755581	10.7537688012516	10.6987136835523
TCM_040656	0.884430147786816	0.239567171202156	0.462391317409852	2.42300743900838	1.65470613229926	6.59994853344349	0.418151695357595	0.090092487558225	0.038035524099189	5.06039570987837	1.31302799809709	3.52351826905638
TCM_011673	43.5789726665897	37.6083656591472	37.393650059951	81.5900272253838	74.6841407697738	119.48643747633	35.9536298625663	21.4155395501089	29.3671602364051	92.0463284680344	78.303919112167	75.1074091384568
TCM_002929	8.98974358779844	13.1626300361068	13.4573313657736	4.07130221098318	4.74464922212473	5.76373020832925	1.8722756158168	5.83929360999813	4.73509956925866	0.34765953457042	1.08384426967443	0.566940506865715
TCM_026405	0.0673708709990222	0.186912647588638	0.641046720208688	2.25699101097848	1.97022098507878	3.89718290727028	1.94936833913113	1.23786574955242	2.28144076775004	4.03741062257185	3.22528877597423	4.34006038867272
TCM_024688	13.3225897400566	16.9084056587875	15.9193268851824	36.0461185733942	27.9472270424707	37.3744191729126	24.8831135053798	38.4593364710792	20.8163534202099	2.4752229829885	8.86532255176163	7.39475517062822
TCM_012159	7.68910005909348	12.3363147044303	12.2309396821526	4.95449741639993	4.18957160444117	4.25635505868338	5.48653744175239	9.98366345001565	5.69685706251338	2.35811402663953	2.38742373916723	1.85338923401769
TCM_033562	3.43184409749394	5.62672302288323	3.25806059928286	10.4888808072589	14.763327510139	37.0294877529169	9.23050210798264	5.69878778765003	2.57560871999286	16.1817189406948	23.6481931826109	17.1674078030759
TCM_033920	37.0445212156489	24.283160298557	32.5155098769588	73.1340095846788	60.1265527843194	70.179342379414	54.7499552525387	44.989428585379	47.7929556304466	57.431709385426	52.4049674471288	58.1871920327394
TCM_022128	19.1025866772096	26.1330894748631	24.6841038928091	10.6561910043995	9.04520386126073	11.7191739422385	11.2598524541426	12.8104110305176	10.1538111100451	11.9715804947727	14.1048566627883	13.267210405359
TCM_026014	31.30587194818	29.2241990651885	33.1944240736479	66.4274405631294	53.2158091524538	67.6089558105786	18.5669133384066	10.0821442914791	40.0732840641276	27.3770327092183	32.0808611517437	32.3736094765057
TCM_012038	2.53002266882215	1.3779530408763	1.25529480182527	3.12774880890477	9.20180456422514	13.9670943040831	0.917969624198924	0.818642507348249	0.285271188752937	1.32369467049067	1.25107027025457	1.65537176302452
TCM_026455	2.07087278111634	2.03901281906929	2.1112232683353	4.43934793085606	5.219404095123	4.07734463843518	3.78285756032503	3.08513615319261	2.05241209460188	4.71195269002206	6.08714323178078	5.00601611537692
TCM_001782	8.79375333951936	8.47514808869651	8.89091833728516	3.33181583443847	4.83510657412012	4.19463118712862	6.49296116846977	7.31689199881698	5.77559988557118	5.78219526016538	6.58894408208024	5.90733700053226
TCM_026502	2.73307459555504	4.81525763253909	2.93009424141957	0.441193279204136	1.43883237216109	0.512977715376029	6.80694405129087	16.0621371133552	13.6183711032585	1.9411217074682	2.80747694332948	2.83520367492468
TCM_020593	28.1223979704905	37.5718535335471	36.5024834159032	16.9235235624386	11.9413462755956	15.628719193835	23.4821190561116	43.9697672967673	12.0656232207461	24.5257876763186	23.2304862875822	20.8262020762114
TCM_004486	3.17893135965031	2.2086967039183	2.86139780367442	5.6009753896482	5.64655794874379	7.1809188089965	2.70670120053473	2.10956160294044	2.16322188317595	8.04040838931198	6.49580893558858	8.08661031479996
TCM_021217	1432.76423589638	1081.00238999366	1065.52021217382	2613.45350497791	2075.21942084849	3021.43389781799	2726.91172274086	2467.86138192563	2377.00287487193	1593.60321211148	1382.30385849616	1440.73044349797
TCM_034141	5.17737732552012	7.60939251779851	4.48153925974038	2.06522677535137	2.46079029290563	1.81151148299811	6.29968221166134	9.79907265281878	8.93327315119869	3.08778327753693	5.19078313051479	4.7876581573738
TCM_011378	4.28637053009651	4.32254923248842	4.68469227300626	1.96100513220775	2.18217564970953	2.08593437737292	3.26922414317168	3.71916205962971	3.21275322233978	1.68260619970942	1.79454759782764	1.58268736280888
TCM_016355	6.55552260255985	3.63511551135975	8.63174496433382	16.4744274609765	21.4798303554111	51.052101588805	3.51795156870563	4.26636192420816	2.47019770674219	20.7523961532382	18.818687547495	21.137551187451
TCM_033796	16.6585036666657	12.5073102433273	16.4147143044311	37.6990431596114	26.7614065346985	41.8297446506631	39.9304267248156	19.3855069391989	11.413243135629	50.8943907478083	59.2857828684951	47.4624026993152
TCM_000913	48.9584877180796	43.1839607904544	30.0696753642527	117.194335962523	90.89054173796	88.7976490234842	26.2559419513705	57.4196987723276	36.0941706434986	157.876479087196	93.7824332435848	99.440279108474
TCM_003802	6.61942600563894	6.05389232846099	6.45975547284536	1.9148219297857	3.61279148249284	2.1442228012823	5.192942146998	6.74157377655817	6.47513992183662	5.24170263019455	5.64181498974568	6.42069209045057
TCM_038349	41.7001134855887	37.4839413009228	43.2366508666764	11.9324014073759	22.4009231886166	10.4565779971947	103.971964067757	60.5623665048861	44.6798333186379	142.192706435681	197.20076952966	153.420146080876
TCM_037973	3.67211338047487	4.05123172132462	4.27242973443503	1.45752834509041	1.7660847915614	0.981909059298533	4.53163701082856	9.4885992866058	3.10184319280897	1.18478532982365	2.15281263002525	1.38456745105007
TCM_031370	40.8887099298524	41.1308552509421	34.9303375337538	14.3908189238742	23.0061955569112	16.2657974344078	7.12195053464599	8.48400421957245	17.6957424523176	6.72704071181204	10.846527573645	8.30596865847544
TCM_029753	20.7321736200741	14.2928820161343	13.3038385255856	37.6700617303682	31.932033956077	43.5624014545805	8.90905242663915	15.955221635375	14.0442212791074	4.97435367268193	6.47517488863662	6.16249200224369
TCM_010945	0.151205687984312	0.0860518151509448	0.0570932950282244	1.62840461960535	0.325928116110949	0.46965541474123	0.00635456651560779	0.00556203888170023	0.00536731135897744	4.3866224488481	3.07826547857837	3.06003912662892
TCM_011039	6.79675050066317	6.10349773445624	5.39936387932712	13.7807318649333	21.5200907672752	13.4859647844243	3.6391286710686	5.84452202670481	2.6789547522482	8.54669877103558	5.398380658226	6.21817586371504
TCM_021141	305.731497584706	159.505735515882	147.889220237273	509.763569639076	511.655562437406	713.375428860621	112.04769183402	77.8402590485756	91.5262135630137	281.581102616188	158.223544652287	217.233100474408
TCM_042022	74.0120886501412	48.4966182260148	59.2960294211818	116.116034566257	122.265209008262	132.616938479961	101.976890586995	67.2881077665657	71.0827540780972	227.779536580868	153.495296070528	193.475902223115
TCM_007521	9.6511585340694	6.66008716439928	8.29208136091816	16.2905412633315	16.7780297530974	20.2395227851547	11.3373519085206	10.8417414576914	13.7362151455468	11.5534841408407	10.5645771074918	10.9992036126491
TCM_031875	139.781995605578	137.665533955302	129.060460858243	457.200770644278	239.775127106548	294.890688340331	78.1134933626	49.6799013333234	26.3971893429246	93.3194879589244	84.031100321892	72.1685163392463
TCM_005179	1.28058568847405	1.86483703957316	2.15029724105853	3.72412074203122	9.85869797288906	10.4246640418485	4.15980420130643	4.31433860453383	1.41985143473323	8.53291343029068	10.7621156354996	9.5657515197074
TCM_042300	10.3192547171189	5.02894932930313	11.5369741162289	23.9189004895262	25.0939934105341	33.9673666158415	11.3653215759291	8.11536235583073	6.08815967051494	7.76791887695153	10.9802103859511	7.95254920289543
TCM_023882	246.506772058149	143.710807577296	180.111397218547	514.483114627313	352.807657324665	683.11714963294	126.979892203031	143.391964792094	199.855777762614	170.117847197586	169.195539417845	139.152487980864
TCM_000345	3.40189334161438	4.22481626396555	4.70261486517024	1.38778070138512	2.05906736564902	1.41501617513091	5.50305200754472	9.00988155179849	7.56465811930763	3.11664327312105	3.11202459528538	3.59863336310609
TCM_014488	152.398606759262	127.592330024247	99.5397879706255	271.744896431544	237.452120792446	303.191377365768	213.994322801895	200.937323879032	156.496247675432	214.136418767151	211.834816976617	210.024592270854
TCM_026063	15.0133070495563	13.8200626228552	11.0031321652121	35.2475378919593	23.1006880176264	51.3811116426456	6.81856609827881	5.89257515827213	5.73733893910221	17.6657066711135	29.3031053509862	18.5511713046057
TCM_021045	7.56223349214351	10.2668775300057	11.4603201115594	29.5156105387094	17.5418119736695	36.0669150049168	15.1902520684588	6.53472315188462	4.59978875801586	18.1336463185001	23.2808821170113	20.4345615372252
TCM_037376	5.48067429169338	5.29999173182909	5.3934548229494	2.00542746462403	1.14059970686328	0.900678833868936	5.83024540507325	5.01805812046128	7.24988409911834	2.25404520095909	4.76507861057278	4.04820970028863
TCM_045398	34.6782673547553	39.8550659487263	30.3252346021658	78.1204456355167	68.919838729407	108.45590935252	15.1069325129008	7.86222261262134	5.00049994484108	387.893335866161	314.671235090011	352.33024017651
TCM_011240	5.36574972898075	4.90768637955734	3.35743289473034	14.5435225560637	10.7275494310707	18.1043702920393	0.531537755171173	1.18426134703979	0.979543064562827	1.26101714418477	1.6010843117369	1.30260461583024
TCM_029001	4.42732817226337	4.0518080565959	4.95185050097475	9.75566815898235	10.3016074099432	12.7617111659476	7.99567101484453	4.62163008738835	10.4232513403137	39.8943078076189	19.3947212417138	32.5342061336855
TCM_021453	6.93749620800453	10.3112499962692	11.5051278720465	3.53181434401394	4.30331293252175	4.02244808841048	8.47353455737878	6.28198266164702	5.78172383307271	3.82788834402979	3.28528620475614	3.16439285125033
TCM_036763	7.53092408918647	8.78047559940113	7.58201772083302	2.88497031129107	4.49448938406668	2.7477226111394	9.3421413663818	11.3506836777406	12.5390707018091	9.94168095199968	10.9964271691914	11.2415440995906
TCM_003535	6.75003726087499	6.61063743228549	7.16770552045635	2.90932848751065	3.7890213549828	2.84251383707773	7.06929794998218	6.90967313862942	5.77696554251572	4.13941114102858	5.00989874896017	5.20751495702102
TCM_015703	13.149001084539	13.8091187719311	15.6010191243415	29.0994918397922	26.1668335876268	35.1679804579332	5.879203943037	8.55665855766854	8.71902416358275	15.5039802602177	13.0924427087772	13.5701168755135
TCM_014845	10.8446785505292	8.10370501347169	11.8041863250543	26.6592695586656	18.96490113574	28.638245110173	10.2952289923145	9.01123055532035	15.6641212281324	22.4395202205662	11.8583912412998	12.472539682333
TCM_021204	448.366772067908	383.799193145707	391.166948763746	810.493670777037	711.789619231891	1167.5902164125	155.800440733998	142.997113639434	243.399549316023	839.689080078197	641.722610415502	775.086336436293
TCM_037816	5.18997916168268	9.16437532717582	5.41190620831166	1.41056476602886	2.75847439417889	1.33808594062717	3.58991636256187	4.29550297504998	6.90474283455586	0.80200037275385	1.33649424571875	1.0873403485012
TCM_020728	0.126090258474505	0.116607586716755	0.190440146088073	0.464793065415333	1.47253984535163	0.919008889756042	0.0953831896954295	0.31307702605098	0.127560160198137	0.177796564150869	0.474062791926671	0.282447082142996
TCM_029608	9.14865376028085	8.34453360497613	8.38021751230504	3.6458060706927	4.77293602284815	3.32145160265941	5.94802649044893	7.1271481558184	9.07888762074528	9.85534641301541	7.40398089881915	10.0690484083572
TCM_026469	6.36503393562446	4.72749789430954	5.05111639919937	13.0998379209141	12.2449265224211	11.6650716219478	7.12720178919285	9.02412420398978	9.23665401665317	28.9030811291773	20.5506413479834	24.2326368306181
TCM_016178	0.156832024258304	0.117145596242016	0.195418496458152	1.69608198073015	0.669804672620564	0.629412104988541	0.259521364665457	0.584111385824538	0.37577439289502	0.672648527117741	1.13014891621202	1.20838468394546
TCM_034853	0.602558420948657	1.07551748994582	2.18417470342985	5.41627243859662	5.96369912313309	13.1600803562038	4.72391019692248	0.906744397299523	0.699999350141499	2.98665486423968	4.17391052083188	4.112730952495
TCM_033907	24.7946885112238	16.323507242948	33.7326238743834	64.0186909743505	59.6488138754513	73.0368000716585	16.7312672670038	9.91779928209867	3.90968217751837	58.2406067007136	35.4670531469501	47.5602075839467
TCM_019958	5.77219203672543	6.50884332310383	5.68495846471654	2.77101226237042	3.02653223628789	1.86264992021482	5.48348149369758	5.56397341195624	5.52356347567845	3.50806540443717	4.73737808205606	4.36320488232222
TCM_030744	3.74796956807197	3.63518873993936	4.41673574942797	1.60802066402326	2.20810951826917	1.80602671636566	1.49899343458837	3.43914105653577	2.72085228394244	0.644444283250915	0.973282770486616	0.56586505464411
TCM_035004	9.79245150508075	10.8978437156863	10.3607488576125	26.3472681644977	17.9921095447848	22.6192770561983	9.28867754143631	9.21650564019051	9.86019999641145	15.4467339404101	21.0234718363002	17.6782718415065
TCM_010087	6.36934184105217	5.77504632660852	6.07933501840446	2.28003356363965	3.41565183364228	2.73301166633071	6.92794503643201	7.45511186307577	7.47705583879361	8.87495487762544	10.5706335079548	11.3622401533452
TCM_021642	4.33533811515678	5.50545573151317	6.16906613306798	11.7933872328382	12.0756909175971	16.4221599186701	7.31798768566137	8.25572550498152	13.0946772464594	5.11954967950565	5.46014604064974	5.97790369871381
TCM_006498	78.092656068575	85.7254572519986	86.1817145740097	286.256348881648	148.510304458428	182.889149947841	200.87113179967	136.376655636677	76.8919484177906	1993.04669283018	1581.35375345537	1492.55063195366
TCM_046954	50.1503628741797	39.1976512136352	48.1773971987082	91.3507536094295	79.2732520338047	114.751108229942	62.5953474831401	43.5775164941389	45.9178232249221	54.6526441345262	55.8669082452937	54.2435899637216
TCM_022079	4.65717099640585	5.00181124417565	4.48729812640804	1.26359117065102	2.51715732919826	1.56883999542051	7.35313075086661	8.41274261644764	8.58109216888818	5.45562381442071	6.50499540273014	6.94376072678099
TCM_002274	15.1116496393851	11.4230410031893	13.3806980761991	74.1392115565549	24.984092709466	48.9138318774878	15.1837881314084	13.5956188172976	20.1953930159059	31.2308380448852	26.2536387295607	23.7373569484744
TCM_016136	44.0460955596188	28.7219431829463	32.2836371687155	66.7962118156056	76.5433735024359	100.320750448319	21.6356202231844	15.8795586361057	22.8366476645734	55.1951671993523	40.2304750724911	45.7189146033023
TCM_024773	3.58365155938453	5.48108019429243	6.13423500003419	1.16559108984493	1.38352151598335	0.771460417147691	2.03318710319052	3.62513648382287	2.00352605876794	0.374312074706041	0.598821787252664	0.507486823680056
TCM_030298	5.20145541137728	6.69402286194009	5.6420412496867	2.51204527579217	2.57858108400079	2.3776054259036	4.15829659718168	5.83131998347971	6.05518192041188	11.001653639807	9.52118620006521	10.7200758942102
TCM_029923	1.09499594462407	1.6500758888648	0.535746039251654	0.307660097173913	0.0774029754114245	0.108138126331346	0.0622218896778178	0.020423141895135	0.0394162514183137	0.019330516965333	0.0360789603557071	0.00476509664127154
TCM_040904	7.48669444682793	4.57799733967914	8.13178564409129	17.4772038233939	20.9704027254544	16.4008943686263	10.3227266192773	10.0900028712928	5.73348745698479	21.1135826922354	14.9056903361268	16.4382760212506
TCM_030787	2.41113168442197	3.24481520865043	4.72985741423023	10.148810236636	10.2831871018623	8.82471435019522	9.20554707232082	9.50366060262377	7.66661294040461	5.41313193571696	4.26595559626717	5.15343593475962
TCM_037415	0	0	0.376110891692105	2.56484858864761	1.98286450075127	4.88212573134471	0	0.0687014802610009	0	0	0.156042185302612	0
TCM_045517	9.60386332765871	9.6100457722078	10.1440157037131	18.3697155759561	23.1302361988374	24.7154471650246	6.92822243162867	5.60091603022956	5.52674081508475	10.7619779749267	18.6197970215796	11.3779792765441
TCM_037195	3.0692260369034	3.5015819884438	3.56117966306083	6.30684611639969	10.265614973483	11.400709427165	2.82084195854105	8.22377821567948	0.293242048581948	10.4353406619383	1.7255176804794	4.86558418877436
TCM_030527	17.2736035591224	31.8709545627018	34.828057571137	10.1651034384778	10.1253811737769	10.2866663355084	10.8944253035838	35.2625019866276	28.9008274406913	2.4615116728964	4.70008471710481	3.44493568177934
TCM_011256	0.785259117724187	1.85014274031257	3.44418579101979	13.2403182207906	5.60241267377242	15.405260178071	2.18600480857952	1.64300341982435	0.582012273345091	4.69483867432621	5.54253844303907	4.77480492145472
TCM_021630	39.5490108129736	54.9810421252572	53.432590065466	122.277045802421	97.0801778130058	97.082746207412	11.7090220242207	7.25225692801998	15.086273619772	38.0411859267932	23.9355143368528	26.3235837924795
TCM_015011	18.8143994402195	28.1212371822066	19.8675788920442	5.39389069637419	9.7079654133784	9.72883468558141	10.7382804109526	13.2630694158563	11.0135286493634	6.79922615899634	10.0753887153569	8.41681412599493
TCM_039316	1.52712974968635	1.59334301012614	1.45117107769279	0.69676328420143	0.669408686631603	0.686849590735999	1.37583982524347	1.17967160049426	1.15869923975563	0.662957458497498	0.834653405044508	0.781482720871666
TCM_030152	0.258120475969845	0.338994199240433	0.233911017774427	0.891207092151094	0.954352021086897	1.65965717869623	0	0.0591602520708552	0.00634322732072199	0.139988041776454	0.149301247159266	0.0184042409594031
TCM_000269	8.08641694002556	9.1039863469916	7.43418390998987	18.7539426945767	22.66756690953	33.215388523841	13.7413386887832	4.19024287376758	5.31650900853485	41.7538781381133	33.8393953402063	35.8475752344518
TCM_011264	1.9792538049849	1.41285762467941	2.87597207508939	5.17225411977689	6.81779581161605	6.08263425190752	2.43947072096844	1.7511106707477	1.82062766013166	9.99268312951287	9.95610690192385	9.39439355622119
TCM_010459	0.864627142185864	1.13957599320518	1.17809062563801	0.542404445926001	0.37106736742652	0.381986823878477	0.48316722230435	1.05794907427265	0.429097206889259	0.521268045807818	0.413871854881026	0.386439589835594
TCM_010681	9.33292201169448	8.4676612087595	10.9815633609172	21.0422752479287	19.9208712633616	32.945332448906	6.24685291865282	5.53246629706467	8.52330604070547	7.76285625198602	7.6424381917977	7.56379145828308
TCM_024761	5.70691824649492	5.09861863853061	3.98014924721107	1.81979271437194	2.36524285798343	1.82732513317865	2.8569034188911	3.26929861524479	5.64832571204048	1.78826125276823	2.60841986786877	2.85235104892928
TCM_016466	4.80969348802468	4.93889244223936	4.23225019682802	10.2477185035695	11.7062476611565	24.0391270625305	15.1599044967026	15.5538034914595	21.7790200653681	14.4814201390494	23.7263621825468	16.9604129919571
TCM_037539	3.62085260339095	9.09979938317529	4.69874725880193	0.979838759590635	1.44261580033173	0.256556576793577	1.99403387487808	9.35963800211616	5.12674560975863	12.1991456666382	9.00296566901038	14.4182955795057
TCM_030373	68.5471550802152	54.497112185248	51.4189772383097	102.537206099386	115.091456887364	155.937355927119	33.0064183812143	33.1094349427755	47.1574471759562	906.576596076828	705.17133877029	929.894844610792
TCM_037461	27.5300965250539	25.3765767398009	26.0412143027663	10.8045488764257	15.8249418727619	9.61605392585648	26.2241493624696	19.4810735973683	18.8720610465452	24.5784998939923	31.242521820187	27.6601877859642
TCM_031777	0.769040694116289	2.24753545093177	1.86116327407917	4.2139934487968	6.68547809526658	5.87977664712749	0.585176418857525	0.766794099411366	1.22553980803551	0.157344908450538	0.136064466077018	0.125794154469923
TCM_012220	1.94831965460695	3.97862523073465	6.23147363735329	14.4134673079742	12.6985264597699	18.9901637137193	8.35176344487344	6.19718579899802	4.22276880698022	9.04984511527924	10.6477512989219	9.77322558812233
TCM_011889	3.08588461165493	3.73348383080816	4.68758358606941	7.94288016255964	10.0536331897783	16.4676647643111	5.15577034858949	5.71811493992723	4.95052747954976	0.939134870453506	2.11451882045917	1.46103976730284
TCM_006068	1.80798810995057	1.57071768316809	2.07339184180634	0.437136283082992	0.611522530283368	0.51369750532244	1.07720271598947	3.77142539941353	1.31876679310177	0.240651004787893	0.320826467470152	0.311440599732647
TCM_010242	80.5064179261736	66.9946937040702	83.5418322434645	150.407539614138	129.854251320317	188.107466236565	57.5360603883942	47.1731646835007	47.6079605868795	130.50829271508	94.9105313623324	103.819089361545
TCM_034184	0.0122770478088264	0.146725348214646	0.0890045390606944	1.66114567673504	1.18019408951606	0.353394370674083	0.436497852634971	0.845406696166674	0.478503312032243	0.138492343166488	0.0246176736412301	0.0682785049616588
TCM_025378	10.9806279956913	11.5861072720572	18.1585562393267	5.71436008912771	6.25616047443156	5.10434864723224	3.38450724836434	10.4587132201831	5.80452510047081	1.51308691547936	2.36592225033133	1.18849663818569
TCM_005079	1.18851743636154	0.727854936485075	0.889732682520653	7.6641325415715	1.9750270916574	5.06306291841198	7.21214415128232	4.85852523648154	1.89848308598982	1.19012992659335	1.0879779244024	0.934009166686759
TCM_015405	3.16580414405293	2.08810740354953	2.69099958503208	5.57896229742871	5.75932701225374	5.20442322455817	4.05102881460783	4.25895105104013	4.61794763344439	8.06693116686449	5.82320760845436	6.53130912377416
TCM_036978	6.68312653082182	8.07292332952501	6.60274106603742	2.85032883182328	3.70140454775765	1.9804795979087	9.88306603513442	11.7579872492678	12.8232251981362	9.51345085430173	9.14885941378608	10.1536769558175
TCM_002512	3.3724450908982	3.46014076406078	4.64687387134278	0.844298259594125	1.72502366233367	1.38982450454781	1.30373986761548	3.50090568464192	2.17518785403825	0.540045006879231	1.00262042100767	0.522637178304469
TCM_014694	0.566807799328031	0.380175068760204	0.348545603113897	1.36949850888848	0.955403427951429	1.85454818141749	5.4208994868263	2.23502314997227	4.59163444694106	2.45005364769687	3.36906152029877	2.52370667423129
TCM_034662	1.88206410963751	2.14705034775865	2.47303712785467	0.857004083265851	0.961091778716224	0.861877328042128	0.83481789303121	2.02217317623259	1.08227615098364	0.530769840991124	0.497465300359818	0.229958006822544
TCM_037269	93.208838660267	65.2363986837642	82.8898347364966	167.214337427019	141.17891498351	185.663749903079	114.871369373109	81.3638056049332	109.404526729465	87.8419329801307	94.11027682222	93.7632522668205
TCM_000696	58.7941168519038	42.1557435584501	38.2608333195811	86.589773601344	99.7539734984243	115.114495531237	82.4561686189394	68.2745590165492	70.6039688702089	66.4430771423111	59.6606261137302	60.8225560450893
TCM_004119	0.861197551117882	2.04693532367416	1.34661517306754	0.131814836222418	0.332478010693761	0.0934748865290892	1.72447413602985	5.70218342338509	7.6388333216532	0.269856014248823	0.490968552034223	0.43825759097472
TCM_020142	63.1478658489021	42.2954618886956	63.798969407995	107.024545125022	120.52353208742	171.66760881047	70.679923662851	45.7502301983454	34.9480070127734	239.255512711693	259.391175791994	196.744694459795
TCM_007798	45.9650629102565	36.9686029636131	46.417554738685	14.3140640851606	19.9636764412829	23.7186721840842	27.5579294845374	32.0331269218412	46.2405388898458	1.63759102086005	3.64628030092576	1.92631692751397
TCM_041347	0.526501012163472	0.732438709701255	2.36792785291538	7.30648282769219	3.77166675127083	11.010269630782	0.663801556726106	1.65266113073331	0.460997251838298	2.69465612481246	2.34606348204391	2.81967367921213
TCM_005261	4.45085582610136	5.85637547018281	7.490607831426	15.5867419799779	13.6431905580702	14.1159201681751	6.65791031496676	5.45086454480372	6.13670078751181	32.4340454596075	20.063936140241	28.0413631571622
TCM_019426	8.20941518881707	12.9279202053741	10.5197304504713	4.99477478367821	4.71011103674601	3.94798187241818	6.96777235011089	10.5296669576402	4.39212127714138	1.04133001283484	2.03865070155994	1.7019199591148
TCM_019636	8.47351875283514	14.3668115313171	15.1699603618327	4.72206114285368	6.03383980412221	5.01142920623457	5.00580977267004	9.65391170041962	5.6697976919941	3.13301972381725	3.33453694503809	3.03167453276158
TCM_022849	4.63810379054936	5.22393007921527	4.5866418835555	2.01905347057871	2.10379459538506	2.26482701087603	6.0833088147419	10.0770614576718	6.40020988557432	1.47545269915041	2.54606961342679	2.14138529409928
TCM_034974	3.46336374561743	1.90617934953992	1.61056160882795	6.16592570326438	8.86696903427286	11.3012079078986	2.03388705571765	0.84485259537076	1.33937908188964	2.35612199618898	3.65508573474128	2.83007615763104
TCM_036283	5.11418117025868	4.168029772505	4.59253610029192	1.65134582277296	2.55384999206281	1.73346895397737	4.49247187803306	5.30016232474035	5.9551976209786	6.38398085428666	7.14309519813132	6.58675031392122
TCM_047008	7.68999831167611	11.1545122625412	9.63159640015994	30.2582987701721	23.4610550802831	19.5192251469058	8.22925817961562	9.47970914083862	6.99069489155657	5.81844452151322	11.3454774006739	11.1265664876096
TCM_015705	16.9441926618122	17.7685990196313	19.875728536295	43.9772065140762	32.6745710075952	44.2792177398586	16.5914805277414	13.4971289707501	18.9598508192931	12.0473490447877	11.2966329412496	11.4006469775844
TCM_000063	2.01744413559208	1.94644971673353	1.70920031114045	0.868069401584519	0.894476682920207	0.587467708008609	1.31946745745344	1.68365867342972	1.6750663141808	0.745757810743924	1.43272310448949	1.05187189211874
TCM_036302	53.9289786749048	32.2463600959166	42.5344423989834	87.9379030019302	89.5945947573065	97.344031722972	56.8766192170374	51.6988493684561	70.8663276524398	139.58369562482	102.456403545681	112.266900690992
TCM_046883	2.30254186267319	3.61780647102593	3.08451464976194	0.173659629192249	0.850281090509338	0.332501252638244	4.61955179032719	6.67273356268419	6.46044210214824	3.29380825239413	4.18207218125265	5.44389722599956
TCM_024578	36.9517623416739	21.4661217421829	29.3136300559375	58.5189099869505	64.2643430593137	84.3465355232085	51.6486946068379	23.7891397914332	47.1446050617874	58.6709765444674	54.407265281077	54.1305288887384
TCM_041959	11.3755898151236	7.81835511025619	10.8988007543347	3.46108630729272	5.19944720455637	2.76118562600671	7.60952755201011	12.8622568322653	7.38342696551275	4.58483805494861	4.7926192617319	5.40694146733433
TCM_018897	2.37455849992437	1.74601991431138	2.11375978007138	4.41071473725184	3.8778630513778	5.30434311685832	3.24283538925351	2.34677843669981	4.07720659703146	1.45521116768159	2.66161632942288	2.29190539169391
TCM_001032	1.08300475421424	2.20690457582707	1.70958481024776	5.81780382453084	4.77454589675609	6.4205035361971	4.704126349992	2.63701085576638	2.85719449710962	1.24796623719541	4.62344470181659	3.10869924728047
TCM_001001	4.39607291656906	4.44462360810495	4.04762735563933	0.93985017796521	2.21414200684233	1.05336874825018	3.33881513965583	3.76237823504821	5.78653550845631	1.03520157677856	1.62519408088758	1.69850364184546
TCM_011668	8.45065256787163	10.6784909602013	11.4822044176007	3.30531631284358	5.64807152826489	3.92110814402771	17.6550997056879	19.7512921541507	17.876728143029	12.6396078112048	14.1928433757309	14.3488891956778
TCM_044744	0.259398646824939	1.72721131753204	1.55145742822993	5.12969717729521	5.70824629004155	21.9982841777061	0.431698653009392	1.54578330587252	0.198888704246553	11.8022181544549	14.1998388625377	14.6668329970256
TCM_020460	90.1616803797757	49.2415179156107	53.4871908677378	203.803559919434	213.135841177579	118.963642919699	143.069922276424	152.688518285322	107.225171605026	262.906834504072	227.939045288668	211.266234293715
TCM_001205	18.7934319624668	12.2939247865682	10.6905113413969	33.2871365145906	30.6386364192789	38.3902008106126	9.58076669690163	7.84485027730305	12.0731658749665	33.7012461324201	20.0197247424961	23.9049842110845
TCM_036020	4.99682052617924	5.33196058122787	6.46880310180254	12.150511229462	14.1237402484802	14.8179906067044	1.30497673525755	2.48138076481619	1.40629798664929	17.6706334236101	7.39535825025686	12.6818060378399
TCM_015225	106.450388342148	83.9477069445304	93.655730033798	199.638433672191	155.231843443685	243.100933411051	81.8978465185582	86.0267900532442	67.0095241650539	68.9849867803434	76.3012116308174	67.0922051625575
TCM_020345	24.5122140177797	25.1060879420537	24.5053482209461	11.1288095144546	15.1270787133548	9.495689368061	18.5079053406101	20.9727480542321	19.5846877005135	16.2660614817111	16.4145278810255	17.5627028154287
TCM_029617	1.03631025217622	2.98869260994229	1.40867003037527	0.273293792786779	0.43792852556031	0.310084746172194	2.81792881539818	2.48502788253765	2.20117386699339	0.724054629154955	0.393132703937835	0.428361884496425
TCM_025974	4.75885752113243	7.08902091216627	5.17158536516408	1.77599570505538	2.63506676102534	1.49032045319894	5.00546828895541	12.7042166225212	13.8948404681536	7.80645142074254	5.91170068314678	8.7166470891089
TCM_032265	2.08841158885612	2.0087153126078	1.71810937719272	0.300502463208836	0.908438152293094	0.490124626687321	0.546019220416234	0.544829823463591	1.16219587835615	1.78679212906412	2.9573988978578	2.72971051604609
TCM_024362	5.52764863823585	5.11030781721626	6.3810182072079	2.1783450894165	1.99235189070702	2.69166857658782	5.41337717611012	7.57813485952662	8.83693916447052	1.78958384021008	5.49597002128989	4.40080918295567
TCM_009626	5.19784088727276	3.36320589953796	4.77033275446235	11.0266535064828	9.77788454634549	11.3625904836103	3.00534878505746	5.72139896420076	5.83839638059493	4.63724634025595	3.85038702371915	3.98938074009707
TCM_002142	1.3389840819322	2.35750453823117	1.51674875952648	7.2947542886976	9.69252271154767	6.02228244761808	0.443142882139992	1.55150028538215	0.909003423533676	0.157338859282554	0.671225559537836	1.47383151250572
TCM_020262	12.1225431358153	5.4335455702074	4.12896672990553	18.7534059505771	25.7937796550332	29.6393969748878	26.5395890519649	10.5863483028983	12.9328535180496	35.8746630792133	39.3687731871011	34.5798713051506
TCM_005993	4.48254161050716	6.60407851936351	4.82139257058927	1.61692448597604	2.52304671428913	2.04073005535674	5.31346212100778	7.73896980792442	10.6711602807282	7.10177865878455	6.00619816117783	7.36495960901563
TCM_006894	3.50791945926105	3.1027953973437	2.3363052103008	6.98321922337891	6.73062842388633	7.15904816294599	3.22911269094682	2.88235283672609	4.010136363316	19.9843522600735	8.30521079360627	11.870061125504
TCM_034833	3.36180646285121	1.83584587551256	2.5536823337389	5.88525551540611	7.35780575973962	8.21007994959698	8.99433755074809	5.71212395734775	14.9886037320865	17.4046857854308	17.8686660075644	18.1467053119611
TCM_027499	300.261176592363	122.620144825208	179.190838961507	422.970589781509	609.137868913299	797.811638614847	110.758363930187	103.767303532123	97.7541665736487	124.970906714287	103.90233675047	84.6353578835213
TCM_046760	0.632998368796351	0.222502490077399	0.101228580184853	7.4118314428304	7.54697852270982	0.494683298228881	1.35202652937901	0.862899288468078	0.856480217527561	1.08509043048883	0.559974171307475	0.517706638886502
TCM_020313	2.26337615663244	6.96952604062172	4.80541351973969	1.05166916139714	1.38561257625758	1.14551559762079	2.34811972126281	3.24346881294867	4.41080381940356	0.896667197920098	2.91759007639179	4.0610356075556
TCM_037923	21.681883931649	16.9014106513297	13.9439630586592	39.197686033133	32.4335210257565	47.9788513049013	22.343675737577	23.849591647643	17.4801072287804	21.8740223217706	20.7940660266222	22.6904010178635
TCM_028982	0.325436089673672	0.432149888533855	0.393217348966362	1.88175738331859	1.80083140164336	2.84232597804322	2.02416182410103	1.0295087831859	0.670011670544165	0.101975308613063	0.145012774540596	0.134067033712874
TCM_042133	8.8402759962878	9.82499336371536	11.4024300378166	4.13384742017735	5.07031078859238	5.37826584760285	11.1313930074233	13.1840548305959	10.7735041604663	1.63285331532683	2.7608904173441	1.88491941877831
TCM_024850	2.98725353969258	0.611178232440887	0.425077909798474	14.3894820569806	38.7156695478774	33.4549560816477	0.0560271169853871	0.0817325625429869	0.157742195143091	4.54876347940086	3.09399633048612	3.24947996924257
TCM_010488	3.47089162831245	3.24072579574383	4.20690849706275	10.7811445274325	6.45707142632017	12.8009031701841	3.1507402897033	4.45267669080978	5.14228504906491	6.66836547026783	5.7200508147765	7.96260299455522
TCM_017236	10.4216000348387	7.92789994747208	7.1211895955754	20.5565864778557	16.4505649398692	22.4709888220469	5.84912429495635	5.78741269718672	5.26259511436379	10.1523460876565	7.87856993592888	7.28388588216218
TCM_038100	36.7864590617064	30.3384924396224	30.8339751987736	78.3946037543169	56.7390447603317	62.667998097229	47.7384259961755	43.1115570539574	172.498386413287	23.0261430513245	21.9682827054039	25.6765771603381
TCM_031362	1.9783644590129	2.30104959113251	2.80126728128184	6.08076965786694	5.32734293701787	10.8692393739333	1.44044720789767	1.17892779746747	0.916443033186512	4.69589366357257	3.49589591940253	4.35520619290256
TCM_046923	13.1297364647469	13.1133023046395	14.0590866928595	5.36916862118748	8.09022204224898	5.73660405727361	11.7937881849572	12.4481941670108	11.9244862016817	8.37687375137637	10.6964911247031	9.95994582275558
TCM_045488	5.77737832654581	6.75530924972195	5.47516407763303	10.1630514943049	14.4900198192396	15.0671432657299	2.8776924732763	5.63024309499958	5.13417573150982	7.1712407984722	6.99567548175134	6.10936797092619
TCM_025747	24.1919168777351	22.3685789169929	18.5813246299427	39.3969050418179	42.8372685150648	53.1334335250239	29.4581500424171	33.8116977469142	21.2045956989017	35.6092354488512	39.4346609831422	37.752761051108
TCM_033791	3.96531935346027	3.45011730748661	2.4877432019505	9.07771103478065	7.90458833734948	8.86454516916952	9.0565916201598	6.18513683114514	8.01496987605632	116.272295345872	78.0591171890078	76.5494524142794
TCM_013224	1.26925346046423	2.07916112760372	1.08803507953788	0.089260036812226	0.158923462768933	0	2.43929762078925	5.22411664188754	6.46591236458691	1.32215100323646	1.37571885817813	1.8442229888264
TCM_021049	59.2117850746935	49.5729180408308	46.6818023301566	110.421082453748	87.6222843151783	114.79875818807	61.0405030640682	60.1611870410922	65.0992610500575	67.0088154739309	62.0331968899777	60.4342349764461
TCM_037264	17.9494895628896	22.3112387012789	25.0671245290939	7.34312312349153	11.3662211666385	6.75539854106856	30.8106045637333	37.2030094514488	29.8900327522823	15.7740025777699	17.9959662520905	15.6949680774269
TCM_020766	2.08222265920448	2.54072458032792	2.12146171977081	0.979522259599073	0.831122678342929	0.638178713405319	1.37935453344714	3.53629227071113	3.78831082017789	2.6540904157321	3.69165669104044	3.30396422449542
TCM_000466	1.62683354508742	0.991969340638519	2.01581217049822	4.96735630933727	6.26781312073102	4.41083302032524	5.22397007401146	1.71466798308297	7.55193429826471	56.5842303530267	26.7291809670672	29.6354913217219
TCM_006089	6.4370000617405	6.5438878048948	6.49802496535728	13.1941665543222	11.5546472743847	18.9633737755176	6.47863605938018	5.16064189709935	2.3317964636587	50.7878361051779	46.1869303190465	72.4313761742874
TCM_011828	5.48590604468485	4.71537661102935	3.70281777550768	10.6319897224183	10.7794565446279	11.1417736645034	3.26268781446607	3.18143079878741	8.29154857247028	11.3810127923483	4.70354296431128	5.92660350334293
TCM_027291	7.39521960402734	10.8034585129238	7.06062719403816	19.1565963965498	26.8679050257904	16.4721703819773	2.84707045538426	1.25328154900371	5.17512426403152	7.0553204945364	2.42732288248508	3.79457855183851
TCM_002546	14.0245057490661	19.3785862786602	19.09959491811	44.9449831151339	30.1919798031748	57.1506337483573	9.08065629454136	2.88546217096204	3.72102684854005	6.8153154571856	10.4065951943633	7.49123249588764
TCM_004323	3.29865113912712	2.96106534276414	3.50288596223475	5.66311077486123	6.76132829499475	8.23264844168707	5.35936977264682	4.17307881603874	4.005250616905	5.96735665918648	5.88702968227219	5.74737494828578
TCM_000526	12.0130777301112	11.1973974665883	14.5347555934293	25.9359026941617	26.7740427590906	25.8088907672357	4.71567751968839	9.32997950312726	29.4994096997213	2.13649151912099	3.45049573990346	2.28720431190181
TCM_015974	5.4146183997531	6.67507470232198	6.97352441273432	3.16900200578533	2.78519445480958	2.04400390587628	7.88682142137757	6.15329373562356	5.25387170474082	5.54212854281927	6.36192877957659	6.01114930707105
TCM_032003	5.25793849532157	8.09939292971518	5.81854107702452	1.22780491770928	2.94726543511578	1.10079196650664	5.21404196395079	7.07438290497396	7.52660716319574	6.59029428809284	6.0994570386777	5.52971788908619
TCM_044307	5.51900761142739	6.20648716776189	7.13666187852805	2.7212936260519	3.42954211728686	2.46917846759993	8.6453877444844	8.27631385596994	7.8496928625045	5.62640593124081	7.54196097419132	8.03552259206373
TCM_000078	6.29237106206508	6.49497956255294	7.90108941365918	2.91608266017013	3.52481241873564	2.68637871728395	7.96440187876067	7.85610191566194	6.8058727448955	5.18057854670923	6.844694193197	6.28992756647844
TCM_031065	19.4787464519817	21.8033642062404	19.3954927171384	9.22463689130114	11.6006295571812	7.32457819637133	8.23487335238371	10.4888876900092	11.9573813722424	20.1693332243654	18.4985493866806	18.1772553209038
TCM_036409	10.2792395496797	9.15426012262044	10.3889270963126	3.54568192553701	4.80331362170454	2.16455078630865	11.3837547576868	13.4945481590611	11.2807750257546	12.9768115869199	10.8701531985125	10.2693255136224
TCM_044750	3.82405485149325	3.99200438241429	4.83924525376	1.42286792655643	2.271281155406	1.88719564243129	6.22488325537648	6.12272876815291	5.86981762755961	2.78650145536696	3.46341631901659	3.99200491855234
TCM_014517	10.6590777059285	10.4980974113808	11.6126243420088	24.2970411999001	17.2697161879051	24.4515478535684	10.2409930852994	7.77119767875786	8.10283062061031	13.0038691765207	15.63037566446	15.9832127087697
TCM_041725	0.224548141602657	0.167726113703383	0.406974953414931	1.02248734917059	1.78798373397896	3.26288005630452	1.78356553136115	0.687637573661994	0.771168177200255	1.05543147018736	1.06936543401084	1.11873374828082
TCM_015664	19.564772151074	15.5881557809184	20.7469372838602	36.8412469616973	33.2343823673177	47.1969426834125	17.3187315034443	22.3404467559812	23.6856256189069	10.3897806943858	10.1174329854433	10.0218823093665
TCM_037811	6.73769870697134	7.65955499361416	7.71410792984089	13.1700940349034	16.0639214678436	20.8863210814589	4.02775501000759	1.93680603263178	6.4469940148032	0.21627500741046	1.38398085690741	1.09672825399867
TCM_010524	16.4639038941154	17.0334660193093	14.412948340692	49.1256018571196	28.3694243175237	32.5914159803976	16.9555950590279	16.8108342640935	20.4815285140774	239.534145075962	122.094525576291	170.271810679006
TCM_005640	174.257509155872	127.356370329868	113.700606205035	342.877541883393	313.277790134371	239.619615750486	399.537764798374	489.968684657859	670.332718218983	767.739825463187	581.198337838408	739.12459276339
TCM_000957	2.03263625193863	2.3919901836156	2.82022600452537	1.01595798292424	0.970936117575473	0.750119999038589	0.938210874866756	3.5433227635218	1.98845999273945	0.669312075023363	0.852003124591971	0.808981888183891
TCM_012876	2.02593330011232	1.89706082365024	1.96636067101862	0.723622010152406	1.20794417742734	0.929607029322913	1.45948313976556	2.64562885467129	2.38318127878515	1.4831062056457	1.61595516811702	1.76433702531013
TCM_006979	20.4053097273909	10.9342882494209	9.34623158803789	57.2791162712424	37.5050384945459	31.9834587995641	13.8839701997847	19.3850842173585	32.0984998896835	140.424709470199	78.9417562516777	109.526101099471
TCM_005287	63.4262721874941	48.4100766945139	62.6142021175653	101.815733968319	109.437961274062	152.466109782718	56.7069729156883	50.742370940668	62.910540067719	84.1306106925035	88.7763466355677	91.4494937685371
TCM_046686	203.762461340147	150.250307859958	253.22718673934	535.075352878842	391.149115434161	416.39015314381	693.455273602168	615.97733822952	489.456483285782	540.121936367391	393.934650358766	491.18412954047
TCM_004988	17.349209156113	12.8640448557036	14.4118370554289	32.555025240943	26.9848810240581	37.8610397675649	15.9844976417604	11.4873030851532	21.7083824930885	22.7909352934674	21.4639123129387	21.5446863633397
TCM_020010	59.5956600232714	29.5891360622409	41.3911704204686	164.500211412288	105.628602862436	89.230765453676	103.429636923009	136.874827413211	114.782155080472	132.279094977688	83.1044003818293	116.801964345852
TCM_019821	1.72526724633126	2.13553919047894	1.27681926978027	0.299278520299057	0.333032427478886	0.222841205539729	2.34919565588582	3.10335264281621	3.01307638163546	1.37856063584003	1.12432741726838	1.73243635756415
TCM_020941	14.368779971452	13.3810939988477	11.1999785215624	23.2039888608896	27.9885457493669	29.034656778199	15.5061625017593	12.6408376917466	21.7322001489831	63.2862306666743	53.8965177348373	58.3038180916437
TCM_041678	7.84564026441202	10.52982870141	10.1319313166123	4.56127869800267	4.63004625066413	3.59747883062767	6.16137453182214	6.1148311704399	4.90363280226485	5.92836470427187	6.70856653775191	7.23259250595556
TCM_029383	4.15162846315962	1.38304965555856	1.78935889586651	9.81457121635636	7.56442174821105	14.6858217251024	1.18728950460743	1.4079664810116	0.323493675581743	5.94929098943821	8.57856013898577	4.4582769074506
TCM_034979	5.45853784290761	4.437567193409	5.22841411993705	1.51115634120903	2.85227237554492	1.97458814999513	4.93584252633907	8.87585472202715	5.00036972397281	1.53938818985402	2.12543294625368	1.84145460635761
TCM_006823	15.5419614136655	13.0174288267136	11.1789208642312	3.38768383143497	4.76874798603916	7.06286416761272	0.849457885159635	2.02580995571277	2.62037931005666	0.244778352587851	0.505809772441496	0.392206338874274
TCM_004282	3.72548473455806	7.64151660230637	8.67461565172458	1.95221984646265	2.33720224434919	1.54670107757579	8.21977430460196	16.2906798952929	7.25681384346558	3.91558577620432	3.34605498668688	3.76494602293127
TCM_015483	101.904056625271	85.7833199792059	106.805506328103	222.156574753756	153.163548856537	238.256483574935	260.871351266078	139.291493998435	125.24966328107	97.0139634825043	93.9330176151099	88.5913525860484
TCM_027826	38.7746566555413	25.4784732888629	28.2028128150783	61.3153559649122	61.8970279099262	61.6736459245371	33.4324283667176	30.5295973113008	37.2843556302196	80.4539678360447	63.1719660616311	64.7878758754817
TCM_002748	57.4771315170156	35.2408562791257	42.9871877595798	189.167616604253	100.366072678076	89.5827382208077	47.5557963333565	72.5264815944513	126.654477012359	123.757210714756	81.243152909987	97.0818275922747
TCM_042770	20.5013929690612	24.3154885834733	21.6696526301267	9.33308920475953	12.7886840908097	8.25359222826988	14.4977839764927	16.0192305103977	14.9640865261988	12.8592306728697	15.3012747060754	14.928600604257
TCM_001000	55.5077931507494	82.6314108025043	76.7409651171608	142.55844871799	155.09727814505	335.806528918132	210.731469129882	137.035000051451	71.3100279598573	121.267419566288	197.131530910432	151.88791310518
TCM_001186	25.1060206129973	45.2889184891343	39.4737151060077	15.1943754162108	17.4915833098952	15.134151228041	21.8939390250658	21.430183449256	40.6461859549352	8.51366866327113	9.83471489968324	9.61001405946257
TCM_004966	5.41365820870379	5.31666024452046	3.82052708710694	9.7233836517683	13.2614705897891	16.6546062647471	4.6026337436413	4.66302905396919	9.70359848332551	14.7268787910149	11.0474817509846	16.2973600230579
TCM_027582	0.128327954640724	0.181619046489904	0.186679114444562	0.00439357565963399	0.0273789703596384	0	0.204370387886157	0.40248396047516	0.651637073703274	0.133332964788952	0.111731256498753	0.115818571874194
TCM_027457	2.33540554045122	2.71925839449525	2.38091038858595	0.88247198536956	1.3027050409728	0.874527683286512	3.07216720928838	6.48091984984031	4.05414247093116	3.13973918793214	3.03872343165043	3.35053611650636
TCM_030665	3.7154317203072	3.60604397635496	5.53296036826944	11.7612485753809	7.71559507538363	11.9603185342433	42.4633861771377	13.4990532638098	32.9479219463243	11.1454582171949	30.2986722038144	29.0536299346788
TCM_041171	5.02129691425865	6.25695628329756	5.48757769032657	2.22308659836412	2.86441827242286	2.65511545206499	7.14335035745153	9.6267839818466	9.68240884553556	5.03025361184736	4.56843811401115	4.77934458373828
TCM_029622	15.5289509422882	11.248895210667	11.5004783010837	24.106822933069	26.7200339922677	37.2575050136317	15.9491298606966	10.4431458241262	11.7096238638005	79.545636844883	58.8213438499163	62.7622668213151
TCM_005248	2.24711919517837	2.00502380968019	2.24101812639558	4.86274460623918	3.84504794446851	5.20066280006205	2.84451070924294	3.09536431353298	2.47473282729199	0.658135462638136	1.21137854640105	1.09900871901818
TCM_032800	10.6010196920033	6.47060035007295	9.11784371788801	3.05319665120774	2.53058835746749	4.06149882024385	7.59081377911325	9.87685366222701	3.22298187720583	1.6989494752562	0.973600209811071	1.52518923600431
TCM_015959	8.22170993293817	8.1655112531939	7.45058496825474	3.7458636981966	3.37172243298444	2.30215582418462	9.00248224700707	10.019096624621	5.15099032401023	5.20266305793499	8.33922021290958	4.71481826431274
TCM_037147	86.9007732841813	120.238199282312	95.5490148049537	38.7082406777568	39.3087607689902	59.9151824037494	25.7697820001945	30.6084997352105	51.6929241128366	84.9349038656612	76.4091032091456	103.23198756818
TCM_037230	5.96511010698655	6.57262203092256	6.44185848678774	2.40506210299609	3.42126899016454	2.76399819315986	5.96849417852688	7.02858205200812	8.32897185946789	4.29967805930555	4.96787365453214	4.92852695289813
TCM_036070	6.21587352774982	6.43847071156333	5.42915784720877	2.39828792069227	3.47591938379864	2.32707819536851	6.25813833621619	9.72727116460445	10.8087308902199	6.04398860711342	5.90515623371398	6.11580944213062
TCM_001659	159.291371209105	104.319414626451	117.30942840411	261.674498351842	223.694545201877	307.59025012128	170.76681798388	136.549028404534	267.387463859323	290.049714006099	275.169690526569	264.045960640747
TCM_020404	17.2879628543603	16.4772552674371	23.9985419744211	10.6925571739698	6.69359064723096	6.3706822090997	20.4020985355049	27.0183069578259	9.21565591394771	6.63231968899195	6.76001422877414	5.22939112251391
TCM_022446	2.13005840392281	2.02322144761863	2.0662124610908	5.19116983597264	4.72556201634702	5.44715010356399	1.65670937339129	1.35076709482058	1.47599557006634	1.86134839188983	2.07541676545779	2.00218620566814
TCM_038570	6.73559085846792	5.12956198705752	4.76151028631968	11.1265498144152	11.6854987710437	13.0576023724105	5.58152519729388	5.79217121301667	8.25014911040404	4.07231087926923	4.679486455778	5.33660037449814
TCM_041170	3.99007027545411	5.29637538466333	4.79793669227183	1.64005130988367	2.53916283443936	1.88106235228018	4.40315515192536	5.54511958846702	5.47005081891735	5.48202944067802	5.96763232757636	5.47654590160267
TCM_010298	7.26007140381697	16.3844792085364	0.453733777849838	0.108568058959552	0.579901571593022	0.277162982695614	1.64128988850147	0.221014123733263	0.319914596617859	0.0784462539543512	0.836651716941665	0.464100135852864
TCM_037432	38.2231427122402	34.4718988853641	30.5370886938701	68.7505627324985	58.3813333673591	85.097235775799	21.330418544123	25.6771985734308	31.1396160613242	104.849684826726	89.9766940251069	104.417038257594
TCM_012282	16.4470400453161	11.7426484215273	13.0788336620854	5.46717725474884	7.16383221568667	7.21380058492678	13.9894175349571	15.9649889298654	13.2138079574142	13.2713307402147	13.4126148041009	13.4651738853886
TCM_034068	19.821728105965	24.0292908954357	20.3412342869912	128.705763618718	55.2445462568753	40.7834668921877	15.8161103427164	7.97053435071129	36.4911815072918	369.775124428239	172.505356046739	194.133086827253
TCM_003812	5.70446715805067	10.4726931369374	7.31817987200855	1.47537143206423	3.30344046551457	1.29353518208993	11.0480653046876	15.3812662220792	19.1682473916872	6.33160243657258	5.34025212434582	5.956448735413
TCM_034800	33.6832456388547	40.4846064877143	34.0507328723989	72.9788350702332	57.7871122431537	86.1411676122845	3.12666414925963	6.66407492723327	10.5464546250447	5.92909814045946	7.77662427318793	7.06524704991335
TCM_014612	4.36458628778968	4.61235472797948	5.52367770617272	1.97763843392552	2.4752258178638	2.13278652327554	6.3414794248598	6.26807419409674	5.69282664127355	2.33442325178816	3.01785346863072	2.66450941388537
TCM_029144	0.271202694566528	0.21497724004844	0.860181832719934	4.76330293581345	2.08655726821954	1.84440694115191	0.234464045266034	0.961979074118889	0.841658751062462	0.345995249166459	0.466122721457128	0.448895011217579
TCM_030276	0	0.613398358686658	0.162789981365972	9.93273424908569	3.64098505828443	1.988803081938	0	0.118942715444237	0	0	0	0
TCM_004444	7.80236332269964	4.97626431423104	5.03879660310376	11.726095118036	17.2942825781296	16.9287009285923	16.6212356936806	9.58998307658535	4.24033142925654	45.4829825852174	26.5247928095949	41.4391544701398
TCM_016045	22.4070986709453	29.0199077447224	33.5915948576704	13.8059251960724	12.0258444514967	15.2429857108684	25.5903115208134	22.2887438821912	10.9200639885064	22.5083707097083	22.9023440341779	24.7539184708955
TCM_021723	11.0309274562305	6.77537525860687	10.1994995756375	18.7850877015303	19.501510835098	29.5135269854783	6.95378228000924	6.75455464372497	6.51807702808015	81.9873967824354	65.3229219531211	73.4848797424344
TCM_029207	20.6223490012427	16.196916778615	19.2551560202724	7.08422968220977	11.3988413260675	8.50907883709739	14.9477336599083	16.061839332368	13.0252092357524	5.92946799974302	10.9863745434789	8.79342360019579
TCM_003161	2.95573042832188	0.456319529928911	1.28226475167345	6.21814708610665	7.06512898154086	13.820374382997	12.1548100312893	11.4508586955602	13.8024083514084	11.5575104937395	13.0830238420207	9.85127573244067
TCM_020569	16.121601926173	10.4203668148078	8.79528541883367	27.2348293928801	24.1192425837477	36.4794642936067	9.04891446418948	6.53429176007369	6.58345507111129	28.8534674693605	15.9725473114653	20.6384086522462
TCM_022433	7.39570156568037	5.73635875530715	5.51297579838839	2.2864891087041	3.51836740212933	2.7645115562462	12.9157247300826	24.1157239835878	13.8459928230036	5.05351658685654	6.92052786787351	6.72985973559822
TCM_029391	19.3623030455354	11.6548923373876	11.5850486211554	37.30137392797	36.2254969090072	34.4904188487359	12.863030175342	11.8340473847051	13.164418158294	16.33469465252	8.46183192197962	11.7346838147607
TCM_008557	36.5654817530604	22.9748168883739	21.1496263334129	155.738618742915	71.2732758402145	51.6769418864505	36.5846212176042	64.4833167190384	58.146977268082	444.59720859308	401.367320348917	399.284241228708
TCM_021472	1.11510900646862	1.21451872735059	1.11505817301659	3.95209022467465	3.11744472310628	4.38479084715513	0.465403467629377	0.76379880996054	0.515940697486646	1.19284450865881	1.19509956037648	0.997966958794721
TCM_035202	1.54094120002961	2.7689084560319	2.04290240560604	0.594008587743124	0.848287707192865	0.747690277490109	3.75605429928131	3.81664769937598	3.4520776359379	2.28908325200991	2.71793445798713	3.09468873935517
TCM_045120	4.67429254766298	3.81824723187616	3.54207584455036	13.2635218056989	8.21394828804363	9.85921883992927	3.41402132761002	3.49516428037422	3.16682582713672	2.19703241383111	1.93919822611685	2.39043357644763
TCM_041702	1.49831969539472	2.46563930616607	0.817945978787296	0.187887036677469	0.355432153807015	0.259813719587328	0.355050436144074	0.203195326246023	0.530573303074419	0.678792378494232	0.416272095434461	0.635841395085314
TCM_004670	2.99250736160035	2.59304593811666	3.41429975472572	1.54793068282149	1.2527366568809	1.20746582089012	3.90698795422857	4.52978215639077	3.70313276558462	2.33860458011914	2.96410821243436	3.14140401439858
TCM_029538	12.847924008532	4.58989499798346	9.09336013073924	18.0573718467156	33.2002893651537	38.7961904072365	24.3803597217922	5.40219232698445	3.35553354794716	6.81757135854074	13.9781296151949	11.5322225574703
TCM_002459	1.24479151283399	1.26098095682382	1.64443293194779	0.539828485751955	0.666390559043326	0.514500402333217	0.96256982472951	2.45796116942445	1.07107009837195	0.582482246777842	0.410458153778885	0.517933831317836
TCM_033602	23.3951763041127	17.4505661903196	22.4466674544039	11.6913846789134	7.87233321280921	9.77985955167195	12.0744861675556	15.237637531121	5.83937579914879	4.40330941711745	3.6753302597974	2.64282033224738
TCM_024960	17.053720759337	15.3662944167739	13.6513970992145	7.84782152770277	8.69904789719696	5.54751984442388	10.759877796308	17.5327047265065	16.5518200768223	7.97066426819903	9.16224406005945	8.81580447932443
TCM_003146	3.59587061041628	5.00613208377544	4.73979518063713	1.58519603176924	2.38639407471518	1.37088106022625	3.60439861437623	5.63415761332906	4.74700687438102	3.66897052717631	4.64800248337654	4.51753306173667
TCM_005447	7.22024342589634	5.70704438834888	7.20081398094158	14.3637656965674	12.5657892493891	16.7908574484333	10.8081644580715	14.9491298253381	6.68808470007272	6.57191133371469	4.74935669448314	4.42627970476555
TCM_042856	0.863833577200947	0.310491441220836	0.247204260729626	2.24771120519813	3.26474725583862	3.57377462617954	0.137570963190291	0	0	0.0427392650987771	0	0.210710069407695
TCM_020445	5.75465921110095	7.99672721765986	7.05449018648141	2.30178719494016	3.68840529510377	2.55667278118082	5.48025842491643	6.19017952915788	4.52174319056266	3.62394874036981	3.69699946716958	4.03939007131197
TCM_038270	1.93450178471612	0.87427062970451	1.04594474764086	4.39912135004936	3.74676664763024	3.5995192557872	1.69703799660242	1.64684225314233	2.36819896197636	2.39923283198048	1.8743171580836	2.09447788582948
TCM_026443	52.6239608783243	66.9325450495421	75.351973801269	35.425210892881	33.619863145668	24.3078416253505	57.724730792518	47.6295871214872	44.4183580438979	35.6098022221919	38.4208977081696	37.6785733045714
TCM_011817	39.2924513333246	44.0984721982336	57.0005638802486	112.268659040193	77.9964975477913	156.639958477852	29.6019790889857	33.9205900980383	37.1111120439667	63.6581714584525	63.2239203278329	58.4517018235434
TCM_027281	1.03820493705699	1.13245665117825	2.24753912998657	6.82861159073532	3.94134082849865	11.4941119294358	1.30894725270762	0.992938452948702	0.257970348743323	2.92789106670799	4.91532883703228	4.54431383022596
TCM_000130	24.5484428762156	15.8072812195275	19.3693726929243	43.0884365653047	40.3193255465059	51.7786313176141	23.6128434256429	17.5151705521527	17.5104333841241	66.1466996585408	46.465770445039	54.5317659627115
TCM_014152	1.00287561116467	1.69298416944546	1.61340118478878	0.454463690588201	0.469830233257706	0.349307110924563	1.44909310872439	3.07392081878775	2.30392431197692	0.688527023071853	0.858605611831726	1.18025082432224
TCM_003878	2.54943170540048	1.72524329571517	2.2515090867462	0.687489355387579	1.02003644703862	0.810830566300674	10.6316383853706	14.431175719048	6.68753082269677	3.03277717383557	2.66756894338783	2.79275511154763
TCM_015689	71.1219107939805	63.8710581395724	67.4888137711781	40.2501681060161	22.4896994562795	29.0476607306435	67.2663449996546	55.5862462030811	61.6406500438157	22.7447900954482	65.0484382048123	45.6038409524444
TCM_042707	4.1667015232142	6.70465935538774	8.50413128133945	1.7030317114448	2.77593121469239	2.18403735502389	4.83953609760092	10.4617219012677	9.77739612508829	2.51305807285602	2.9205463726146	2.88808161946044
TCM_020953	3.19537240100373	3.77781376190054	5.79134845989062	18.7442323278652	8.28600046600893	11.270362093751	7.8826244312299	9.49269205919235	2.04165635981429	8.01458285263254	9.04392155162681	6.67067264480177
TCM_026691	7.52318035271028	8.49955623325085	6.60015453870558	2.14036884077555	3.9100703840517	3.28227820025931	10.0986824745745	12.0163151550128	12.1650018144442	3.68912189620164	4.87953413242237	4.32060598364624
TCM_018810	0.740226113118527	1.2026032930227	1.15377485534912	0.4946990226272	0.314051908010684	0.19323293347501	0.40788449567844	0.641799794701426	0.26684972047829	0.369166176031205	0.324980418977341	0.361118390831688
TCM_008722	6.66362724017442	6.23391660108241	6.07999742273958	10.6883527400831	17.9200382858643	25.3155808903554	28.7602824601903	24.1156586251156	13.0063028981838	26.4295106030222	19.9968847334347	21.8719340595204
TCM_020277	17.5716721530579	24.57707660721	18.770927647939	7.66301824489492	12.0351663433116	7.36061914115048	8.27794634585262	10.4607061526891	13.5180386807938	4.67584590056887	7.25819526914862	6.09864718953479
TCM_031518	4.23066916575774	3.89963827986503	3.28773394552431	1.22314229915709	1.99627046848838	1.01416325977129	7.83222976082336	5.71417278109385	6.26884482555115	5.30271604787925	6.83976919916477	6.55811239912142
TCM_028911	0.516987949799993	1.40673981682877	1.43477810021719	6.34772083841222	4.18205139283187	2.53092464151748	1.88209469042348	6.27388935991616	3.78841609025227	1.5111378825382	0.817984148082263	0.965892875077549
TCM_002204	8.13271506390447	9.52211489830284	8.21511331138712	3.66443015743153	4.94727379126165	3.86173978267558	8.80489058764899	12.5111407479364	12.0254517401781	8.96025847125073	9.12624149323432	9.80326927738029
TCM_014877	6.72579662590563	5.48054200957128	6.42396547935013	11.7582487109278	11.9059687717613	19.6944147999545	6.82234021157906	7.1227525918795	9.08312245415176	7.97507191061741	4.88499715534874	5.33097159947261
TCM_005707	0.755368859554222	1.04164128688086	0.342260911439816	3.62858579278146	2.45634850880946	3.37728227062434	0.153841701799711	0.230836973676963	0.0742517829187131	0.682772951084168	0.407790244257493	0.673231678551994
TCM_022977	8.27389494090485	8.32939437911743	7.91506792889775	2.49561400608033	4.96171625080542	2.88112742961874	11.2699490663512	11.0625063375472	11.5331454716483	8.78165784200103	9.59667071279729	10.1287673111916
TCM_040483	10.6293188288764	11.4924101916591	4.07781985900456	0.987774549646156	2.01605692736699	3.15723271758083	5.19706032283725	0.637580876303227	2.60301930203704	0.104446853706927	0.129961480110391	0
TCM_042056	47.0792813510465	24.4839668884218	31.7600156570456	80.9090227260453	73.323761437899	83.6432401999369	47.1501166153683	55.6283482864364	51.5353504914341	103.30979880905	66.2780368750845	72.6225658480819
TCM_030219	40.6700321328229	30.1433607653439	30.9737597642533	70.5752820921728	57.4487004793482	80.6914578366058	81.1255830691281	59.0614387483455	119.96068822722	81.6134817582369	83.4610896458032	82.184007609795
TCM_033731	6.13472934800117	14.3921983614956	11.1986806386044	0.97613517376611	2.96476309857948	0.195448764991656	11.8188215555806	32.17409375701	25.2949727659646	5.51801425508608	5.92936891969085	7.73181077790884
TCM_029373	5.78928107631956	5.14241127333139	2.19777298646015	12.9263845198716	14.4975392898256	18.1888207393997	0.65099238366044	2.74540981824912	1.39962636020314	8.31040002828908	10.3535649971531	5.72873605193379
TCM_000946	2.14595698162044	2.97253351211454	3.26560287808994	6.42666121893395	7.55009496256779	8.11364588365998	0.673842081916932	1.01874886008501	3.05272944398253	2.93080171776459	0.811891893246901	0.788139769591839
TCM_029090	11.1594074765194	10.4663965471516	16.9876491994071	24.452200433885	28.7405876653289	30.941027315317	8.01594070480932	8.94445261980412	5.81675000755684	8.0978462484658	7.50793988751353	9.36839406930111
TCM_008159	14.0606580378687	17.5790838084719	15.7261236740129	5.63730300618551	9.47238412261941	4.95305713230028	15.8399247546401	17.357401790707	18.2170480850744	16.7512579390922	19.9835132980432	19.0775833785955
TCM_014292	6.5560545339622	7.39026127757077	6.98959244133509	3.97927458415264	3.01109041059137	2.08326448510079	9.31027197128182	8.9767941285021	3.89579543389272	2.79398284809047	3.27984871765807	3.01379221923214
TCM_005094	6.80866468387978	10.2660750569152	10.4962953501321	3.74925787783611	4.9973687109256	4.0231711920956	5.28229177959846	3.6746832532498	3.63708584426972	4.40591152609178	9.7790635885729	8.35845531308417
TCM_036224	0.247191651680236	0.253220120760354	0.134404333354679	1.47935384540263	2.9774778171709	1.5325482572581	0	0	0.0631764119371403	0.232372306881586	0.148699023641313	0.366600107312346
TCM_032524	0.0173136000882567	0.118238942006993	0.23534602220728	1.1037326653201	0.721890420199672	1.55261841542408	0.248846358225169	0.653432354489491	0.165935690564737	0.260410166158058	0.156225872395376	0.224674727333126
TCM_036480	7.29317517767307	4.17242288296512	5.56559048950214	10.8867931588692	13.9003592242551	16.8570309070962	4.58786296751545	7.45526111157656	2.69784438535396	14.6981801314078	7.08115228719048	9.77254788022495
TCM_045749	7.50627043693786	14.3550843107102	10.7775869187696	25.2387006325274	24.444028341942	53.3154112032044	22.6761284623997	7.61647264016989	4.11091581900829	35.5562358022754	45.8383938605098	29.0504768136069
TCM_010134	29.9836792632675	29.8340231081166	38.0812277838257	76.9626574162714	51.0004720554763	92.2212815754086	16.2257476874523	22.409680142433	19.593225053478	7.59561370679348	11.2567266030657	8.27150338651168
TCM_024383	1.12896485692764	0.963748220804331	1.1367530681739	3.91678370489469	2.50615777808658	4.44406317669727	0.0711687738678984	0.436049320611801	0.480895075939426	0.471681100535758	0.565944045202011	0.668566427048169
TCM_012109	7.56612826545625	7.38377332896507	7.38013726909378	2.7721844152379	3.95278212128669	1.77927065165094	7.13050823850672	8.82377520236182	6.23038095623179	7.99523353493311	8.11074518965179	8.5195423189135
TCM_015926	71.19559020216	39.125322214372	46.543722846898	134.176679114325	112.222920326156	104.792244168515	97.428891637727	81.5926260171751	113.438161354064	375.579744932379	268.255241597426	283.461312975695
TCM_025437	1.67327006665574	1.86051829486326	1.54181644038721	3.78677812721371	3.27338082387624	4.5300646681739	0.787120288674087	1.5082470764565	4.05188199361184	0.290798613487569	1.00092260256967	0.808071101741901
TCM_004878	1.7967368135442	2.2023739033503	3.04769105677916	9.530099114386	4.80223893468771	10.6600312412648	2.82289799056914	4.42309490967752	1.11857374620105	8.61833766525114	5.12703054888567	6.49086016157569
TCM_008687	1.85226967780782	1.35531608862738	0.879236743434656	9.86878772821231	5.00567211161443	5.66376529856255	2.86908678179692	1.57683802296201	2.47969784784758	11.8569101835201	8.22414839899254	11.6094614193479
TCM_030648	4.942400868763	2.79334362646416	3.7684088675999	8.4700069404394	9.51411515271461	10.9058655676551	4.40916531126426	3.04678725757724	6.90383484213425	2.30702888222646	3.14398785404614	3.2542131484121
TCM_000576	2.72368579166186	3.18358772432681	2.93655811590375	1.43558832947584	0.808860810329774	0.634013613075082	5.12453470967443	8.230965808193	2.77551736631247	1.28676440781247	1.41438237190957	1.21699572661322
TCM_018717	4.9454226905287	6.3210038719278	7.98358859004963	2.1095217703211	2.97342732793161	2.18407485904606	2.63713488763235	6.35212561062727	4.4375843047165	0.812929485167737	1.76111919746678	0.551078939448624
TCM_006965	0.484609663096344	0.082738040555964	0.966146470957027	4.28727573848509	3.47988710795319	8.15507556992368	2.49282211553544	4.29967138984376	4.02528456617611	27.8800829745835	9.91163508488882	19.7643962303073
TCM_038117	8.86229405845244	7.13793398563193	4.90032480077825	19.9982364603494	17.6869979335872	14.8005032759458	8.78721355690019	5.40379532527827	9.05358308428542	17.6033393873564	14.156147050653	13.0876238310508
TCM_001369	4.19771509685745	2.55182006380659	3.6310965303064	7.94366078960264	10.0181914746557	16.6882079148457	1.34715436170557	1.09491591568397	0.853393802329263	3.76669229122433	4.08105140199005	3.65510215101418
TCM_014673	0.860950435608236	0.898279506979141	3.72762587412407	13.1923431643045	11.4118028783814	8.36671670527493	7.16409179286806	3.6103465700086	14.9748641465636	29.3159390997212	17.934955951708	15.6945082526828
TCM_029569	4.4916351318783	4.05986151698112	4.22998069095788	11.1144112454325	10.0983608256824	16.9658598239875	0.333115318802838	1.45784952499953	0.281362014241007	2.15257460326835	1.14789116553448	0.734709421653299
TCM_005427	81.6873335090994	74.1155814994728	93.0491538609315	204.536749060016	128.436765012875	173.211635449446	67.8926487118679	60.3568927739147	64.2455512160765	73.8943935883445	63.6355565275259	66.7635195432293
TCM_014626	0.853534998907738	1.04773188093208	0.745251603775387	0.0729497335696658	0.288630454991762	0.255208316693674	0.650384465710491	0.00412514447823653	0.0199036138423163	0.333830638055237	0.530936716485537	0.537059645719811
TCM_000055	2.60646387151438	2.67002988092879	3.17182884579206	8.42914164086594	7.24509938180143	9.39898266634874	3.66173851706816	1.28202180000972	2.52185841827559	1.68014002140205	2.2398966852299	2.20888165924907
TCM_000304	11.7201348962502	6.34551647890018	8.25342409819224	17.2948438475789	19.37498669614	22.547371839334	7.9924139414591	9.41350177094399	15.5487441518599	9.41643735825452	7.88671506236288	8.40185206687508
TCM_020859	1.48385839862163	2.05839629071317	1.81838135534117	3.94877806877818	4.72613963549659	3.80830994279958	2.50009300431172	4.80083344867717	2.94126124190581	1.8545827622312	1.70747450572746	1.68799963427138
TCM_029994	25.492237718025	16.2978218434488	21.4128870981184	5.90308483020199	9.90089028250755	10.53198681264	14.6578683410508	3.28000934560551	3.08114468054086	19.2865551637099	23.6023688717109	20.4595709107491
TCM_034063	2.56039783173142	1.86644072710403	1.66849780412263	5.31479138505658	4.49813627354245	7.83510612696013	0.935785273084862	1.21909012993213	1.0109770565491	0.865402195212794	1.44215027003392	1.09330190927686
TCM_041855	73.7053059447974	46.5557583448046	50.3089199256853	130.032541147569	103.688922312013	116.386880734042	146.746828285035	179.421383253806	84.7035284491189	148.607017092493	107.42486791659	137.602700907518
TCM_028696	5.16651559800787	7.23215634481983	6.67050779405067	1.80690466398687	3.47448108758992	1.75287920359195	6.8395275003377	8.9108058048725	10.2582624312096	8.87798256508875	9.37115101224568	11.4959553835461
TCM_035186	15.6810991178415	7.62247782829641	5.32140670863328	21.6316276875745	32.6555040138	36.9859753711925	21.9775913675178	32.7065788731738	73.7746978649129	17.449379449689	13.8253959513386	15.7989228490099
TCM_014214	4.60833279772246	10.9929540224184	8.89862950848986	2.40940022500644	2.7933765308068	1.81190734661189	14.5632359785142	28.0318636454991	24.7114119049293	4.53449210266147	6.47700725231194	4.7904918854505
TCM_015374	1.18324451073438	1.73793933813783	1.05649783085562	3.14673970356145	3.30514737787564	4.95097850928767	1.61905276865521	1.91254679832178	2.91291655039361	1.50488732075694	1.81435385643782	1.27418205000125
TCM_000079	7.36318640304267	16.2711681615412	12.7872586555818	4.29318732938838	4.90573912176433	4.44400504485371	3.70713148255327	8.3320890692263	5.44417242591004	2.06032239613469	2.02456407519454	1.52935467538789
TCM_005170	6.61479806574641	6.24566493198521	7.03886407929316	15.1255466127975	15.3224418661121	12.2055589483503	28.3932289075403	37.2283607355724	48.1561392796492	33.1639222850286	28.8890706776173	26.9407361655645
TCM_012349	4.23749042525928	3.80875614819991	4.16513428885593	1.75016345045314	1.55804347550717	1.83683851717863	0.932824452196362	4.7207656630869	1.51849706588241	6.11217096835636	6.27153999481101	4.03169306279193
TCM_029635	12.4232273311111	9.82998568407626	15.109930840203	23.6282603193743	23.5855205694377	35.2725166631497	24.6709690401957	17.6667040999444	16.5914328728711	23.6293255691956	33.6469997632515	31.0535573659579
TCM_016816	3.46411747660652	5.53222721654567	4.93808841920597	1.39256582406768	2.45686052867272	1.59439770726984	4.31350728795016	5.49578889012791	4.35834692969261	2.18620601389984	3.62918093425605	3.50857706905306
TCM_019504	3.4684407633429	4.55949477697274	3.68092925810034	0.960830972365634	1.9398299040791	1.51846296729003	4.80856928432471	6.61017275412387	6.4461607943259	6.24826786708363	5.50040832873014	6.72326188735515
TCM_010419	1.88612549683461	1.22044363087396	1.81068405565606	7.5296740759299	2.64334433984449	5.43492629660043	1.02286055262089	0.969424049532701	0.731878986772888	1.76495458501599	1.26930757846947	1.253328539913
TCM_015761	8.08389173290695	7.82334788495385	6.836057915839	15.8704566158693	12.299095765586	17.8995789919601	18.5499695438466	14.5852927115743	9.59998049070247	30.9830836926806	26.9188478591835	19.7054032426188
TCM_042287	0.890696005782589	0.779844574805437	0.600193263984209	2.13933023011911	2.35416175657377	2.57903598416688	0.449188420572026	0.257070484563582	0.846357909918755	0.90170558213833	0.366359913319176	0.529229095135011
TCM_042715	25.0546916981838	19.4895734410383	19.1778232773123	48.012989618196	33.8881051302751	57.0926276345355	16.0877580828944	20.7538528386325	21.9367309635956	44.8512865971196	32.7495034150763	41.4866595156364
TCM_001395	1.91534663440283	1.78368890095344	1.74556571306548	0.580495698154983	0.882295676350834	0.506030084943713	1.54768605980524	1.94552527065421	0.813545304662232	0.808187960412059	1.04743966338535	0.675846895949255
TCM_019016	3.58885657254268	4.01713401453154	3.80812277838257	1.69137074112056	2.21614267731025	1.53052107702363	3.20657448679169	3.43103274950528	2.94238288929459	1.187680679617	1.72564299040536	1.67176437825306
TCM_034907	0.853374138379694	0.699348868476521	0.804268460302439	0.111024777439054	0.158139680097894	0.0944782433035529	0.684282839970738	1.11877580257928	0.381679367157223	0.657815193081091	0.256675135093069	0.506242097710116
TCM_015706	15.5012173895669	7.16772085662223	9.89930150409139	28.0587541016991	29.922367488881	23.1308715486879	0.913451495684269	2.11967841580457	3.5347127089317	92.2887413824393	73.1738786488605	66.4012100099652
TCM_022299	3.39854751709002	2.07788095450891	2.9965556288912	7.64807309953937	6.4361831335861	11.6945036804824	3.23098455352186	1.70289570745301	1.58458869284959	4.01508871234741	3.54548309556427	3.32043539819789
TCM_025555	2.54319969077526	3.58630357076873	2.75685167485644	0.774828404366594	1.15583664816831	0.302945585737067	2.13084436487287	4.28437844098796	5.79019161498302	2.58743861709078	1.46854694665917	2.5512809793772
TCM_002174	3.24412240761509	5.3675919340233	5.02087067682658	1.37526267994302	1.96309616591783	1.81598422676959	5.62506700420079	5.33381436621143	5.22859180020654	2.0045350859432	3.56315659190072	3.14216495324174
TCM_033565	1.19493769044733	1.20671680135322	1.44228124588353	0.529234098990381	0.65959418169094	0.534802384501261	0.988554977887572	1.87530101940787	0.727757319186004	1.12808018434961	1.1674437030393	1.08403683417663
TCM_004683	14.5388469154916	16.0671885691906	20.6820461239743	36.144116295284	30.4142821384827	41.2386129473403	25.705015876448	18.3575093290516	15.9145254553147	77.0238520507536	48.2493198485697	63.2547591770533
TCM_006977	8.07239477221407	8.059775003594	7.85367845886407	3.07506215733623	4.93648374061898	3.3746342525354	5.46165784521648	6.68755743992234	7.89760627951411	13.0157060128519	12.4442529415272	13.2049479378421
TCM_002664	7.67125411930752	9.7990241845635	9.57346602027394	4.56523176855931	4.86394282962898	3.78153365191145	4.68762582124481	9.65192588817838	9.29015952250134	2.80734056029531	2.71341122348863	2.90651544471305
TCM_032321	7.97018057762096	7.62494456090058	6.7764201343014	2.81579581821225	4.55582526646401	2.31373769739332	9.35562883103141	10.6151309063129	6.19731395462792	6.44278511126692	7.5545375177045	6.62872756082012
TCM_011779	2.388247301368	2.49817792093762	1.55460243783028	6.17050194446782	5.33731592265219	5.69776732008051	3.66415423056405	3.74169708618748	6.4046938825468	6.26089913635671	4.04692597217066	4.77036031577751
TCM_022188	3.54658660531289	2.76042856230776	2.07961314847842	7.46405405346917	11.9604699141061	10.7400655794551	1.02580618031342	0.483468395666512	0	2.15727198374466	1.04581464617708	1.16025033963216
TCM_030438	1.93366024979116	0.949141975515048	0.963764844487946	2.32703189643377	7.72646177763423	12.4700567933429	1.24333855721447	2.17654418483414	3.39761393696453	17.3593760496683	8.2878017860232	14.6523315281895
TCM_036879	28.7851460726138	24.3418989746237	28.453033745373	44.7169888478003	62.451536210283	119.095193437308	6.81534557305653	7.96374302850894	11.743266280138	3.76884395433826	7.40686611889704	4.30074417623223
TCM_030222	1529.98186704007	1576.60180111929	917.096780743227	2873.03509506229	2459.38820593521	3902.56424336076	677.983716775914	641.631781615884	1384.07589526548	459.692648537366	243.415394688184	360.886253164797
TCM_013401	0.0449900904233605	0.0480624713565197	0.043053553802794	0.0171249460592727	0.0276317371816567	0.022485276934732	0.0465967833397019	0.0518498033263984	0.0505273259288555	0.0282274879200188	0.0358275148582846	0.0370789319340933
TCM_011265	12.5480790492417	14.2760131879785	13.2026423543471	5.51877386908207	8.17969883826851	5.87650393472978	13.2050986717095	17.2196408945464	18.8446484168557	7.01485414749215	8.8620651286018	9.57239379866397
TCM_037005	2.31227420848185	1.42433961777997	2.0358744822349	4.05093660814128	4.27577046450929	4.81445346337167	0.159014583625044	0.356655496120475	0.327380223090965	1.24737952497087	1.69918022325279	1.27865909470404
TCM_000599	3.43642599882571	1.58410484424263	0.809670964562649	7.06389958382269	8.43770335769988	12.5549002967552	0.467918059963239	0.864627391181966	0.0878270212677535	0.38764912876975	0.275625916095268	0.191116002205765
TCM_038376	7.73029494396975	5.5223350678961	6.37847397596305	22.549270502989	12.2046020591318	15.1347089305987	14.2807412577562	5.28003658669817	12.6599674999761	9.17918822204441	7.7503110293455	8.52294544092172
TCM_008389	1.28207651407379	2.45693527592694	1.43450299901714	0.425508569971558	0.515167173340922	0.130353504203074	2.69182659396044	8.62751264192919	8.5511528352142	1.22981118607555	1.46902422881285	1.55216056109119
TCM_014684	4.02815667539629	5.67269758827945	6.7194351335961	2.40336444517524	1.66408737072921	1.05099526146462	5.91966114722113	13.7433820759537	3.19670440253236	1.39889547500803	1.77492031271815	1.02261924831949
TCM_041382	11.2024887491605	10.2597256999119	7.59703686683634	20.9448732659861	20.2782731151003	24.1477811783606	9.54062436399755	9.67703233754545	9.33823849333153	9.97296228550809	9.29759553032588	9.83359714081683
TCM_033953	4.62720552471093	6.3835535826981	2.71435717700724	13.8138369119286	12.4649313409396	10.56586553064	4.73482254121978	4.22637129430061	5.50386778363187	4.40805697035976	2.58883190152683	3.67629882894685
TCM_042413	69.0569945198457	37.473643767118	41.6338338357687	112.366624514741	114.739174940438	100.201028032653	25.9398002852665	21.0986300213029	9.69377434739605	540.661792315544	276.990899411355	476.326379326676
TCM_006459	2.03199711312458	2.02236203828739	2.62685044820824	0.551281910120361	0.524227603392121	1.11949526894979	0.56094678467647	1.35818406819469	1.16911006212043	0.416436735265937	0.308968124639122	0.303499761455589
TCM_012433	1.30162918101526	1.4613492448954	2.05847132622797	0.790707454199213	0.771367437850954	0.692489898870822	0.340984365245632	1.17203270386894	0.859171464767553	0.219009298875655	0.299591323744736	0.173697945990042
TCM_004403	12.2806807479607	9.21039610651483	10.880632232285	6.33547700498573	4.54726232354953	4.06030148085	14.4586868804	16.4339236449373	16.9767405766004	24.0044319620946	18.9188031803001	22.0045408437222
TCM_002725	9.25742600659711	10.250554527397	7.11254858721852	16.6695917664748	18.8798627399199	18.1585998611554	14.8431931906241	8.46144508343401	10.3083085600626	3.97285104832669	6.28848227497174	4.5391321724948
TCM_026762	13.4681184339423	17.0698020087401	21.5182603278368	8.82161482461169	9.11592165423969	7.25665929044077	13.2255438799001	12.7116835165501	11.8928703149464	6.04913689814773	10.3571810342348	8.7497296798927
TCM_020474	2.0512717400448	2.29829448588423	1.57488467444974	0.481852910588034	0.857917337150936	0.378498601066166	0.829739444936696	1.44308041504167	2.68499750732846	1.99525102824088	1.94232848959726	2.44270622351129
TCM_036281	10.8170227058408	15.4824480629653	11.0249601286677	5.85022789043188	6.42324097452399	4.97834147262186	8.06934021860266	12.2898633995052	12.7853766654698	3.26426354830431	4.88402101004481	4.53852489541039
TCM_042432	24.4224556392167	18.9494075620221	27.7076930069927	158.86922159415	34.4255325565962	73.5697140069115	17.2932677264397	25.3841744484874	31.5719417273635	100.242384683993	93.1974819237142	83.5305570337914
TCM_015180	12.4571792879114	10.2394349802609	14.074033051498	6.22798185654237	6.36336745342598	4.8481097782194	10.1024343211748	15.5238665203353	15.2931896857544	9.7160200806152	9.70794488756445	10.3870030405165
TCM_040963	59.2167627764912	48.4958665536946	49.2126635975593	135.730952172316	91.8920951908943	90.4510733912418	80.9233609227131	72.0421037938231	122.244289130709	156.817078818362	149.776746788653	156.723045876467
TCM_022354	16.4845740317268	11.8623132674722	14.9163331410618	34.695809825903	22.4865319868963	38.3661909608107	8.31336362242699	9.071418742956	15.5883665992096	11.5476207330935	7.76168986968485	9.0999460012495
TCM_028837	485.54465686508	294.975723017297	330.836616563827	1160.42545724936	537.175737637547	1458.7823993443	185.353066673646	120.695726637093	349.88034705653	1090.45134601284	543.758252596696	847.542931298581
TCM_007011	0.910020771194045	1.95261083922438	0.334325160309506	0	0.056971935336271	0	0.0558163126154588	0	0	0.0231206559522649	0	0
TCM_037546	24.841879425919	10.3166428657856	0.380269036357746	0.218375125724633	0.0972017612869902	0.139372255920405	1.58716856605061	21.4773469936336	0.134058363418682	0.0394469393992993	0.757283187445772	0.505644049582917
TCM_014915	3.60340627398302	3.51697484315889	5.42062719699536	1.35953897433322	2.14236809676924	1.52926288430971	2.98935973229634	6.21923726803721	3.48424747990603	2.04371870882911	2.04721740047894	1.69228836797308
TCM_042753	6.84374007369683	8.5930166523371	12.2646583378894	37.6912960869905	17.2745327312569	22.7304007952483	26.5818031027166	17.7394963045765	22.295143621103	24.2913306258959	28.3073710802485	26.8818564604916
TCM_029520	8.29879897276162	13.6497324005254	11.4483187928734	4.29809532606041	5.47923621048079	2.77972308566019	10.5562538547202	11.6546228118238	10.3178206099226	5.46586432539078	7.76383476684883	6.83484398184929
TCM_015522	1611.32936860803	658.420447734235	821.898452779979	2218.27428385944	2666.05561532397	3311.73685116823	726.009672408187	668.099744435359	735.102700613231	1278.89912324074	1006.04812302754	959.711844572822
TCM_014362	2.23015970810827	2.56377106513242	1.83236435937337	0.677007039380069	1.1278917034048	0.469117785343411	2.16503911270442	3.79496247238544	3.48635764282377	2.45285794443694	2.66821489561419	2.93537178419448
TCM_026448	0.754553755189048	0.201290543556995	0.363259808118257	1.93268550648837	1.88438957582783	2.48002548644472	0	0.218578096317365	0.120528946220757	0.110830879835306	0.543739783174713	0.174851353788253
TCM_004689	42.7667306537191	24.3262767053371	32.1310359426029	80.9825630859673	62.6123264938932	68.7679717444889	35.530516125952	39.0117061819578	59.7971319861276	115.999771486315	91.3285652666444	105.452425399619
TCM_026107	23.17609000905	22.1923242060178	23.6249044927055	6.2274530456749	13.9020509076221	9.40904471766183	26.4919187434673	29.1870068289404	30.8958617281631	23.2903801863287	27.937186565648	27.6959799316636
TCM_044780	8.70474089408735	7.6431691491394	9.21805581442341	18.4434895340925	12.6670372617602	21.6078452367534	8.23106758994964	7.98671044784357	10.2218326156189	12.3152410951894	10.665983056642	10.8060728366185
TCM_016255	3.65817352881334	5.26976502081452	3.860310184018	1.31507474976164	2.06268937001486	0.719410564615943	2.87652470507071	3.88820306449129	3.50603888050418	2.95244486784013	2.99202671691717	3.23465169343145
TCM_029927	5.04991114461306	6.67010812888276	6.7636406484196	3.06316241752964	3.69197667650422	2.43264999958169	4.08029998946349	3.49287813653779	4.76884789129236	2.57289083376541	3.3089280215425	3.18834921959402
TCM_031190	4.39326980940783	5.59833878095176	2.71184500884819	0.414180095056731	1.17988631449663	0.563924683406661	1.92658902995927	5.81776626028385	12.0824887829781	1.25692293267767	1.21287334939758	1.77051188190622
TCM_016213	16.3264763626506	11.2939404737852	7.39759735896326	26.4900869217336	30.4286470580709	39.8902512893975	6.17522483813261	6.15059041705066	11.0911380286774	15.9651263729585	14.1109918766477	12.2631244030978
TCM_034567	45.0920562517216	23.6032957974446	27.3522557821217	77.6180701268401	58.9686660223422	90.5123635332187	30.3328878056022	34.0341159171237	57.4822944612407	16.8547379924777	22.1769867529208	21.835286826477
TCM_037180	290.860718452584	245.887754947924	258.587263412913	704.161141255078	399.835932601008	537.63793314773	203.649411433427	177.532528704545	193.577231793101	121.009421102658	84.039073567667	110.551493091072
TCM_042577	5.73384249501525	0.968749057595871	1.19076326471252	0.0777060726563287	0	0.132250357225319	3.02718968697255	1.26550219071635	0.839572824626565	0.0561468112059062	0	0
TCM_036845	3.60114525117837	2.63340407142944	3.2049054361289	1.27623444472417	1.59956395543073	1.04316168673613	4.37426163958809	4.77734538682866	1.16283130308609	2.06269932786946	1.79876448007237	2.14155026488051
TCM_011035	8.25706850524858	8.57448620298271	8.14420096121355	3.14415328642809	4.69417543029996	3.98547797752936	7.90297207347221	8.83418135782345	9.69907957076033	6.41315748791124	7.31936001406604	8.75028337013985
TCM_030572	16.9218974594017	24.2640285712762	17.5492378881365	9.13131291642624	11.2358193321771	8.86886920892962	20.4869458203295	18.2603256406275	15.8248822480646	19.7245045350368	14.8841437863413	17.1667770426025
TCM_006933	0.8656097310487	1.07017940432965	1.36146990588546	0.207111061231818	0.311134404850138	0.418580320560094	1.13650180879434	2.09492458987655	1.15064834831225	0.795009600577456	0.957628753637948	0.590230512703118
TCM_019049	4.64001686090701	6.04286132059466	6.30005991815323	1.93669051608331	3.06301980850177	1.47273143429648	8.62531056427526	6.43811465278717	5.7270310223609	5.47835696525353	5.66817462660735	6.20913512845948
TCM_000689	6.59503740651654	5.21593374365417	7.71669060202415	13.7283290379714	11.255310176641	16.4497555275429	6.4269180637395	8.2454008030755	5.80023200396178	17.122000621995	16.627521881949	14.6352975580769
TCM_029677	3.62699203870698	3.36544068851514	3.34805663379911	5.89111116020036	6.26200433426124	8.66698145677986	5.36811222534889	5.1013512706612	4.67085723752372	5.44257496562095	7.40828424375227	6.44191070246851
TCM_025648	0.510576709433589	0.604576034868762	0.955229005999658	2.0035092459312	1.64051102490131	1.85079228576348	0.355086754723876	0.321706413657792	0.394631492538478	4.91579321654734	1.64302985202031	2.9464252045922
TCM_042472	2.36508997386517	2.87703865848824	2.35759158943082	6.92325963917944	5.95783298051223	19.6381811859707	1.16292399135029	3.68005175371943	5.28904031594351	0.666990259752574	0.474242782266431	0.822086924060978
TCM_006499	0.38305987910947	0.381501827804982	0.520698285486927	1.41203275814457	2.51406053012927	1.9437501635056	1.32812336547111	0.760897783552659	0.57109008294778	0.660174388948447	1.69622850805889	1.53860652743407
TCM_000112	26.6498727837553	15.1665585941571	14.1242934072611	42.3415429942251	38.9562910594345	48.4141145579597	35.4628578266168	29.7834355450227	44.2720522416328	80.4706734112377	70.6026094038515	78.8970230949869
TCM_017049	8.21976247284534	9.09749439001732	10.1646532330195	3.36512791499231	5.66019970877971	3.77225205152623	11.0813687096693	13.7832508141135	11.465296901934	6.81517376221679	7.90442227692699	7.52678993313266
TCM_041201	3.40816118827827	4.02482360491663	4.80543792393343	1.57245853301494	2.27002003316536	1.42249296874873	3.45127939331349	8.10364667447307	4.01432720048109	2.02670971487838	2.1069593904436	1.86718058543432
TCM_015201	3.94481149102053	2.81029952321589	3.24048653211136	6.57221694106808	7.39563328460711	8.0120558311793	9.93991686064804	3.10051470613504	4.76901149155012	28.3059286971174	22.0798563099106	27.8051503244506
TCM_001041	8.95706220206031	8.77581496948873	7.10234663511489	17.0825642250457	19.2155101209954	32.3412757230203	18.7872429212153	9.77213183331867	4.55241791899982	53.0082238874584	42.5541617655874	50.7579413286138
TCM_029320	5.637346770575	6.28124618029084	7.67776954594234	2.60109714515627	3.70111274627441	2.66701817192758	9.24794933640004	11.067636237924	9.86343931104395	7.19422072998908	7.26209029293014	8.44558826609126
TCM_024327	0.992473323147263	0.37654725861271	0.399727976737439	3.51497994072887	2.87369218350338	3.11321307179657	0.166838637645958	0.328569497443194	0.634132494701755	19.1777931996181	7.075862318352	12.8791049883817
TCM_036628	17.5711722985547	10.4455055360795	14.3042215843571	26.1396569742443	28.6555563408753	31.7809326102161	17.8090876628789	13.9676053591869	21.0935369897693	143.92081287046	86.1450226962746	120.927139911487
TCM_021241	11.6758124459794	3.01331943704821	5.33137188973559	31.3227201487457	16.7725377629982	33.268086015249	34.0286010403899	45.6657682349023	108.606083788738	6.63655308453811	11.5245556117495	10.5707730943102
TCM_011692	2.05164592784964	2.22905574298554	1.15899388907296	5.1304308296375	4.50553055284343	5.36877752259575	0.705456173334271	0.317557657402072	1.70244407167566	6.06146530215211	4.08720278296706	5.43341871005278
TCM_037514	58.2677318241782	75.4934395703505	67.0253942048229	122.758216442092	115.922416797479	192.798732635333	61.4243362548548	43.1229094895134	66.833276612128	44.8797785802098	42.3063766356708	42.0748290095682
TCM_044572	5.99028687825029	5.87882833314868	6.2011126030741	2.33233723093708	3.74748730211916	2.63824964762102	6.45815409669235	7.04236126842658	6.78183874296231	4.16171807140768	5.46878280864907	5.64366288391496
TCM_005781	9.89881434638321	8.86398533447977	8.32304371337733	5.01197429164747	4.31405527349449	3.50239779520824	6.33017335741345	4.94945603522999	4.62946664750129	4.77260069320282	4.80875188913479	4.44578144015168
TCM_006681	6.9244520099744	14.8449307977631	9.19857744684652	2.83230493536253	4.46560405498907	1.45192378362616	13.9881701504243	16.533196531968	24.6186619419158	0.838322205655728	2.31412717427824	1.99358217072775
TCM_000463	2.64900408447113	1.78882090236957	2.43637962702971	4.83521859358164	6.22770639385517	9.06088258953505	1.01689719363576	1.57071529467692	2.37463489223404	0.185835379831376	0.594596230286163	0.439772306150899
TCM_034929	5.84544873748968	13.3737512408167	16.8171746842354	5.253980705819	2.78450333956025	2.90525140381661	4.54076039480946	2.72592940670212	2.72085484583445	0.67949038881934	3.73375940505337	2.72367527644953
TCM_027772	5.06986971058351	7.66403806550263	7.56155079513666	3.08203529262323	3.3378920288475	2.03802583069589	10.5924349108569	14.2367475029193	4.34805700468631	0.808505441178662	1.46741286645437	0.79720714538973
TCM_040971	10.1893927843119	10.7692515963235	15.2796019107886	23.9090370254068	22.2327985263711	35.3197075164999	7.47854193248004	13.5534917695317	11.5288810495083	0.798210852092213	2.15869080884098	1.26491209707321
TCM_009231	2.05993043066863	2.08264374683334	2.05826925958614	0.783022829324643	1.294555572683	0.884467550125665	1.85908450384561	1.5821546777754	2.25466542601751	0.905915225378939	1.22479147491999	1.29505472691862
TCM_010982	0.443323325664111	0.556538016594306	0.708959027890372	2.00172358706673	3.38275916762596	1.58791292169362	0.216997461220147	0.241734197833256	0.149959967164622	3.72619706283168	1.35955904003021	2.22381315096164
TCM_030866	3.92082622423352	6.84174128960636	2.71706636654281	1.02520736498721	1.82533539441319	0.914972865122242	1.64291909340173	1.80706663892004	1.05610486730594	16.4233549870553	18.6336085674363	20.3269339965547
TCM_019192	1.91240487407703	0.773306955615452	0.547275129827435	0	0	0	1.71316449670031	0.133289099428529	0.160778293852004	3.54819989549728	2.27055395380448	3.12543055560451
TCM_005405	0.713503576735234	4.26360890578302	7.64143710766954	66.8357898573927	36.285406771591	102.834494968829	8.63587691312284	6.65692347600669	2.48665700788965	15.182852977306	17.6886806219111	17.3154890818753
TCM_029773	0.770413981070068	0.358728504410501	1.17417119000129	3.46254559467427	2.02792960304108	7.56011528692055	1.4569829539067	0.579668739702195	0.201374813049635	6.41928497760383	10.6732854746987	5.77777044128729
TCM_028749	18.3658274055375	13.4662591422491	16.5051539073421	36.2873267530221	27.2730263090851	39.9911718166638	35.5687765120473	31.687756846394	27.0725655402134	69.0591232026634	51.8783670519935	60.6771851838979
TCM_007865	0.0945086154215199	0.242033689722748	0.299755849222081	1.10660937204555	1.97026799023171	2.51116340948316	0.464702558792586	0.750915456539519	0.060385486108592	0.222106863605693	0.142129990468403	0.48180676754203
TCM_037017	3.70194396599618	7.04790271227512	5.93715475271596	0.692987610380116	2.43682043382174	0.94353355811273	7.79679852925618	11.2152911724219	11.9287304377191	2.57871196509516	4.03194923164441	3.65355426096936
TCM_004950	3.1334228716249	5.43161746351987	5.51970839670995	1.58072733669912	1.99971493030311	1.98231785449689	1.53587886880204	2.52987600396984	1.78756627525944	0.525994922914026	1.17006197316312	0.711283903861455
TCM_016726	1.98216966679053	3.26207441662623	2.3425444392204	0.451958383685386	1.23070462050482	0.53165424520199	3.24622555899007	4.11321179215985	3.67543423979905	2.76619093485437	3.20631731710546	3.31471310992515
TCM_039865	80.3511411954333	54.9088376903797	62.5210224559232	151.890470257973	183.127753334505	98.8440198397702	223.977056882053	321.950722840487	314.035983599155	331.620020940092	238.972769331886	321.721333113342
TCM_028448	2.99150016698374	3.7130683105629	2.26187477228613	0.711538043012608	1.16908344971921	1.58078700169201	3.62908647465818	1.90296842264501	1.53615093225618	19.695452232834	30.7137517897715	23.465534679612
TCM_039526	29.2091381198547	19.8770876214343	21.1839835431336	46.5456948792279	40.4256130704582	59.0826664205241	20.5323857110905	16.5424154438292	15.2003137573349	34.6247435193831	27.5350505343822	28.2662705692744
TCM_025480	9.97729111050869	9.17799536137978	11.9449231301459	5.34328654210468	5.65329848988117	3.92799512208423	14.8510016880665	12.6428803017153	10.7026983972676	6.65029838210599	9.50728077689139	9.10855886146169
TCM_015496	5.10448370084758	4.42686239485299	5.05294434423683	2.15726143127421	1.71334555243393	2.68164184556146	5.86584872738663	5.93078484628382	1.9734991349803	0.489015609066085	0.619339582671102	0.436977400640684
TCM_037283	13.3712125192651	12.5316104204283	12.9831740443729	5.4439739559946	8.57588962527073	5.30941733059307	11.7822493377777	10.3070921511549	9.1650639339864	15.4428792688652	16.4357431974994	16.3204246149195
TCM_046679	243.861303724732	343.413901826013	285.504432614405	142.513092741597	108.598825829768	176.241132941038	171.849910297201	94.0229075342871	91.8970282423206	27.1958132487117	40.4537218743647	30.3348292899126
TCM_030413	34.5101641088776	23.4275766288199	37.3791716291518	62.1089661873283	61.2865250313464	69.7726841005182	192.064243532769	53.37097522505	139.124870840623	52.6011714451868	79.9084185238209	79.436636730598
TCM_004906	10.2756660048724	14.4092902749705	12.7635079241923	5.8109448045351	6.91857417622509	5.52131381923215	9.80460629624778	8.94466393984064	11.2752387173141	9.7369083448044	11.456127387289	10.4390106244408
TCM_030376	17.7573557170349	11.1210896007656	12.6830003582803	20.4395832297898	39.8194989586694	66.756274581553	31.4270419846135	17.0869011633062	29.8669680410867	28.3673382511796	59.0671391981876	40.9180528803421
TCM_002021	5.73912490668943	4.2796875663777	5.16037134895645	8.13487752462155	10.0610556400031	12.5717530934406	4.62019377602132	4.46537455722613	7.00575929602424	5.51051807645744	5.26142619868325	5.36106562320831
TCM_020967	15.2093941245533	31.8967146517062	24.2285755599689	7.08924562091606	12.101940812774	8.25353279004268	3.78229134904523	11.0814963222214	9.90921217462902	2.47674585003967	2.91167570804355	2.30337739180919
TCM_046856	9.07208465026038	10.5499788262477	10.6565390987732	4.83249476285336	5.94749211482515	3.54376702780296	12.8838188999415	13.4870380496087	16.2193535778742	13.3072189916425	14.9991180805338	16.135817859784
TCM_034564	3.88292844219792	6.84438116870268	3.61384466303875	0.546132583421219	2.0176561102251	0.511213920990484	2.06405524686682	7.36549476747535	5.92749360519034	5.89942137078397	5.38704608896296	5.23333751122704
TCM_000612	448.891211178034	196.980384118266	295.265519709591	1006.64401203063	702.764518722434	638.87128083977	251.130880055191	233.275262820155	407.160693432738	5387.26146966598	3612.24005284333	4654.67573753145
TCM_038452	7.64664623002381	6.15281850226469	8.05673737068252	4.09358296935175	3.3052225768968	3.26071562508973	4.66353159873257	10.4530712135551	3.28444657768351	2.63109613892602	2.64107221094272	2.06868017644615
TCM_045368	1.0918072381137	2.25837645174919	2.28324277933002	0.163898247465704	0.0972711415591437	0.371924630597969	0.0317660289736325	0	0	0.552651339421446	0.884127670900881	0.661698801831617
TCM_015719	60.3401159998934	39.9200438241429	46.4786267310282	127.567469277473	82.3171424666377	97.9568874985609	36.9551695764436	38.0317573125322	27.3583769681634	294.903373833806	203.41899340949	264.21554849586
TCM_029142	9.667958690619	9.53260324694684	8.4553561267951	3.46091598782144	5.88609390029294	3.37370058825293	7.70395072776324	9.09599716589417	6.46265807989672	6.62498269223055	6.51838782842479	7.07523671761855
TCM_012983	2.80072545659305	5.04736598354864	2.83488872755985	1.08673846322123	1.55549878683151	0.779713791798214	3.27091050676604	7.1899580070144	5.73477195885968	0.354121939830124	1.13304350697737	0.607257972858703
TCM_029272	81.4326140268357	40.5343339066385	61.7042455273406	113.426559193343	132.213873709118	182.581227738885	39.6027983717542	45.4650681659209	29.8613017009238	83.4885153705471	95.5582208317674	67.396216453752
TCM_025818	0.0203781133009685	0.121771366235639	0.406270112830561	1.27258161246665	1.10928521964755	2.5719419142416	0.27747686825669	0.107942471237929	0.13020424351437	0.0766257139422481	0.183877905922926	0.207776039345281
TCM_041506	118.70032194354	73.9379306312755	103.266850812934	181.415660635945	178.936188461153	298.666802998345	56.7951653570669	57.7439244549495	50.3408346753282	32.9405123275463	58.5113182715958	41.7727309778463
TCM_043170	3.10750155236067	2.73676239502466	2.62491063404764	1.29884660402016	1.35169456906332	1.18310967278768	2.91447242022567	3.60303468264607	1.34763259211037	6.56940504106007	5.65309807930194	5.87806559492899
TCM_034957	16.8654943721398	14.6241126864087	16.7574178120103	6.76051390047577	10.340832925604	5.37277999990843	29.2806310771984	29.6056998859496	23.9739524129017	22.0000272956605	35.6437127693341	31.7341245976837
TCM_026384	3.98671732350475	4.1177895714062	4.58086802206784	2.27816109492155	1.91328438774373	1.19488272023212	3.97388741003598	5.85545725651703	3.38464492967987	0.786812109111594	1.13727937899137	1.06164426434332
TCM_029285	3.39152266140831	2.68931489599059	3.44223857600146	1.47080095246894	1.50138492978414	1.15147265293605	6.31702035664893	7.91450557807689	2.70632339068157	1.60118391526349	1.79838318710789	1.71852606031604
TCM_034711	24.6285282290742	15.1158344309444	18.0848497436129	39.8460742272578	35.0712531349457	52.6174901658615	29.7567342115533	22.9903441798122	55.0950959101811	65.3353469515394	52.0446582744594	49.3993644603387
TCM_011890	11.3234141690851	8.81024977451359	8.44386314922612	15.547285318192	21.7288048034935	28.0794841382215	15.0138481045654	15.2163044171826	22.5593185452384	15.1616328754244	14.4108504540265	15.2208693347625
TCM_004034	9.92580073504701	14.0140035281693	13.1400130779593	6.49206297244915	6.74264780615304	5.12419331252863	13.7725064653361	13.407556246142	11.182263742875	9.68765431824094	11.9998070932343	11.9152076212317
TCM_045478	1.15150844145704	2.50216323361061	1.56526043026045	0	0.181864149454217	0	2.49445286058695	6.2381433055496	5.1502265354094	1.0332711652973	0.944582765835385	1.06734773236624
TCM_021794	0.469960722447804	0.533903570362406	0.39147702410624	0.806070365737009	0.788698641273498	1.23748226552845	0.623964222061547	0.450700907782206	0.607861196997912	0.552828453889145	0.443391500467235	0.497276013972339
TCM_004804	7.12633917825134	6.38726498567713	7.41801744365293	2.33670294033863	4.39046188453552	2.34582513210019	8.4650657445785	9.55758600916295	6.75857841884087	8.16964539810192	9.01189721499784	10.1882646593248
TCM_042495	2.45863457730909	1.98889077271175	2.27047479483267	3.89937577731738	4.4747628733372	6.24761214924025	1.68274611989875	1.73644529452522	0.950034938911444	3.48886787362949	3.55664391073619	3.19051526229596
TCM_043020	7.45578982634017	7.31306367782717	7.25988324892656	2.68196819588812	4.61785866468405	3.19790021368691	10.3183273781421	9.90598658021	10.3321137818724	12.7179713607738	11.4354104374767	12.4715956566
TCM_034106	103.320844781356	61.9305493768094	82.9675033728084	196.468999429235	164.499889598636	145.605686938845	73.8401155527419	85.8826228766636	60.7222513195822	95.2940955728549	47.4663707812821	53.4346771800298
TCM_039935	1.83175352142534	3.9606224016363	4.96836531417937	20.5328376535816	6.75364790877028	10.4064517651729	9.68525073432014	8.65358871504744	1.87504350813436	10.9453314805506	13.2494642859888	9.51162778427386
TCM_034755	4.80220226689981	4.59009684181101	3.62929822938194	2.26750875110289	1.6320583152618	1.64218848871023	5.35789691716565	7.21865701641874	11.3137146779015	10.2835547848447	8.92287869565267	8.64465120682127
TCM_024524	1.63067531415477	1.63525492376307	1.79635096130195	0.828104128230891	0.898683115585683	0.610729560530212	3.48054536871436	4.27467618372042	3.4162132117972	1.88052766434619	2.15150096854334	2.35433384218198
TCM_033516	3.06387831898802	3.16497446342044	2.85817530193702	0.904417068838102	1.62518367137366	0.68411344525307	5.98907813000358	9.89612501894388	6.96689287568948	5.36103759381908	4.94329350875281	5.56056957081479
TCM_014531	2.33299932875412	2.66967842959123	2.04616760811668	5.09401886674664	6.29516263251483	3.68391623395765	0.742840786195332	1.66483129936328	1.4466901304636	70.0038991286685	51.4275293971955	65.77901516191
TCM_020246	2.55226332981271	2.08474900493132	2.27179136900206	0.733210955327471	1.35046446148342	0.853431271865542	5.4392941331409	5.198406963365	4.24242614293806	2.80724782717837	3.5330617317933	3.63865339940577
TCM_020857	6.05754518657277	6.11125626858451	5.6280212876564	11.6621742584398	10.0630865543729	14.2934232937723	5.46177470396566	6.29985071491634	9.4805684216122	11.014906532233	7.02408925853599	8.56401108722771
TCM_015657	3.182693823437	2.30527170047404	5.76836958561556	26.7891685482693	8.60108109670143	10.6775903169622	8.49957388192605	16.7628796202405	44.8614665486749	2.08525575060624	4.06118972764634	3.75464618103915
TCM_036757	6.22774195630281	6.61170752352509	5.04202822457531	1.35724658339278	3.03895221760395	1.3649643935547	5.26110986042612	10.7797827746446	9.41264037496555	3.71471044047673	3.89845532695306	4.13163836686853
TCM_006172	7.24308804496208	13.754263762071	11.7209809133634	24.423721504883	24.7387030368971	29.1299687591898	23.4821190561116	29.4599887731262	21.061714115275	13.2008488909364	31.5667851946093	18.4284485477003
TCM_036450	0.472654736624874	4.10605121777993	1.10860285041761	0.253205751874001	0.128806114673308	0.0923439994330851	0.0210322337391584	0	0	0.026136393685169	0	0
TCM_000386	3.00968297038303	5.34476001716915	3.78252673282212	0.914598734177551	1.88283949402589	0.826935112672875	4.17123071493908	9.8329827379386	12.5065940651289	5.24547076012161	5.55039372785124	6.84192433288688
TCM_021111	1.3093758863369	1.58027752518517	1.47298072164606	4.87556405987579	3.29449070124125	5.79851336015537	2.15177668096679	2.24215690567848	0.778917158687766	8.82836429767157	6.97124151253696	6.02653438114387
TCM_028745	10.881905226119	10.4281690926831	10.5942098076696	3.85367180891777	6.92211557271567	4.08173337397746	9.64615368733437	12.8037554126058	12.8118627710874	11.157687593775	13.6270712696728	12.9587181746776
TCM_045468	3.50062432397433	5.95090014497851	5.01824437941257	2.25754177485141	2.07962906509347	1.87097453309786	1.438196981431	1.88824230038719	1.68716180891376	0.354607649639764	0.892550094028945	0.657346242689777
TCM_045029	41.4415772849089	33.7606706892171	24.5916677154669	68.3299412315809	72.9300528327029	61.7174901574591	28.5909026854826	35.4251526722223	36.0666530483811	349.954909871005	230.733386075899	244.060525852183
TCM_012096	4.20825274058764	3.98132348689543	4.74793053966671	2.15255481071424	2.41615806627661	1.64591997467907	6.21263124425525	5.23934541334253	5.23976689019307	3.50514232948059	5.16875826351876	4.22296129321997
TCM_020052	1.01360998879936	1.91081514912126	1.12904142675664	0.0549465050728527	0.366861636731049	0.187030297009244	0.607020764715811	0.992719128093006	1.59210907469728	0.51612341528473	0.465774161154531	1.13526289513183
TCM_026863	3.85896090696993	2.96480445505638	2.60687236111102	8.99133862170382	6.09467215225225	7.96203142001265	4.61760998629594	4.43659165642553	5.9848066084638	5.54035439377063	4.64274351691063	5.49544928306395
TCM_026284	0.00650864178558426	0.0111122891066424	0.0117963754613023	0.0550407268704663	0.0942283917775475	0.190953919099119	0.00246178817303126	0	0	0.00611844330543396	0.0130509892785457	0.00904941353513301
TCM_012248	8.15566103538264	7.97603619496834	4.80756280770235	28.2262341173843	12.8390051853368	21.3896708314489	8.56541257424557	11.6389369130192	7.79119061345918	4.31718347805306	5.39826154914985	7.26600919287812
TCM_032036	2.20366701465792	3.36461538169267	2.51049190013234	1.27785906724866	1.06466304159656	0.864354592867102	2.42906093342789	0.883796311354169	1.11032003085586	5.95424194050134	5.99686951435873	5.68428296743162
TCM_000760	11.5948122993722	8.31186908184672	6.00649550893382	18.1530871859775	22.6990169524481	16.9904359252506	9.10896909901241	6.62438324095749	17.3509708338748	20.4222303644052	14.0071198927151	19.0438903301301
TCM_026173	3.58286081543939	7.24739229122363	7.10535882921513	2.56711235615745	1.80419509255552	1.75336776564061	2.69067798019069	5.58692201019239	1.44321578284469	1.24471979740896	1.45767916084982	0.794151931495799
TCM_020792	129.546785729934	78.7296422964689	77.9423390401562	204.500821673253	177.052949487537	195.911214945417	151.545423292646	142.806854673184	213.736178385306	313.943826847829	259.247977828547	303.398807788311
TCM_027402	1.41829934677131	1.69741069683248	1.19707002960265	0.325627196453961	0.418718813806827	0.584983558371977	1.08341604324795	1.12322292497624	1.34154685192446	0.548993991866778	0.961922069738296	0.657319797706993
TCM_016702	7.34873236733976	7.41389215644698	7.83246260592809	23.6574731882212	14.749625672083	12.4811861263568	24.1314505580789	19.6289247045217	17.1542566082121	13.7574630715082	15.3215927979033	17.3774044835042
TCM_012256	10.9823970712048	7.97010646960247	9.53941828685797	5.67414618741499	2.8164388942006	4.01517226966776	9.46501382590937	7.97361770391905	8.19356071706051	4.99153272118768	13.4628654213381	9.61945006154842
TCM_017516	6.2786336918808	8.23111627237123	6.96440472082577	3.07647119255444	4.03730849869466	3.29503185595514	6.97016679820192	13.2005395160124	16.4635190192947	13.3183310052956	14.7357675322257	15.0406395378789
ENSRNA049464519	1.49318814974356	2.03947170020183	6.76570036768476	22.1462307070537	14.872856296821	26.1194455520004	5.42183227517472	0.988673586497146	0.954060027984733	5.61468112059062	7.18586144703196	8.02751884730271
TCM_000721	5.21462025203625	1.99746553592211	2.36276708749646	8.00195943649604	12.156516184048	13.3227206454824	0.556302582400739	0.796781031299745	0.256295216608626	1.44546137257932	1.34054422828153	0.929518738000765
TCM_038084	10.398808126616	9.92279524064301	9.16531244966652	5.0038571484142	4.7515421749898	2.64949020746316	13.0172110322536	14.2233023913911	18.7494741189716	13.9265843581914	15.2244277199315	14.0224541046973
TCM_029313	34.8079737714735	25.2606882762983	16.8442748230096	58.7456751218169	56.7651042863766	54.6983831237109	21.5556887368394	16.2839402025194	18.2347744275645	77.5171159464493	48.435401297254	66.1532898564041
TCM_042595	2.59592729265729	1.42114985440323	4.29578166654954	16.3359780801368	4.18307896247437	15.6507356199847	42.3056774414682	9.80849550920549	8.97832260004511	30.2384912724758	23.0277851703268	21.6296261156654
TCM_013815	9.6100928823527	12.0278890641524	17.687015747938	5.99748481152859	5.8127574593329	6.15319335832775	10.1944865021305	20.0491757765282	8.05244750065143	1.72990720213079	2.32953973319065	1.60235520838299
TCM_002673	5.2164588191942	5.2150857966932	6.78323750788233	3.03645659446617	3.20930196449023	2.22361198065898	2.82767362889328	5.63342365525661	1.96653681823299	0.909068964743643	1.02548349373836	0.71536851191798
TCM_019256	2.54884972758171	3.10834601522804	2.54548259987376	6.09075450131171	7.04880358574277	7.60176456517945	2.32161643583686	1.92874394451574	1.69503821417553	46.3561179202927	26.5975353515805	33.5580098232071
TCM_025746	6.29242470546715	4.78200693270694	5.35455176751705	8.28633909132803	17.5974913866674	12.2620518713879	12.035485434896	14.2096466432181	9.99402767836477	8.53614617757619	13.0149359206637	10.8115153386941
TCM_031094	2.32461771977239	2.1848720723625	2.78750635623773	1.05393997766661	1.00623511574563	0.454932255572027	2.06046216909953	2.02114791859444	1.30525921529677	1.40165343201014	1.61261237439255	2.25265926048319
TCM_022358	12.7894811086731	8.87666563843754	8.16334826216603	18.1584696343927	22.8630853545122	24.1325651851796	18.4242367555028	15.7214051838475	18.5107484106369	136.954702910286	96.2809780894679	117.155674889644
TCM_022635	5.67279515627765	6.10371722048402	7.4861971693957	3.69017990678106	3.20297181819007	2.51217231402694	4.92603813423556	12.8724188753796	4.69685783322946	1.56648249785703	1.90767684072848	1.2597736210751
TCM_029222	23.6097245393773	26.9204746061176	17.6143303676824	7.89167027259104	13.934319591981	7.90281577831329	16.5797499921428	20.7805051905043	24.2070381933851	27.7704431027264	29.8531677929013	38.1303006090734
TCM_030160	1346.18464501491	925.670584959897	1041.64078151477	1821.66346128231	1985.22556257584	2964.73795273897	1089.57639529623	870.513563693237	964.260700377017	1449.37907253458	1318.49543213238	1323.50559739306
TCM_024459	2.81266676174802	3.31449479044797	2.94596853079102	1.64403598029517	1.49897474486348	1.18465210428101	3.14528257224323	3.87310693968211	3.34682869612604	6.20775795193241	6.47771033988248	6.49884894895991
TCM_011418	3.96936184770383	4.7382749257261	5.3857232250341	1.64572675842671	2.7912129861616	1.82300805207671	7.69646427254702	5.84847615189433	5.30927774016312	4.98202780210924	5.49933732350822	5.99394573047042
TCM_005944	7.41536250711112	8.61060747277607	6.90073188233	2.53670176381614	4.5698271681055	3.36544717766882	8.82651278965683	14.0282255336698	17.0096553987228	6.22032528582969	5.92610105091053	5.82032679508064
TCM_025591	0.15765733109412	0.117219376441191	0.138261719132147	0.403610768979557	0.435878644968995	0.427915877502046	0.276997136465098	0.963067897828876	0.500419659906653	0.631069190265554	0.642459993222062	0.763670996365774
TCM_041461	2.262754349996	4.43860473542289	3.5557022014194	6.23222415373579	9.5906798378846	12.0992302061355	2.0212630653513	1.46634370553799	1.53805094527817	1.65189707846182	2.24447912525697	2.25356315967016
TCM_040597	8.68371488186462	9.70693061387117	7.16484859473715	3.20724554695346	4.70718518051301	4.17994003725549	1.89844293880811	2.08812041590571	3.91650825531037	1.29440761054915	2.53838046397137	2.05857931154064
TCM_041633	13.5247848816829	7.15699253797349	9.29561370729726	21.8776386674311	18.5300928889391	28.7235463487738	20.8073975287496	15.6037640919297	26.5693056727636	30.9832272763927	30.8768553813412	29.5037116784781
TCM_024868	19.3229931589102	5.96478187685496	6.17563605995765	28.8429673938216	38.4652453738114	43.4540350802472	19.7723967703723	13.8794115129633	19.1256860566007	13.5423309520756	11.5892210703048	9.91486653867482
TCM_011625	7.96308568299133	7.50700018433146	4.78825212565907	3.27926531624098	3.36259174546779	3.09026610268285	3.23435839720138	1.87907596788769	3.96657042101365	1.88678053683446	3.23840770094542	2.64784518955724
TCM_016003	4395.69762846569	4068.02628215913	4188.45007556205	11017.779221437	5701.26199405689	10014.697738774	1520.72670058964	1000.74427128009	1974.40027464904	1105.84417802524	1745.50159971355	1931.89173748257
TCM_017459	13.0319535894171	10.9028093580166	16.0517238133984	40.9769768700724	19.1764848042383	38.6768962812203	14.4267074414337	6.21805760073475	13.3484993954709	3.42258385990423	6.92395044430677	7.39232190850117
TCM_046226	0.483306754368079	0.731388212875779	0.477792850461741	0	0	0.0243216209609669	1.03034384193714	1.71640822940348	1.5159507957732	0.309771895282772	0.330380579038764	0.223991570421892
TCM_015545	1.81726978686033	1.97751218996149	1.88208647838595	0.415698474223945	0.809519760073423	0.309526888346426	2.22067833300499	4.57501486780845	3.86617767348518	2.08377854826808	2.56277837531622	2.46188895894115
TCM_000619	12.6790683221234	20.0133925701148	14.9418492749549	4.11791142616053	9.22863378439912	3.9116652421727	19.4749405762561	41.0860209404235	50.6412197988401	23.5784116729889	23.3389714564123	23.7776921338817
TCM_026411	6.4983372348928	6.21302976710971	9.81474942882105	18.8251258050115	19.5684753448087	15.9236052355757	0.589893754533921	0.344215663988108	0.38752541342885	1.46610156506733	1.04242614511436	1.20467818768877
TCM_031067	90.2539735073116	70.8001890932131	65.4113562712803	113.86950529102	159.99094171259	250.226727808906	489.195195244871	272.567719269208	570.617414571371	82.6874479442451	131.023735366349	137.910962643516
TCM_004118	1.23235619426012	3.24750576852494	1.35954838718212	0	0.248227448678252	0	2.31032766461509	7.84041565306488	10.099307563995	0.151105489174365	0.537194408418829	0.347652424170292
TCM_018552	2.60388882323192	1.45873001793482	1.67143056017529	3.81114431036434	5.34049510953002	7.80758794038821	0.574512579335019	0.466942011068546	0.138644407939506	0.586448136408393	0.19035851651024	0.150848591874721
TCM_015581	8.55302969564755	9.68134758890991	7.15131811715538	19.4886206076911	14.120253929994	22.0773116417061	1.17962957231964	3.41040769845031	1.93233555547494	1.77685490884554	2.937353136347	1.57682214831937
TCM_026677	15.8375597242306	13.7871776524006	13.9061639405271	5.93698031922536	4.50801811072979	8.32121259073981	1.48911413692061	1.27377246406347	1.20059204129972	1.17758863350486	1.30078664280398	1.11966363573628
TCM_021265	8.48756473575576	6.84845326601866	6.69055563237569	13.2357552115955	15.553338346802	21.496563746817	5.62899055709839	4.65751230856373	7.28026992105663	12.405282857297	10.0249394462793	11.3697654329369
TCM_024375	2.12678911696851	1.90815955444408	2.3242785490549	2.97735842146512	5.14458102421387	8.9696811208612	7.4774995175204	4.23407263484754	1.87943286080631	41.7021497883714	39.7378708902777	35.9984410984491
TCM_032434	1.84037353799675	2.36944776246526	2.30570442410787	0.837365952180336	1.12981677986863	0.924113500423582	1.43782821297422	1.81118240885002	1.61283440012858	0.463235186812489	0.957858952857573	0.633873518882801
TCM_000172	0.428489534595019	0.512096044169397	0.621281502081351	2.06263497302251	1.836214189731	3.41558460831012	0.129655372445912	0.453940152168828	0.164267873718566	0.563921723619407	0.171839609743299	0.238303420084683
TCM_030833	3.94330812129033	4.7326308275562	3.90006664366243	1.10328622077815	2.36949871888302	1.73688802489252	4.65089005826925	5.55178518785912	4.84944414656946	3.1588398315294	3.68782509502746	4.05794943109907
TCM_019847	12.0561335219492	15.0715451646122	12.7532718702246	4.43406927695492	8.51226947306841	5.22349822264474	12.3997927332358	18.6594167995503	20.1245192480315	10.7339980102956	10.3788500133277	11.5510637260916
TCM_020717	23.1234645908205	18.0877690968972	23.0961440269716	9.10975134427891	13.317257077795	6.29472661670003	17.8580702284082	25.6751294266153	24.122634297543	11.5767701625193	11.5360164052306	10.3345010033121
TCM_014958	1.87040476703288	2.26897092101518	2.54246557385425	0.816474494852682	1.1116498438925	0.858271901026683	2.47607591581003	3.9271496227672	3.20784475253298	2.14000265049075	2.51677996089835	2.42946374190704
TCM_003532	1.81443292737997	2.76924994993527	1.79373259841571	4.57812226192053	4.99894123456181	7.39597762936124	2.43317391180884	1.965889647319	2.33619876572224	2.76523045189088	3.087010260267	3.4655701733312
TCM_012077	2.87484322303157	3.68119302955279	3.44259615916609	7.68076385702063	5.85657575412281	8.1274537814015	5.43681406883794	5.37058534961783	5.93698401707707	1.83383520369727	1.51834765122987	1.95096195852633
TCM_046924	2.31262426494657	2.49457913922302	1.99926445865085	0.805689279647198	1.2439747117602	0.632050124189917	2.2178905587819	4.17086912656248	4.46380835593357	2.34680742298634	2.37682019422285	2.4306099631406
TCM_019211	5.77755017770891	2.99634896503386	3.29340290970995	9.77972362148315	8.70617802969778	11.6579667457477	2.74920389190651	3.47580884004746	4.32661689142897	3.18278901009616	3.83053081492062	2.10180512950261
TCM_005198	42.4177774701445	30.5425272093706	26.5732956259548	140.60414482119	71.5560364007221	63.4998639194639	20.7872312922157	21.9801663806826	4.59563836677536	2.08042416443201	3.32824773918173	2.2222976724616
TCM_006309	1.3329132878588	1.53453182722264	1.68440766418585	5.32967393988195	4.3763825214329	2.36922212915343	2.01661131512552	1.65984547040895	2.34400114961121	1.9887128171986	0.870476027676471	1.26949860482721
TCM_012344	186.012984610872	156.144065997361	162.009697762024	491.013352830965	270.358942803087	299.01239396324	127.974028911866	214.27408284057	200.938451814915	2305.7082611301	1417.34190699925	2022.70535710005
TCM_037528	6.54047949971052	5.77873933174893	6.75682485191615	15.9547974360375	10.7945824784443	12.4908220244841	15.8325137403657	16.2830527846618	8.81765718360009	12.6656469836469	9.60661266870789	10.6396052545368
TCM_019028	2.2239773097239	4.45517658703364	4.08451878649098	1.23452389623361	0.892943196177764	1.14902496606423	5.69761515845919	8.85490747374112	1.74308305919308	0.669007367392955	0.683785664829087	0.109943076537725
TCM_004815	41.2928109311861	54.6918204625851	53.005101132393	91.217201982633	80.8589239117044	138.891344320502	39.1263466058986	31.3997580239494	31.8780311868636	36.6162932486274	36.747595907538	33.7765496845739
TCM_043636	2.36874344153459	1.83189640880946	1.90216377967445	4.39379284256475	3.61268160656566	8.98390357703026	1.74752415759132	2.94268829932774	2.4500535356886	4.77315043120889	3.77393794702977	3.47820711741433
TCM_014956	22.0321779486294	13.8221943507323	15.8779356522392	40.0926332014915	27.9373081585048	56.196528408296	6.78877727675479	5.53338024068265	9.07134751063515	9.01657064216235	11.7110982461011	7.26209958341195
TCM_032516	0.051885448660475	0.117374732784739	0.09638904089038	0.288577275887305	0.18328495267966	0.371944106311731	0.102049112238434	0.0876040438631844	0.0480700689218545	0.0524329883943591	0.137852459060855	0.0937818927371072
TCM_037367	6.57430633494541	6.66748490528018	3.71719339016904	11.3312078727841	14.2524519493958	20.2180733556615	1.19017935489748	2.19510087790952	2.51317818259971	12.0962325402676	5.12658938876719	6.87506504974014
TCM_014728	6.21349924450774	7.89586376552739	8.05407785481447	3.78609333951858	4.20855037619348	2.99543523009538	4.79550675310156	6.56172614011555	5.79930745032068	2.94267839532773	3.10690838789955	2.17252222685669
TCM_026708	4.72591742718012	3.31020329507527	2.74529963426138	0	0	0.737864377207171	3.66666995609138	6.53909321030069	6.27144628900201	1.19608320267165	1.39714805254471	2.0217750511407
TCM_007627	2.49286496186	4.53149566388938	3.89354926144698	1.31637418446844	1.29075798462754	1.70463524377225	0.78758690629018	0.534011879845293	0.524685455071165	3.19807310487878	3.61666269364888	2.56891918418556
TCM_011034	15.318712705642	9.00486581934864	11.6327231081245	22.7552783035492	23.2218659989104	32.0728910990782	17.2208103292938	16.9475728037388	24.1596677488685	30.4776883029766	26.2453286618072	28.0027987376086
TCM_036269	0.106098490712166	0.362286677132337	0.432663183116504	3.6579310396967	1.04450260528139	2.93657804028266	0.882860725901985	0.948377782971743	1.22023331261817	0.648295687548809	0.212746423965329	0.688408226761011
TCM_014613	0.458428154025164	1.23924392432719	0.207715787911776	3.77732246691738	2.8317271547919	8.20510414356692	1.79172779786212	0.910606892913994	0.634635774459455	16.0167893706926	21.2955025978438	15.368043134946
TCM_028989	4.57178179508395	3.41488995507338	2.04423768778205	4.30442380997608	14.3871030242742	24.8745275037329	3.77694186824224	0.617364989032522	3.40154592186091	74.8139036370477	39.5035630460877	64.8470795650649
TCM_007836	4.09838203617254	2.70860174116693	6.34972382373003	18.4041157923905	13.3214467766509	12.8802932183041	13.3012572511098	9.62901421096321	6.50433104022491	6.95968113734334	11.399144628803	9.06820377806888
TCM_007426	9.00421793049082	13.0532164514211	12.1292845474853	3.61463149762436	6.81149467495079	4.08626706993844	6.71935280500583	8.56686855515203	13.9423655464998	10.9045971629203	11.3860771405918	11.8236748674752
TCM_023124	2.61027634914215	2.82820083681999	2.36545510466084	6.40014265658312	10.5812244953215	8.44732230536463	6.53133407323735	5.18496871334988	4.10538868014727	4.53007036487243	5.03275990139824	3.81536246496787
TCM_032529	0.200107527550667	0.98223280969542	1.54138302934532	3.77495572351706	4.34556343508802	7.25549525704463	0.794717974858199	2.25242710284282	1.34249875366423	0.0470277287736544	0.551720583748521	0.83466988718436
TCM_007919	2.66550997863607	1.2460688071217	2.04167963414901	6.44029941983359	4.81452801550464	5.33994700209673	0.792146072026943	0.52526617189843	0.648801986668367	1.70030351410766	1.04987606227874	0.941217103995021
TCM_014931	0.53164449763816	0.542946861094433	0.66213338429958	0.329541248228143	0.159578563388433	0.23112214089753	0.400066202332099	0.407303954724889	0.257879681106964	0.340158931440021	0.538602459621819	0.504398194819744
TCM_007600	7.11011843624407	6.37997624579398	8.03837413627978	3.1234883590011	4.67223521962565	2.69631675435786	8.1639068400187	8.37616211135066	8.46640767859193	5.50116476008898	7.26739613809599	7.12004909715215
TCM_034539	2.07659356217786	2.69236786218922	3.11279675090719	0.975037981738647	1.2296745108886	0.656864499859829	1.81890865583257	3.56662422007848	3.53154130740973	1.27693762905789	1.4558139549172	0.998591255686597
TCM_020893	9.7148143402965	11.7215531607195	8.26264278114003	22.6655854085252	34.3206506693269	16.5236695172547	29.1083786658394	22.24387881148	12.7611689647198	155.863081744034	191.588998175542	122.696473416101
TCM_044506	3.57655971350591	4.29349717936102	3.96909305968204	1.11784365146966	2.43524920842035	1.22192609207886	4.30668824181052	6.9193533608109	5.38274731818259	1.89777155211699	2.42323026969343	1.92952579635336
TCM_002416	85.1065449125326	40.313695449579	42.9110420393353	191.081549103103	117.257197860391	118.581440561259	37.3401147991911	48.8769140910521	106.535462071267	49.4594064565848	38.7791471825701	35.3495892094325
TCM_001860	1.09219121022251	1.82296502379845	2.3192723377348	3.05398430190459	6.17380663190161	6.2444228658854	2.13334101979114	1.7377534022128	0.843665052178021	0.842824465802152	2.2063820216105	1.57143354395179
TCM_020532	235.991842934173	188.249629298472	196.873846031895	847.860772715254	364.839252889581	368.024636282892	208.679008289816	441.891806136605	867.013785099708	46.0263617157332	63.7649256483622	51.7049543435323
TCM_006083	3.84420730387922	5.55853638238839	4.19726600990986	1.20076460718865	2.65767354540167	1.18117385112509	5.38047402667382	6.48668341671583	6.87634508425485	5.52409307314989	7.77623698570219	7.02445747504704
TCM_029398	2.69134301702853	3.77373727435147	3.46637767407376	0.78969155597112	1.84373027409831	0.862188916386201	4.86886589541313	8.20477826187318	7.08333389513633	2.29314419409288	2.30791768637763	2.68571866625774
TCM_007495	0.82419204476172	4.22146151954719	2.34736854384623	0.306366170379522	0.454559270594931	0.130353504203074	0.237514111231803	1.45524309622902	0.551687279691239	2.21366013493599	1.06241930833786	2.25548331533563
TCM_000736	0.624760493096242	0.414812901855211	0.34598873620703	1.08375903102986	1.66828615839556	2.32481693597339	0.157537014485165	0.356214135264783	0.0997963675290225	0.358908967207076	0.330588488154383	0.209118866523673
TCM_019801	43.1352554865838	33.7266425116816	36.557208965999	8.50879532320689	18.4548766947592	20.0435473817498	13.7852848109814	6.02316535030024	8.12961347342706	69.5569337519596	57.0466259368153	55.8819713857398
TCM_005705	0.295884055825127	0.168388903998224	0.0446887836524358	0.898211854091176	1.71345602671031	2.83900389651333	0	0	0	0	0	0.274258672067283
TCM_038768	2.35508312100048	2.61589039228554	3.45261950819044	1.15934577952325	1.29536745957468	1.4697777335837	3.09534667178155	6.4782416530749	1.30141455687513	1.11122089256821	0.71108930316263	0.505704166578469
TCM_010024	29.3651769345437	5.44575801876182	7.52448356210531	80.3609186842601	46.9111426245646	55.9406491666114	6.58754176749929	1.81024261844348	4.91710386884249	7.80546977814293	14.5175633121298	9.01041227611068
TCM_025025	2.56859871638622	2.72260382099438	2.16280868002736	0.821518721561314	1.40069912985744	0.876817221953199	3.11699464033887	4.16678164691589	5.60054237202623	4.32617462002211	4.29208266650081	3.8986690964791
TCM_041631	7.71237953242335	6.98465499763976	7.61624555676513	48.6257177010603	16.1184616448771	12.2603860580648	6.28294681299659	10.0657771741228	13.6934872873752	30.7196189697457	16.4560252829719	23.5998819082323
TCM_029099	16.5363194006029	7.36504540028639	8.941786818857	23.9007572021764	26.7040641533196	27.3104232738314	12.7717508171902	9.5045154063737	10.3598133911081	77.841295485171	34.7987882267772	47.4309165389956
TCM_038599	2.03801372899349	1.60593574648887	1.356090233581	3.65273131506718	3.64791522779598	3.408137839542	2.6305781028252	1.09463027125159	0.92882181212816	41.0363414444853	31.3209325894615	31.4006801582765
TCM_017405	3.15414242726716	7.77328712587417	4.37445898644972	1.03481303749559	2.16009956038613	1.0324159588522	0.497949164666396	0.490326788492151	1.08651647382802	0.850840139043348	0.659960235461677	0.406763755432813
TCM_034882	3.6142287911199	2.57109166983636	4.00307786942604	0	0	0	1.2151319206023	0.53179166290768	0.256586792509205	0.377505863739369	0.603931188167789	0.372230484387109
TCM_023118	0.257135471080529	0.148201080299876	0.166229685045067	0.370759271528303	0.47232733584485	0.514959423877545	0.122655729311931	0.184352765300462	0.1716197844388	3.01765078127342	1.35797231086853	2.61417279551764
TCM_046886	1.18820968974415	1.45646373618764	1.68417237324636	0.237826457482601	0.352866052108649	0.269842779631152	1.82073139346073	2.05762890182016	1.38212714773925	0.572807965176775	1.13019471964906	1.01664607698478
TCM_025991	3.56291896173669	2.89314273867258	2.59874848391838	9.15772379155862	8.05180911813059	8.17774088529527	7.55979875640591	8.63081373145957	12.6595451157939	9.47612208033507	10.62930785438	10.0686421644593
TCM_001501	3.91826610263755	3.82444639618835	4.93452148462305	1.34939144779305	2.35247778828781	1.8659638122468	3.17108817783771	6.82930395311437	3.73690642303011	2.3562688473507	3.40847484487645	2.39010433577996
TCM_006326	11.6708339783383	9.41945360544075	12.7395270584304	17.392426830256	22.8254539918845	29.0721225987983	9.29010263846862	14.8403560483541	9.10090678994382	22.5656768166028	11.4617135911321	17.6281678067016
TCM_005606	15.8760908078189	12.4473641817462	15.3053738461309	25.0496121490311	26.798944159001	40.6381935010737	7.19733101823732	3.95128838913558	3.74101088102416	10.3199988156693	10.893685728772	10.5410686358543
TCM_004106	4.43906154239904	6.0918746976301	5.65217077135292	17.3988869272427	10.5429096611969	11.7575872745231	6.16342880214764	4.83666295132605	3.62615709203672	27.9956473639382	16.731835697405	30.2086191579491
TCM_007575	21.1101670534921	12.88046347601	18.7225236363068	34.3081452668592	30.6222141658268	45.4400558277027	18.4561562631775	19.568525511189	34.8259970803486	12.5248673409175	14.8847722664954	14.4669567348135
TCM_004030	8.15210909519564	6.90182459920755	7.55978602878303	3.2734477005244	4.89570961838131	2.99605756052073	11.0731812258136	12.4243251394798	11.2891360695886	12.5830862988534	12.1196817475732	13.5163320310541
TCM_047052	5.63656173412178	6.3529314478686	4.38960260382422	0.973943253465737	2.49908929524463	0.828792002895942	8.6276867569935	11.4295402759963	10.8605737497029	4.4293362028791	4.94476194384086	6.00012694350194
TCM_015904	17.6682799724928	22.9219491636103	14.5511656324139	6.84707183342347	10.9158332115131	7.49137007541501	27.0356453555594	57.5683285619642	56.4621520550669	22.4903727305776	21.9944700676698	23.8934255245108
TCM_034677	16.0045698105511	18.3177436811327	17.0415892394823	6.42014618681086	11.3106368872485	7.94068454705269	15.7278090298889	21.2234101065937	18.1700612170999	21.3695894871567	21.0381026697362	23.996724215833
TCM_018892	1.724055506197	1.58122033913081	1.42032188876463	2.81766849070127	3.38299324430781	3.80167728868155	0.776048165325323	0.754734595456286	1.82077815948649	0.361643120373232	1.01425530858598	0.818834945431851
TCM_038112	30.028635853072	57.3557961029063	51.2942598482137	94.8058237584856	86.1409188200857	157.282118731389	92.0427909063042	51.6063269809418	34.9558198207876	118.988704293486	174.494173714646	131.526901427108
TCM_030013	3.10586176779285	3.46975898511464	3.25801032134581	0.831538078467996	1.94317722343342	0.995076741472117	4.99359710700239	5.19735852929523	5.81301276667242	3.0980344563707	3.62454395995047	3.1287959421824
TCM_034031	9.6354137990381	6.22831773405634	5.3103822366264	15.6998389354874	18.3759164344856	12.9240880592396	10.2850272714719	8.20482304321785	9.04231050302664	36.1221836195824	22.0609247016409	28.0387741524808
TCM_006657	40.5851242347068	74.9381965764252	87.1713593405076	28.4793311593253	31.780622932003	30.9065115434662	37.5497617315564	53.429164110384	19.5919113016878	4.90074191569036	5.39538715603734	3.74110257200117
TCM_034786	8.22026501052431	8.87440880166073	9.40664665172577	2.78990661811272	5.63320920477083	2.33970653115474	15.4753798146978	17.6505915961048	14.0838260692118	12.0878404592694	14.5278736625439	14.8284345109909
TCM_041157	3.64590278365553	4.07120362125971	3.60430775644097	1.5212270984262	2.17531152912124	0.947949450205423	3.92807081657611	4.60251536424579	3.16485152194022	2.4926020974791	2.92612064101264	3.27702631137421
TCM_036493	1.50865579913579	3.41057507740776	2.65866102751866	5.8728101100576	6.07071600122201	5.60492322040498	1.06005357278876	1.14500145948879	2.5108237383552	0.504501805534521	0.932647028473994	0.757232103881155
TCM_006851	2.64797425079757	1.31860196245077	0.933184494140008	3.98731410535965	5.22503520643515	4.81815416365527	0.333851101753309	0.373384456796713	0.422975227243242	4.09108902030116	2.18777711937924	2.77260906332603
TCM_009924	4.36002203373194	10.333339854009	2.31346708038258	1.08223986612776	1.1627719225628	1.68311309091852	1.32362584208465	0.22791071267472	0.201603908400089	0.0808941136584363	0.0575172560159799	0.239291025677427
TCM_016787	1.53154147257626	2.4811743600208	1.92454938053628	0.557913957964651	1.08794446180503	0.550125068627012	1.78161002902377	1.41518849273494	1.49611801403377	2.4827245524324	1.78118823528695	2.07577820221359
TCM_015202	5.35615681325167	6.21894087564107	4.74454641241107	2.80080801985084	2.87234619184834	2.00204818443041	4.63802621392654	7.33233441892154	8.85829095655497	4.80839253051283	5.28369071709091	4.40596235530105
TCM_007696	7.52028501928076	5.90340739609056	5.79179194326999	14.8202097618449	14.0106445501398	9.86597635798268	1.98270968367638	0.694172187805124	11.1816619976201	0.0189529160513426	0	0.0186880623587085
TCM_044745	12.93002485712	21.3052538036108	16.5018653729911	36.6581244132519	26.9714637204463	63.194809834259	17.3207763751146	12.6635324673403	5.46465838831274	63.7243812471007	59.4160628652254	55.9050476147029
TCM_030081	72.1667787358726	39.4242626347141	38.297021407934	162.010685982391	98.5736021446206	103.561948484216	31.1529446144414	36.4217462529683	52.3127014344496	138.077173897751	73.1400930950403	85.06955490183
TCM_000512	1.34351039531013	1.73040512544168	2.09324697593785	0.337317827416395	0.545981046972597	0.521901449787415	2.17528573887469	2.26293757999126	1.67166912114921	1.19649394552971	1.44151470701427	1.20162144549244
TCM_004317	8.36185363856391	3.97696981539358	8.98485008828537	11.8890291164183	25.595148045692	29.0950785895701	20.4222349031581	10.0844705822709	10.2656859011157	9.0957834153568	16.7071278643493	5.64694429258536
TCM_034973	2.28989306476174	4.59146508473816	3.8003669275101	1.43762389002448	1.52652297613845	1.29706505592788	1.4502389113502	3.44668750156667	4.48289468410713	0.488092272567297	0.840911654400635	1.13530718908564
TCM_046258	10.6746019645172	12.8402615186934	11.2123697474852	4.576647351398	4.21474853580496	3.08879571437071	15.2323676170759	23.6935115378481	14.6484606276105	3.99105426046106	4.49980619307697	2.47360587872094
TCM_020328	3.34162034809537	3.52091852430171	4.06644723819495	1.78867727127129	1.70290797435504	1.56438307986911	4.8389838391236	5.58830015388851	3.80657874456694	1.50781796792492	2.50791851081296	1.87613346058014
TCM_030512	11.7556356784534	7.20715215037265	9.00667730691027	25.4439747986676	16.6478101036571	20.6462507046147	20.4533410859055	11.4632257364105	16.5587039734426	7.53468787981166	6.21447569586643	5.84445811407808
TCM_025064	8.97682873277103	10.0697307795432	11.0594032265007	4.58470728172507	5.71400492438207	3.81929192106725	4.32134162369301	4.02800330801384	4.59801590788405	8.0202144254086	6.95460145668376	6.12021080792097
TCM_017306	13.3115304228304	8.87949919387903	9.09273204616645	20.1032987400316	25.3340172081102	18.3661837765781	17.0021755712699	15.9225347142939	17.3738724436683	11.8532334322099	16.397469935023	18.879957630069
TCM_043271	0.300460968523392	0.293131962746927	0.284563663571633	0.114625557986824	0.122974672802491	0.130056510580616	0.288810802321557	0.406858808531319	0.304565034814848	0.248469367077208	0.260469771718937	0.309910965458924
TCM_000521	3.07054348120543	3.76286313371442	4.0192434798517	0.958753422544682	2.07054858286838	0.966952275514275	5.13073316544964	5.99079776413726	5.50203386215255	2.66837362093854	3.21531601030643	3.45329902756211
novel.82	8.29835384777482	11.9475472416297	7.63227975793727	2.90048140672991	2.86898672261811	1.91971834330225	12.5548709122862	25.0124010293394	31.8921177607309	4.77366099063268	6.45718988275399	7.00302678679032
TCM_014646	4.1617218270023	5.16753601208696	4.30709706526067	1.01520735196703	2.46481475868015	1.25659101479362	5.50936319547999	7.68741398722744	6.55709198333109	6.82416196728698	6.16391719113373	7.27674690499205
TCM_038451	29.602573575662	27.1437901670613	45.951348192483	80.3978788517788	58.7018022426957	70.4576898193006	64.4957787596032	86.8266482908595	26.3577255302744	26.3794206601019	15.471582672754	14.7582001534005
TCM_004583	12.085049192078	8.41190000861464	9.53148202408711	5.59799458860965	3.90680866911823	4.70488855501359	14.4864708590856	11.5893969318121	5.78698785552419	6.36689630006478	6.52418364825052	6.05634962836435
TCM_016627	3.03660362559155	4.00294658362561	4.08089561784536	1.20938260902099	1.96185099799816	1.25784113460001	6.48498796899738	6.61994727003721	5.55666267843889	3.68956310294429	4.16284169765515	4.28901530043799
TCM_029616	2.10684670837769	2.79345131223765	2.79132456619443	0.574865922290996	1.41661489283514	0.404114308610836	3.80274324314427	6.3728605834228	5.36824145146503	2.34775198919657	2.72223719634486	2.49301640408608
TCM_034069	425.616752483084	201.916984474564	275.853738472318	518.27097848404	657.766642177141	1191.45378030831	115.351256016071	151.114790622221	232.428788204115	105.415558148919	157.648611624612	115.95371521724
TCM_038029	0.62036850368959	0	0.093697221260731	2.82486838821821	3.11353128509083	4.00644206093397	0.547503420288953	1.02689998175714	0.132126415123369	0	0.207324942159534	0.095837901516189
TCM_037932	3.7442962129838	4.57558676506158	4.88050608912151	1.46808247119673	2.2277169135412	1.84553816943135	6.40208726040956	8.79600565019073	5.25997332080825	5.52081755434186	5.11674161413822	5.39612505385158
TCM_007044	1.42520473487458	1.56552339830019	1.88981654089309	0.477185047172592	0.8010574791065	0.649708737490966	1.36350615137766	2.27588644335944	1.07132070117844	1.18214340657964	1.16623049713698	1.1656237826016
TCM_037168	2.86363081894892	3.88747626118493	2.68427510766325	1.34506285598005	1.80562100220561	1.2263592225967	2.2345208330741	2.45022823262237	2.70521924587738	0.532220086974814	1.15993534062184	0.867032262168635
TCM_008111	1.28387345660877	1.09598695827599	0.752825298935706	5.40401346104828	3.93610983286021	3.59529132238663	2.05667706972289	0.500048001386233	0.579049526612557	4.96960543343675	6.1331189083381	4.20013601766713
TCM_042183	14.247081240249	12.2276778722692	8.10841808295296	19.0351980919258	26.9084549416573	33.5445002849265	4.79320762904031	3.68687480395443	7.16466697777987	10.5410873622994	6.39121086381743	6.83426831908656
TCM_030447	8.40451615712802	6.66690019643241	7.52114155397514	3.15173381803419	4.74041733639071	2.26567450846318	10.0294896972739	12.8668364415562	11.4887718523774	16.0561768174309	15.4934789148852	17.6557434616896
TCM_022825	0	0.0465018431643242	0.0987291090691777	1.77177040663157	1.51418743693734	0.663394731729781	0.906567171319724	0.39675104850728	0.243638662702027	0.307247827987876	0.327688589135485	0.403939007131197
TCM_006387	2.14490256093371	3.73675525427605	2.57841646452986	0.797296682984206	0.760473601140403	0.533085052282859	11.5896371333487	16.4046253335721	8.19483614215875	0.781835990862005	0.789963563094474	0.730336151286315
TCM_000999	10.405163738213	11.8611380459107	12.6910295318045	6.05289408059824	7.06324142370449	4.08932025630919	11.3073738896736	17.4006551223498	11.7399597127806	6.41255685877981	8.74594978750601	8.78510683289208
TCM_009409	0.587476878315653	0.573146825876978	0.27886395999568	2.11095954867145	3.6288657547143	1.14594965979	0.931138892083026	0.94466985482994	0.965220216614512	0.631151030388789	0.196332678226682	0.311165568974103
TCM_042427	4.73780777895958	5.90307995008575	8.92035640659435	3.15178422921669	2.82356296880027	2.64810918572354	4.53509115910741	9.30950715283413	3.80112235074491	0.893637154116417	1.27591022196616	0.68218002768052
TCM_012571	3.17064642420084	3.57827382339591	2.92196678131204	1.46823485991885	1.80499164668027	1.30891310393818	4.54290485194118	4.27877337454716	3.97445851621446	3.51100281171804	3.87928213308599	4.7570528882749
TCM_045396	0.467767741932896	0.533433379343122	0.459489444247666	0.23227871317821	0.198509642133081	0.166035362903964	0.486207646672168	0.487039954931138	0.604597035214166	0.281960861809704	0.315039284529381	0.28464019621226
TCM_004526	3.6051343729066	4.96570303914595	2.35161163875253	0.79304821042834	1.69438381042721	1.11833376380735	36.3885786285576	33.2455981127673	11.5284795282096	0.376555952596153	0.366685277362977	0.387437058349638
TCM_028860	0.259192938143872	0.486775836454464	0.16911568246584	0.0809309876462953	0.0240156611726778	0.0114782449437782	0.125485471049951	0.768846383380845	0.0993654906227822	0.0389846570008407	0.19749669131084	0.240249211219982
TCM_019766	13.010837512477	5.4930302237858	6.27974092781356	21.43501466946	18.5906546494169	29.6700974204145	7.86312303970276	3.65191306012383	10.7980789176936	42.8743663814812	27.4360422105504	29.9531454867298
TCM_041740	2.43727264494942	2.83314887573212	3.3835061794708	1.2481259664874	0.660663535728498	1.00470054326638	3.68743536329093	7.46799321241718	2.48501311828549	0.292488016066025	0.961836052729102	0.600834794653058
TCM_007752	14.3793259180237	12.0417248018884	15.2948226962775	4.31714726818256	8.22906112044909	7.31867216859156	10.6707719411175	10.3824941088531	10.5428170205917	12.2817579017848	12.6030727447198	12.8820893714169
TCM_029501	7.79945002465699	8.7524715869779	8.1445013943283	14.0111417090534	13.8789436713132	21.615792583715	3.75101302268453	4.53149293969126	6.36950242739377	6.36075837046014	5.28214442188544	5.1707030061219
TCM_023089	3.79036273826423	4.88115712774421	3.96329958763384	2.19168779815923	2.11994579207774	1.84711728968815	3.68826161459521	5.39474968940466	6.63413205692886	4.03516558232975	4.4010598507789	4.45923306468208
TCM_038609	2.62134426765729	4.66001015375699	4.5550536127277	1.47666523922477	1.56496175154295	0.807808509510185	5.56047046074419	6.72788515379114	5.99160215461721	2.38798036268023	2.27590788595707	2.30451192860334
TCM_041048	153.311377071074	99.918672162561	76.0605597988306	32.8243417664099	52.2930579808266	57.956121336568	24.671633866043	9.759754679452	64.9480715455502	34.6948641957022	47.9217659421683	47.3024270063316
TCM_026757	4.207593150183	5.33462532585062	4.67030884966258	2.07303885749258	1.9031471382581	2.45317976431603	4.29410033981781	5.68727890869898	4.85185753546024	2.8319330061684	4.21848788891302	2.5385079373247
TCM_042431	4.07250708211432	3.49319622654714	4.10650158837536	1.8931825619864	2.30747687103	1.32991301706785	9.88489847612469	12.5901278938665	8.00596368304015	1.9922145021923	2.71224320290427	2.54372945476792
TCM_026075	194.176826883304	257.991198210628	240.176830877923	1296.87485562482	388.200849854365	426.353231745716	588.193165798475	254.426025469077	124.19226039422	553.901631291468	468.743138067662	492.292296039064
TCM_012206	5.92811383193795	3.71748259107348	4.60830139466162	9.17462314860909	9.143696341964	11.6953778180442	6.03590958555148	4.63203490338534	5.70850472904791	9.90412052969513	7.57721178889217	9.06258574738473
TCM_006103	3.53944903398911	2.26428516700974	1.76218148863397	0.288497031129107	0.434631940437217	1.21806260081437	1.97423705670776	3.55202986731287	5.33496315387705	2.37317545305799	2.42844892383387	2.97244766627711
TCM_029211	9.42780550123671	10.9706049334492	9.64133501993366	15.2806870092443	26.9015664154176	21.8082851827373	6.57403230769003	6.90496005638454	6.15842758619116	421.295361058899	241.533186398413	281.93460021008
TCM_042741	4.57523956482709	8.575521643896	5.20518557281877	1.39105693464024	2.15992502099049	2.91805997419601	12.7531073835233	6.30569829034625	12.1539827994454	8.2980288285821	8.8999445214904	10.7634550737896
TCM_015248	9.9012108152467	8.64879681866414	8.76389899682563	28.758850216761	16.6679145455431	20.7763758359208	10.7994552199909	16.9231509322372	31.0429848792496	4.7620406999295	4.15542477025038	1.60073676994261
TCM_006281	1.78870462631513	1.47922252650031	1.241031936328	0.32725146512986	0.388437632278462	0.37130622859935	1.60680270831187	2.31316741733893	0.58929636502886	0.578005415122084	0.448334031691305	0.46630488709207
TCM_025752	8.51876194413389	5.37244698685703	6.77449737761911	13.9781375910423	12.4839921662387	15.7059023527515	8.78510933909442	7.643405112442	10.1750614757625	14.6106147989979	9.86551816227046	10.8290031699002
TCM_000651	520.347790107036	155.421842176035	195.8875277668	639.939310369778	854.117859491741	1130.95095257206	83.2768108199895	67.68949964977	55.7798061702385	222.370615506225	220.910517618894	145.986081796009
TCM_042262	18.2314891608736	12.1514470743104	8.89621054306297	27.9158371386699	27.2878594117909	37.0304940944754	13.101953549748	9.84289956292414	4.52513286693975	54.2499323457972	35.0810358476154	37.4377797312537
TCM_011965	226.170539102581	238.762327910705	194.630381073957	579.692769744835	294.100826430966	505.915366439357	258.183344202939	287.799770963401	384.83037948993	401.55358101879	313.523110555473	341.545812312811
TCM_002344	2.12965115293742	5.51078403834231	4.82477094093719	8.39867275107345	12.7952264184637	24.8302289757683	2.41651800499869	3.08457211714833	0.935496869069193	0.187685324788974	0.40034352518815	1.29543787920469
TCM_000060	5.32923088031384	4.54933273400124	4.61898598227421	1.35215284105422	3.0221143732897	1.57906330021003	5.87980778692306	6.5374345427613	5.39017917182534	5.60217708539441	5.50930674385652	5.67761667794441
TCM_011011	11.2374991314408	9.53653529702523	7.66759103242872	18.3181152513046	18.2978493081585	21.3695773849135	15.1514321319033	5.42726255527017	7.39128527298285	48.0342278497	42.680518261332	45.2797472431953
TCM_005008	6.06489689643326	5.5922475184683	5.30456182994526	2.08946716919999	3.20622663101494	2.85426103228565	7.51328200368815	7.72358624210098	8.53335414685425	6.47604258129617	6.20772133297611	6.26801907617374
TCM_018328	2.00397697152861	2.52140500090445	3.13610111160917	0.795769712592718	1.37022570387695	1.15832135722996	2.95274147703813	3.39446401356882	2.49914131872269	5.32618943401144	6.45515141388644	6.25884427396922
TCM_004912	0.39982649679541	0.195036856766874	0.336445798866809	0.891733765823112	1.42230713129793	2.65592100893759	0.410475691868507	0.132367075318404	0.127732891125335	0.37585656627643	0.372228785717008	0.2647173104986
TCM_041964	1.12704239654973	0.897966626621433	0.544712325898911	3.61685545077893	3.56791292611671	3.99284603423567	0.113676134334762	0.298496086651245	0.0480076182664093	0.423790107569483	0.602645681168709	0.208933969205791
TCM_024372	1.42517683803821	1.47731397929734	2.3843217821791	0.580701111312336	0.789038175909713	0.788916595893213	1.13733630582662	3.14720081990529	1.03068452164718	0.640423397616149	0.753688116632662	0.587924004123471
TCM_008230	2.29270256933419	3.47122582208985	2.9400947921336	0.450238126861669	1.10223938424115	0.478921330393157	2.71606554936832	4.98378723499252	5.80433284672477	0.609977305564165	0.91078151980304	0.842034621483046
TCM_030199	1.66027865189891	2.10395368230944	2.36430690289764	0.241494946222035	0.94354712327997	0.650762165330018	0.936109516397388	3.26378394201894	1.53522556860744	0.591337625119522	0.589322510872933	0.611749872324897
TCM_034839	7.23755815833254	8.99660119694249	9.20524642832045	4.57040285612817	3.52947287458775	2.81150939281163	5.63506500733986	7.87482068024784	4.78663584399995	3.14321159279683	3.43719397812617	2.5892780960712
TCM_001004	4.81058011416473	7.0268200076533	5.97397819261711	2.68888427065782	2.60007352133092	1.53858191181424	3.50426823559521	4.45927118668058	3.98439969288597	1.67488216347116	1.82203588628937	0.726649819006453
TCM_030083	0.075360734116007	0.128664365373536	0.0682925519607463	1.40531200143416	0.494600080810018	0.611841426360515	2.05228621346814	0.997960870401047	3.49898052620259	5.71465217213999	1.76297020627973	3.93504203573794
TCM_040331	0.163876359609738	1.08417946319051	0.891037084635475	8.10177799310971	1.99290686337853	3.49252379657183	0.588843959087134	0	0.287945415131325	45.9459600154014	52.4940689726511	51.1899864329632
TCM_016168	0.957171890861254	1.48384639726223	1.18659975679394	0.338718778245536	0.620810936659197	0.322148306061673	3.00633648591419	5.4402397862125	2.76922038891979	1.75638742746681	1.39725083692288	1.84540663156384
TCM_029991	18.8925786837532	20.4355171027154	21.9723904242241	29.3832183419451	42.9072569734649	53.1422329791905	17.8296141472371	21.1067332233656	14.9809379749896	60.9160599548346	44.7932477282691	58.92396886975
TCM_038043	1.30529727955395	1.43263998591832	2.87268849843122	4.12420978329707	7.45095402803555	16.2059084731453	3.52648229731055	4.8152007385468	2.91903057056629	19.9832818710339	15.3302173554351	14.7780221547126
TCM_041626	0.0787571795179332	0.201694741435623	0.237901467636573	0.648937594718069	0.760134255490631	2.87737474003278	15.907126050977	2.46828691732897	0.855461053205053	0	0.0263203686052599	0
TCM_003511	3.79395613283939	6.26155515007152	7.24296439018249	16.6506808566813	9.72569230775744	21.6737639391682	3.02307164296877	2.57905238754518	0.226250864761986	10.319088702671	11.259188324896	10.8313309865747
TCM_022545	1.39582913330158	0.838504237022788	0.819850686031396	2.42131576132989	2.18545945972722	10.1019574822121	4.06716826500365	1.4718899738519	0.974432311534846	3.59625752969991	4.43157063866003	3.83351606064756
TCM_034694	2.43441157654742	2.55439435037133	2.52780563737464	10.4913246285094	4.11180209168328	8.42240960346587	2.41703880629287	2.787207209106	1.06936969688427	6.24560671030526	5.1865193935582	6.48739974383982
TCM_018761	6.94510378471698	9.99000607589388	7.92969392985944	3.06714565122011	4.87054514913778	2.23381356992043	12.306939440259	23.0909891493558	25.1052113501109	7.30739599561055	8.77306345497747	9.84327905464107
TCM_029587	3.8926496507442	6.10710901643056	7.60807361947247	2.02574951213155	2.99750624586844	1.956794448645	1.16194816924904	2.57741122030676	1.41164032037655	0.672516705037839	0.611779125639211	0.604608277841222
TCM_037553	10.0148471154785	12.0762801866436	13.1452909953023	4.03152154815831	6.03363238229992	6.16528955400779	10.3276937435008	10.7643157477034	12.5682478739986	8.02127917342393	8.55492347208672	9.116379195293
TCM_000164	3.32839401329687	1.61263272624904	1.30431116568455	6.78799377806737	6.667981373669	9.76003591969419	5.51198888984219	6.49228988466459	35.9806087985117	9.04830759487229	6.04269783635161	6.83731622162438
TCM_037133	4.61424416469773	4.32193601174307	4.55896180113556	1.39657196758018	2.76487656989783	1.59640443464386	5.96298192900139	8.98524433384135	6.8996831370238	4.63883975589537	4.56193918208225	4.88587990243249
TCM_038920	2.51946051592342	5.0561583341405	5.08703403453359	6.09563564691757	18.3272423809621	18.0083055924243	0.702170051414908	1.34625996105742	0.847256914408681	0.540165227266438	1.15220330364694	1.22911568661258
TCM_012028	10.4960334441718	7.4436985178684	7.51172251618739	18.6274182037371	17.6424309326596	15.2553751500166	2.64663625661834	3.77776428787436	4.19576920632847	141.575751223983	99.1880080783019	113.204553494412
TCM_021467	1.92476717570054	1.96632089840457	2.63780668719822	0.626035046333536	1.26994400885533	0.733601136821055	2.01695117030249	6.18935117725466	3.37694779012349	0.808286723668828	1.2733192964798	0.78236778734381
TCM_022044	24.8577264494904	16.0744389952614	15.258287034129	31.0439379088448	39.0021861402487	58.4048820394107	41.3764765775453	29.2895177861921	50.4488524027253	32.8736964814123	34.6112401428962	32.506658118331
TCM_005262	0.354771082331937	0.760353463287334	0.615631857937135	0.15712698294377	0.174848433826482	0.125352773159102	0.0685207183865422	0.534776764941579	0.221855067323522	0.113532684706836	0.121085852798332	0.125939413308803
TCM_042338	8.46160530999687	11.8213013946024	11.9349671955688	6.5780508375212	4.66867006545357	4.17422513365707	8.13588419388205	11.2052398363792	4.87359559363282	4.08332907839764	3.97174828650925	3.23711900723716
TCM_032943	0.66998499112389	1.65664528249263	0.669954449132295	0.0751428250210915	0.334471012478795	0.0767327322993945	3.80116431720906	6.92187984954422	5.88242728976458	1.08589454227013	1.03074243038494	1.13496312429755
TCM_002055	2.71146306585331	4.35521204263083	3.71805801891809	8.63343212332686	7.93364430269168	7.34675195489709	2.10511104559164	2.88196252005729	1.61848849137932	2.88429131428279	2.11040195064818	2.48021979818276
TCM_007530	2.22236479538835	3.16884291152157	2.43441638800712	0.762545270898967	1.18796772760962	0.757049574984285	5.78240625293255	7.09866814288357	6.56927160987711	2.84672956442066	2.8157550000434	2.42212493068084
TCM_010885	5.78127812983272	5.58246855031082	5.99054674682332	3.39083889340041	2.55210407715777	2.57070619874345	5.03652116486856	5.80462486667555	4.02695558489376	3.00689577934167	3.13567494074069	3.71158616500131
TCM_030758	16.0274833615479	12.9560957524207	11.0203978522486	4.04931917750146	7.84140153461686	6.57194473558322	10.3523556648559	10.5484219069625	10.537901315918	20.1944018275532	19.0447210571461	22.7228083967884
TCM_041188	7.90622468536153	4.11899725419963	4.37256785422978	10.89113571697	15.2840164706669	15.2535497245378	5.27717864727974	2.65593677099915	5.05161586359031	12.3506340341371	13.1140196244932	9.8609813944429
TCM_037435	2.92526443900038	3.7407821854534	2.90437256275216	1.50109106083239	1.76825177114612	1.4709184442186	1.96601388075063	2.50791705132646	3.29135589844464	0.942194211024626	1.14509245490292	1.41514685838257
TCM_014053	2.25038957212717	5.06183997723136	4.2081259603256	1.36319821450123	1.76517296837868	1.39731428839258	5.02597597214511	5.52652727279888	6.31444465394793	1.56701988773416	2.1368399801549	1.74378041329861
TCM_028564	81.1261239788801	44.4882557876902	84.5539448262055	132.287641111811	154.64706628968	139.942525526931	24.3334554612703	55.2425106279713	87.2790386426221	21.034008801866	24.6645386485471	23.215380420164
TCM_029528	0.2362715385538	0.0504236853589058	0.0535278302182289	1.2295659689395	1.71030207485392	1.43868737001639	0.178731753381764	1.2906359409273	0.603854861085919	0.277633579507116	0.236883317447339	0.492756921349803
TCM_045134	0.87123372566288	1.23513027301989	1.05034300088669	0.445296997081223	0.468491154625594	0.301423447398047	0.859131847473309	1.59667581455456	2.3807474922841	0.709314700075143	1.02946990319438	1.01665727895575
TCM_020681	8.00508277205618	6.21235561023394	8.29555912530473	23.8690694468397	10.7353523360987	20.0573250921426	3.30304658300439	5.73147466380546	3.23038762600456	8.28128911373571	4.56971977817845	6.31943642015798
TCM_006896	16.76263795755	8.40232029863407	13.35672787662	33.0212863148822	25.5193627906764	24.4768455737242	11.5465266359865	12.620680718469	14.8604065862077	70.7805060042387	38.8467517260488	52.7719297787769
TCM_020181	4.74466064907495	5.02219906174702	4.32927143268344	1.99146993705388	3.12932070300383	1.62833252333673	5.10974223834753	5.53648054053341	6.50863284646844	4.33219437462904	5.58709044476003	5.77127856438697
TCM_006473	16.1736393401776	15.9856078382927	13.603242708346	7.00305952476849	4.80013027688898	9.4286608310048	12.0818980095281	19.0418193008977	12.0778753851992	1.3065951447938	1.95092948686333	2.0379139341735
TCM_024848	9.15271422470294	1.04176990044882	4.37753093798515	28.7440270014151	53.179780898832	81.121077480665	2.94258582912059	2.5250911392386	7.18010569375477	9.65560157790765	5.63329821772239	8.01244616565338
TCM_026062	0.629215113367873	1.16294489422958	0.917161645847966	0.258713160375059	0.495002249589039	0.282588229254281	1.13831261942155	2.14597332884282	2.43494678598206	0.811908043083691	1.24978596199388	1.15269952267057
TCM_037379	6.67661398666584	5.69953511941684	5.87503152322837	3.02133479867699	2.2413958770454	1.87472494463111	3.00110603663557	1.60171625444028	2.16389601741932	2.95624966073861	4.46260118098983	1.70411768633474
TCM_025494	0.491116074573046	0.558992591220537	0.741756089006691	2.23631320055118	2.41743316018865	1.22337330448951	2.97210701414795	1.23297053113978	5.5306279090084	25.8921752225748	18.9774435099333	16.8242352726696
TCM_022736	10.9683025639405	20.9869267361326	17.1064396097051	8.58985331448678	7.85415655017222	6.39843558440104	9.82665875481598	13.8020396270698	9.70616799638264	9.2678952493423	6.26076556249732	6.31891813619011
TCM_030508	7.03421460977019	5.18596642245616	6.08471791763301	11.8970531130513	13.1833058368131	13.0266601866939	12.7223981888169	10.9663244356182	8.98890469844746	11.5418314513706	9.8733996639518	11.2027214858179
TCM_037436	0.93880233670047	0.8014147438958	0.721849192033833	1.96162742892826	2.37232461106236	2.89761300090869	0.0860816375088185	0.244873602999922	0.0181769657169238	0.561603863536832	0.570444352460226	0.131846629503655
novel.105	2.10611469572516	7.29521951814691	4.54318908585742	0.74226815921278	2.23542992082671	0.880270548053697	11.8044274371386	12.1888673600667	11.7504997689955	1.44352275730608	3.23124681208807	2.52602526743603
TCM_006427	20.3241964271297	30.5038743627382	26.2333009438553	11.8871173319552	15.890818949919	9.34768029798638	40.3982316117564	57.8815429286806	58.5717549522806	30.2460368238603	31.86523789379	33.5967107571395
TCM_009663	34.2387822176648	18.6199699335081	15.0412412251034	59.4686754859239	55.4568353011244	46.853644836927	47.3966513336405	35.3287975407745	42.9758242088792	126.783978178276	89.5649874942839	109.627375886633
TCM_029097	8.62811485768347	7.59091943320259	7.25151680379733	2.49450189342049	5.20045585466257	2.83753322989175	9.44992880247083	12.8053778869124	11.9570341272482	12.6536651207245	14.1330007066781	14.3900752548758
TCM_005048	17.8076211058119	28.0945767536763	26.5010928371742	14.6401933966278	9.23731019183431	7.05378171387007	25.4334519168488	45.3271598414331	8.75683643605528	11.3108374541699	7.53670989581576	6.7129092497923
TCM_017051	16.3842252537867	8.07168762319102	8.56859076430911	20.2287364562891	26.3144466865175	26.380385511871	8.99787724953426	12.9459734865661	12.3623423388295	19.5128253889624	11.6428502680943	13.2230975277933
TCM_039586	587.459359934399	352.772914677084	353.871965885039	1485.10827583124	574.215158124003	1225.83401805369	113.564941416954	237.819511988733	420.727813292352	206.363152817488	141.542381850852	199.243895701946
TCM_030573	3.83232744587943	8.44806800968824	7.58038096029116	1.47173980252101	3.44925758198348	2.4536809246356	1.3738381629465	3.92849352602464	4.06138798884844	0.296597641667825	0.748390159098179	0.449378843119794
TCM_037639	1.04982539525878	1.34910368144148	1.24120202613608	0.5678730963679	0.727797799077971	0.499903812728898	2.10067825167507	2.0180702807464	1.91135415775925	2.00561006232444	2.19185626170701	2.03338788335535
TCM_026133	7.53484582338781	4.09319930089909	4.71238020427597	10.807044051942	9.73246582334518	14.9321670555904	0.795499921045334	1.01568457690555	1.97874365331816	3.98142396976089	2.97918258144823	3.55019860400073
TCM_040320	19.9711275020864	68.5491102487393	71.6002490707772	24.412841008829	12.1916718313519	9.76538882453713	41.4827045886379	31.6258081510394	6.96504303881245	25.6575838251827	15.3508431006609	19.1671058581808
TCM_015197	3.03082151058423	2.41479519855037	3.12802300342243	1.16103191843836	1.44311510160313	1.26762005251171	1.14635907077428	3.28888182480147	1.7536245883582	0.553995797459535	0.928482264579652	0.889613812213668
TCM_043122	0.553328729777637	0.712162506223712	0.529717170349458	0.321179853194622	0.249771911171837	0.248180715465397	0.347739423523541	0.700802814926897	0.277396645960429	0.133373387927019	0.119487085026975	0.0946869037118418
TCM_005719	3.66712757574225	5.38049083800508	4.3746586969586	1.06228571933031	2.58816552405651	0.935686572942462	5.3422385804444	8.05252609507704	6.29702848565565	3.07023395681091	4.03566808825733	4.22232811690827
TCM_024847	2.85333323534496	0.225998957778616	0.799705783460339	5.28129322808738	8.10847372479943	7.65316285968265	0.0445042065920592	0.3116299144639	0.845774214808466	3.12471041063669	2.06443811155356	3.0810447768932
TCM_001029	5.33313434867343	3.46313829929353	4.48870670468441	2.27328393082274	1.33742795307998	2.11952373905401	5.24119788377556	4.34607835254406	6.14526030732047	7.69865296265074	8.08896574110788	7.91499289024894
TCM_001018	245.905530516195	138.690829782969	152.367843748362	343.48296152806	300.938351509685	562.518209471073	89.1840216655977	62.624613588715	102.365908348734	51.9688744453449	86.414473376191	73.9898312695866
TCM_042314	9.69346418806726	12.2834857325511	6.93017554652061	4.40740515291612	4.50630468689447	4.15902491707444	5.70892045793233	8.9500324635798	15.7732122665408	4.351217814834	3.86724845787032	3.60643378088628
TCM_019325	2.76074139319265	3.23364581276545	2.81210958170848	1.29470076131011	1.72267050164479	0.912197921403627	4.46822881753668	7.87151771028995	5.52431644287006	4.4561552935164	4.80625824443171	5.08817678044216
TCM_020199	2.79073036499507	2.52183072544989	2.52898410154124	1.25931988902121	1.45594945859359	1.14122450353515	1.78777582036477	4.04519600506024	1.55821650211626	0.768119569969689	1.10909984015087	0.734081464882655
TCM_006906	177.338070799466	289.870034049015	391.594261625342	467.17542001329	862.586005282417	673.594666765097	1.66829440367146	54.7585640768292	22.2141359371475	1.34145688956118	4.94242546788692	1.80369677936201
TCM_029512	10.6170892981054	8.7060113101436	13.5180969002351	6.36187055711072	4.51758703290651	5.45586188284882	6.30428282254913	13.618690877081	5.0938536151322	2.20002164024954	2.80421735722023	2.11636866608195
TCM_006285	25.5257518947543	10.9324244063289	10.5756039714666	39.4075436296978	36.8534772912832	40.309093371159	15.639293995575	12.2128365438118	15.5833584897845	138.672403790962	117.573497204377	126.079387575006
TCM_007418	8.85497847685661	5.23606656951598	7.43730292988078	13.4873095271337	13.9078449604156	33.52308660379	7.48271902318763	4.06125622741133	2.87030570533792	6.98413564941603	6.71256361004408	8.56813356535996
TCM_031064	8.54201335397265	6.05950398043096	6.48704759589505	11.9741244168426	15.1883218367641	23.442660458672	2.68481409911195	3.74401993348755	2.88266603547534	3.78876155985049	4.34237639590582	2.62064723951681
TCM_035100	2.27347017851464	1.94076266072436	1.74716297958753	0.898941060261791	0.980966287995016	0.913026002855983	1.5174762619001	2.9737368708314	2.34269719999146	1.64478568269319	2.26818356639717	2.28291727178618
TCM_022022	4.59529030532556	2.95796860815737	2.52013787507724	1.50913992977395	1.4984943922168	1.11958151250655	2.83494945935261	2.7373962405512	2.34699731555658	0.643076849276949	0.611309855363974	0.675444017232777
TCM_015198	7.79696077227539	6.60550278201666	5.40631085204111	2.49755587440836	3.69425248168447	1.86375409297578	9.51746586757892	9.97309590716548	13.6056048388421	13.2986484583909	13.0285824596036	13.6329414906779
TCM_022851	5.99965955375178	4.77357534581895	4.32844054414177	9.77596249710536	11.2664540481031	11.1564961004853	9.25334988547765	11.2233050877469	6.06649931853817	26.5024067072314	28.4407739837789	26.2400378790869
TCM_045453	27.1604741084391	13.15779089978	14.9077311553902	38.317313650134	34.083185849881	55.1456606919288	13.2107607923948	12.26587609206	9.10851552916593	32.9469442115412	32.236818399823	33.8280286599354
TCM_016641	8.56189769314588	12.0213842796957	10.8298578179445	5.73313600986486	6.1162323806272	3.69879726448971	10.9788516974508	15.5640525669814	19.1354575049051	5.65090855627609	7.32346979179245	8.29131471079697
TCM_034105	128.737412195067	73.1468522169742	106.251105661319	243.488779006791	215.79843071834	164.902192480972	88.0659711621688	102.746215915892	69.7846646257652	123.752195752858	64.2578047495326	69.5440403571521
TCM_025744	4.08552868749278	3.34813270783134	2.36949861766026	7.86666060544417	10.0314917697099	8.50351428853628	7.85004755165488	3.40845218944891	5.11641191674257	28.8044838738633	27.0343086036775	25.5996345769396
TCM_030692	1.37886593202882	1.73759119323836	2.76258906913914	0.475937305658939	0.793065326903563	0.872320994644679	5.59850430502785	7.0616073968721	3.7458112546435	2.64530974351806	3.50781439326475	2.96481699510278
TCM_030676	0.580126115254196	3.78704105584172	1.54622154574698	0.399573279639417	0.158093815921532	0.151121347873479	0.361403069773102	0.0225949763967445	0.087215696293732	0	0	0.0316309547347515
TCM_041640	2.67884753169404	2.30880429721295	2.6843597518371	5.29483191221736	6.11575267326923	4.50571871606312	0.526100515755516	0.801587455111827	1.5141316941502	0.62956209937971	0.903869575986672	0.620764411134194
TCM_005767	0.590283743477218	0.797840988070178	0.668650320619013	2.4958852684723	2.39282128412338	2.77742336756433	0.632584876308533	0.260560129150418	1.38290841514576	0.971067549995125	0.493176806391199	0.273570732254406
TCM_016555	2.42677458922279	5.01817647539399	1.22768876115257	0.888936309742904	0.873219827468868	0.717327102791513	4.61617521319316	2.13722958958522	5.37429617205753	0.0221484217211925	0.0236219247274279	0.098275108863517
TCM_019959	6.81018672803489	8.70753534418147	9.13483403850668	4.83988766662111	2.4670213467694	2.98928969098024	7.44384485578552	2.78099107757178	4.65801199384571	0.507640470515409	0.721884092333145	0.278081417453909
TCM_031658	8.17358008488831	13.5207088047033	14.5176597923643	6.47486630108569	5.74306658313528	5.18814190825412	21.255945538103	31.9904126456458	12.3133538048339	4.93455758318286	5.00789909299368	4.17532508760496
TCM_030827	2.67103968672538	2.64061543056303	2.46501421041021	0.983745131133242	1.5240444407832	1.32636666898402	2.74112038599062	3.38756437647496	3.84621075077497	2.57552761167603	3.11115455683966	3.57719646525549
TCM_006758	5.01142588324097	3.70283824881849	5.26649478012535	11.2317814753967	8.34049558141217	10.1639653568334	3.56798220351512	4.07104218966799	8.07229028688586	4.19634112956955	4.17996468031092	3.16182751823882
TCM_037975	2.98483919403885	2.43724366231841	3.86132449366879	6.24705401020566	6.21262198390466	6.34570762770933	3.48507206033404	5.55663634246293	4.24269091415358	1.95192737780533	1.86493358816813	1.22295504548728
TCM_015205	10.2278269590907	17.5604805587041	19.4247829870876	5.84736294043657	8.80927852635434	6.15608573954926	7.36651411758864	19.2288781696628	12.738616969147	2.19376754753341	4.07283858582694	2.43016195034611
TCM_038364	3.89205307608508	4.51548932243921	4.39855203163371	1.81820301039157	2.57585908812328	1.33094867807856	4.93354423012865	5.29333060328209	6.89389398305638	4.40741711872263	4.68557017108671	4.54083159740587
TCM_004056	1.883573443934	1.50529127191327	4.64860764227627	9.07223691591838	6.91595828655643	9.5392777252697	4.09268929831607	2.75966545506179	2.48380559601638	25.1281840791719	22.7819464626483	20.0965159303998
TCM_026386	3.81783195359532	4.68049426566474	5.62400293685659	1.92554670607506	2.70761647171042	2.02959685584567	5.45806307261103	14.109316095832	6.08230996228437	2.00791462201339	2.47874215795453	2.27605426831214
TCM_043260	16.7941675881203	28.21100852513	19.5753944872499	7.85169425337117	13.4252239500652	8.3634199642198	34.7123365884296	57.2662683282618	59.9019429738968	18.3109706612654	23.1178677811041	21.4693510847181
TCM_037535	0.432389135386225	1.19847414321701	0.715945050068839	0.145844307494434	0.321495200293382	0.195027577425323	1.06202761398345	2.38932290828415	2.3159047549827	0.647336409207737	0.797441970838737	0.989597422424672
TCM_017805	9.55333491241889	15.123374358601	11.8901099699139	5.86049935940703	6.86286392280951	4.55196758836168	11.8921826453601	25.8223657283165	22.754870961388	7.24700683691854	7.60789848773958	7.8462972608218
TCM_006225	3.08243358018193	3.06699179343329	3.50245111423759	1.09773533590608	2.07268197040867	0.888934710866225	4.89000650733937	6.83920613804361	7.75189773050348	4.20253621765512	5.06200415971957	5.2601772857855
TCM_026639	5.24539519783049	5.24707364660136	5.23504702448507	2.07434926476331	3.18478936559287	2.25126884609006	5.78589645796213	5.3090917281507	5.53662094009208	2.58493655754136	4.30911781785391	3.57690687972224
novel.109	2.31766518672771	6.9642848634374	4.82226199922507	0.868407606805363	2.16891960317687	0.656875395484091	1.54284989761314	3.70754152884092	5.31922292186156	0.766909170395201	1.35702113496384	0.790564523884252
TCM_027847	0.992519832980111	0.974361690596215	0.854458590510133	2.55027332085712	2.44275282424518	2.19766515169867	2.19611647881523	1.38005655920327	3.37691377766912	1.5861296560825	0.970212524559725	1.2649713740823
TCM_002575	3.32517059633694	3.07973788049503	3.4662779925876	1.38547602392232	1.76198390334415	1.20305321266105	4.75128027525124	3.69823088369147	3.97145549292322	4.86239266752885	5.22945956802843	5.23762805700222
TCM_032777	42.6454209305693	21.6589192967003	29.7972432912298	12.1876640804607	9.54086967502121	19.0169788868933	44.3097235333903	67.23279222513	11.0949259707415	5.93124812878269	1.54118649988521	1.85678081482649
TCM_036239	0.0357856527371631	0.091645968280055	0	0.698362058088356	0.621701046187775	1.06970749708253	0	0.189555909041302	0	0.134561092549435	0.179391563395339	0.0663403478865104
TCM_024261	1.02955322924818	1.82054715988329	1.99926445865085	4.78378009790524	4.85486346968033	6.75757997184745	0.389411807680518	1.02253565683467	0.187949825512992	0.622176851675448	0.811029258110326	0.136329414906779
TCM_002258	20.6564330439635	28.9055457109439	32.9360307854777	53.7484270555753	48.1511604946073	114.345128305424	11.7688901876779	10.3010999503345	9.4392579035414	6.02205742856236	8.9131296244852	8.11917404333705
TCM_021358	1.51627868814165	2.02247062731436	2.23285549505679	0.78907712955138	0.702458089300826	0.65049366267318	0.458806253526383	0.991412823882415	0.46018642844676	0.0712688260796618	0.171023039432824	0.140545788563689
TCM_031367	0.699181572721386	1.17658706552927	0.745773618147934	0.230674714148962	0.488197587139469	0.225925813541546	0.511193547799156	1.12745668757908	2.01565660705961	0.581789643579908	0.690929880879324	0.632575927237186
TCM_016713	2.54164529275282	1.85061973050398	1.21937349447574	5.64084870502676	4.7618982292502	9.18652656113736	1.30063119646424	1.78187371675674	1.4329084537204	0.632454232961065	1.04926968821019	0.554325448159711
TCM_028751	8.21948870574332	6.97409522545733	6.59085771296695	1.03695826000317	3.0867114770759	3.44693590884152	1.31892229527694	1.15442919202334	1.09809804914449	1.73265921625677	0.874021215729703	1.68535940528279
TCM_011205	1.22565860624784	2.91059263805793	2.20121036356508	0.666829953041336	0.645250328240342	0.222045344091373	2.20835267559081	5.44467038054826	3.53117853994107	1.15217935495453	1.60865307393784	1.6524777564458
TCM_014153	4.76386712437151	5.47356682101695	5.45271621637679	1.87610167831475	3.52920109499182	1.96711311544035	6.38928206690782	7.91691842078007	9.19182689115189	4.20392490643463	4.99995223982916	5.03627193673715
TCM_020043	1.78308491383475	2.13099890912369	1.57891339304605	0.636290806233326	0.991276153727595	0.778350842467854	1.64944582797033	1.69334751754501	1.57547134652387	2.17425463311129	2.32912014169039	2.58775612639123
TCM_022208	1.79465828220652	2.34309210263511	1.95433524796767	0.549380539313393	1.03054797361411	0.333931304452547	2.36154082659735	2.85587527354125	3.16060203887524	1.68706702781346	1.99586795125843	1.77532280883475
TCM_001259	0.108602661313099	0.145686154217345	0.0984166751797182	0.72665014145396	0.503131901513988	0.549648109143201	0.117363414008595	0.205452211540019	0.763298342009516	0.0145845487968928	0.0311096761837486	0
TCM_004911	3.18966577047629	4.50683422242358	3.97582573414017	0.890375356818258	2.33544697117983	0.947098268662828	6.08304277888968	7.59816394063155	7.39461922562542	2.11384463293694	2.65881102858996	3.33035712360557
TCM_008511	18.3568105760172	30.0948569730642	21.3661850542839	11.8316393261168	12.158289391057	10.0061655060005	19.4068916150487	47.0567117976262	49.3188950535047	16.8869035229977	18.5169067257666	15.7663407315855
TCM_035074	0.424659061798251	0.334627366690529	0.503238879097752	1.99744732572168	1.39984568711864	1.55509824549649	0.593059943481077	0.389321103577888	0.292204059653736	1.01335485743919	1.44102922040702	1.7561590371112
TCM_006907	44.6376956920583	58.7948304137319	118.451044808238	188.470648158331	179.77923016379	159.944275276141	0.448631114839306	8.56039835598919	24.7315697818844	4.90605402754834	24.1406069496182	11.1775461146687
TCM_006528	2.36262990379467	2.05321452234954	2.08316991350016	4.09840494639638	5.22624752112235	3.95889817540624	3.55840436210024	3.3964729280843	2.7743679019284	2.22098827901511	2.4114276060115	1.42050909888395
TCM_013775	9.83411156433869	8.67114558557165	8.91175733454971	3.86666967882864	6.38770592241694	3.44034445396123	14.8726808831117	16.4104894846542	15.2398247058751	10.2842948639195	13.3975557200194	13.2371520395481
TCM_006640	0.594258718180769	0.543528036985608	0.423124753153619	1.21492827883308	2.11396298013979	1.59778660298554	0.240823628744909	0.14052575507932	0.0813635608281353	15.7414633949632	11.1924803821601	12.6296514242644
TCM_004810	2.62184362727798	1.85603008803694	1.44874236134119	6.57249787364372	3.99942986060622	9.13282154393212	0.532115513600707	0.465751230856373	0.0408586577202157	0.480909643807109	1.85927656009482	0.889104879826819
TCM_029904	123.049811662444	67.4296683755304	74.2502222411674	235.479693288589	146.024857115802	179.466005147156	11.5239791032371	6.65947331517097	5.86166837794454	3463.73794958812	2039.84037153648	2775.89312801889
TCM_007697	1.94345005572368	2.45249218096084	2.64175698665534	5.00192734114903	6.94840769984171	3.97582088283296	2.71659429825855	3.3708621806912	6.5866797019993	1.4099200149677	1.56725745324404	2.0755357960673
TCM_017682	6.93620304500383	10.7387857751182	11.3998787995954	5.12730985841933	4.41840867852293	3.83958365631384	7.29811747972674	11.8781766700133	11.0795717076255	1.18552216586962	5.43689106089744	4.88038848648061
TCM_045520	629.59510233037	679.030247628388	542.09594146317	421.917592832531	210.303810685741	262.990221258803	351.699223836561	364.904095657403	274.190177548789	98.2434412948886	245.402343419241	178.705608895635
TCM_030588	3.94904677379883	3.12025480264644	3.04602265320516	1.4337898513859	1.82950527035513	1.40312137508879	2.65385684017587	4.29305962401486	3.64985299622483	4.04036169679966	3.48047636665289	4.25630393090162
TCM_024613	1.55703802184468	2.41727536573449	1.48016811676624	0.754680409840785	0.892836261141696	0.405604364920411	3.26217912876407	5.84205016087618	4.45734666629152	0.559647055649944	0.673402601440852	0.636722747359112
TCM_008126	3.70858306073844	1.79878189890652	1.60399440808664	56.308792671045	10.5429096611969	10.0779319495912	8.51190770779355	6.33416821125585	13.7057967315348	38.5468371015734	15.5910287180365	27.3049458509566
TCM_025013	0.202286348767551	2.18731878907033	1.28319552646931	0.0438627401527128	0.117143440679966	0.07465134777475	0.0510076866384632	0	0	0	0	0
TCM_011154	1.75293390220648	3.17775568352925	2.71298469112759	0.691862404517932	1.20901809075847	0.457917415334066	2.54778015642521	4.47309426938056	4.26615271837325	1.44417793938727	1.85620720728906	1.69784206043929
TCM_002904	346.034778601133	251.693929722438	203.232723006006	696.429381695042	510.245952586558	422.230410121037	268.405214950558	363.039791341302	484.517166467796	1230.09883319192	703.234953614479	883.604835686494
TCM_002614	20.6445478695999	20.0431398918813	8.57866204075636	37.5744182235466	40.4494525767306	37.8365266331699	6.99929794584203	5.6305859545182	8.71403736469328	18.5521824863224	4.2897415305009	5.00700760203078
TCM_017050	14.4776926150179	5.74277544886724	5.87609901759988	16.2232542450699	24.0706426795745	27.9506817484062	11.5517440588954	12.4567283743586	20.7970567795898	18.8396352961435	14.6305831384013	16.9048474484406
TCM_001361	0.631508171361196	1.35105540622137	1.292924802308	0.385441068052794	0.379249172516773	0.120841003587142	1.79880506368646	1.86354358470494	1.74350487488861	0.850163616271778	1.10995498784826	0.932228705166948
TCM_004812	1.32341051962956	2.72164161832916	1.25379911517299	4.38268606106656	5.64336728797197	8.19161146709277	0.136515971141286	0.159319997169683	0.30748437711737	0.282743399988842	1.9902558481235	0.446067615236904
TCM_028441	4.35924271194043	5.20981440181228	6.4522932410508	2.45761348654348	3.02930984604938	2.41308925965308	1.88239465980615	5.70054721580305	4.61895835468793	1.058624810233	1.27473795094385	1.02699528364477
TCM_015730	14.3589021803136	12.427814627374	18.1447368721849	46.8064504223515	23.6521210488381	28.7469687509753	12.2499714416109	11.1183215245171	13.4559332706251	27.5960625436161	29.7519022759486	24.6964201105704
TCM_024328	0.903687886720612	0.915266686597998	1.22839472075397	0.348726484616888	0.496713400297069	0.4069771472021	1.04279578060019	2.78892952608606	1.19395359086618	0.849511047443696	1.17476487175101	0.823442443592103
TCM_030920	1.32503633107874	1.82488314255672	1.8091442148352	0.505672851189983	0.675245748904488	0.195595498298707	3.32779202445127	8.18847372840579	1.9980251721201	0.697535609485987	0.371970830910551	0.409397642362699
TCM_015895	2.9609801803141	3.83507043937641	2.75728709326832	0.531346626633001	1.70286959239048	0.655628506445891	3.38299939037173	7.62579276976917	6.2758671344498	2.26516621536358	2.64107221094272	2.59314541370756
TCM_020667	4.30367003822769	4.38085237412321	4.66394524290595	1.69320321212936	2.87764128286734	1.76832491222089	3.3674625902991	4.99406914204968	2.35291636765888	2.58588669709253	3.41033373308424	3.23516761367519
TCM_001329	4.53855991469999	5.9141493397165	7.32887459968459	3.10870977763417	3.19322152346194	2.19145929600714	7.26228221004763	5.51399962807129	4.54404048224154	3.24304845114816	4.09669800692813	3.02735831227742
TCM_011095	1.18460139867995	1.71911262044059	1.65903939457267	0.336256920665497	0.735890105266086	0.59613125511138	2.59872632305819	2.38157586104116	2.03672518220193	1.98420343609962	1.90026990734252	1.92652953154006
TCM_026638	3.72309524178362	2.40515804553449	4.58972152423076	7.33112936326641	7.69179593107849	9.32067191237218	4.13579570952431	5.79642300991148	6.96507335139368	15.4815068629239	12.4424515601045	14.2081054988365
TCM_027690	0.0297375123655389	0.0576945944966802	0.0514469302841869	0.109032025023481	0.275534521196207	0.179578993475239	0.257675306984627	0.288188219308243	0.381737996860319	0.0660748017178227	0.097574765995678	0.0851980536132797
TCM_045563	3.99603741887497	4.01514777117246	3.67322340144279	1.11937655849586	2.54661033024073	1.20656423568663	4.90312838307054	5.86141738693475	5.46074566163845	6.50642459268442	6.66133287306617	7.14211949397879
TCM_007107	17.8126240436809	10.1642313341247	12.9273161900725	29.5088894431403	19.5539145043015	48.4579437942256	4.98902487913991	3.80159020761529	4.71490641387924	5.07038171853594	6.01631177946299	5.0229711339256
TCM_010152	5.96151261869243	9.97460496919066	6.60633227795841	3.90015192695459	2.01219465418135	2.90403252569609	5.87548297799044	11.8417563038179	10.7524277710965	0.928681912042102	1.91262361232524	1.70510443658739
TCM_026422	11.8021185191452	12.5644851258453	11.5347684586441	2.89012913574232	8.04784661364332	3.49677707230508	11.9224762470137	19.4698986913402	13.473997870527	6.00749779634132	8.48659495699489	8.28515914501469
TCM_033889	4.18355153078818	4.68341129260052	4.33885190889337	1.31047508674496	2.96321693942365	1.67275341970444	6.87806137719987	10.0352231044547	8.45248616049755	4.82913205272577	5.80346552793767	5.53969543508883
TCM_040842	8.18459522152401	7.68023341066638	7.64829287534718	3.00928389064808	5.49228934226383	2.75778078903052	11.5342263238591	13.225319512587	15.708206324268	15.7369065033317	16.1944088547904	18.3206656192936
TCM_001650	22.4471911237242	9.48843512772868	12.3546182537046	31.7459414320029	30.5742939295982	40.2817019795183	17.3747050090032	13.6841180152045	22.3043040165972	10.9792913883195	18.3263773318724	14.7698583825204
TCM_029480	2.07666978272258	2.86659503336668	2.64266274669583	0.488617418937373	1.27935476271461	0.415796513657146	6.33386943236591	24.2967183592066	12.3511901857956	1.43297710236929	2.32569070021054	2.10918959600424
TCM_036334	0.739327758207251	0.953412121347695	0.798280282955062	2.06700230968312	2.09516577169805	1.68928614720495	1.95152135858227	2.79133746912852	1.33675544348813	1.53788217645268	2.87034175937928	2.04129605208011
TCM_017664	0.191946535399335	0.32771282621514	0.139154894348727	0.799117588948607	0.666934107623297	1.99756289975404	0.91476835735717	0.749843595161913	0.257549516200512	1.13676684156036	2.65572089857274	1.79696847054938
TCM_004584	5.39007794629286	5.40598255619441	5.21309165882116	1.57231884894174	3.30334235420594	1.65910626864219	6.71037133084869	8.35408870943693	7.67551875759714	3.61274972761421	4.11966755445598	2.86773461102181
TCM_039404	1.50652755791964	1.93639277078853	1.70653545139216	0.868639249554159	0.902167547542324	0.748658631419188	2.00084385813273	2.54477359948878	2.32441949201286	0.973644361061535	0.780960146957551	0.920367358020448
TCM_018583	4.67353935840296	6.10173717782348	6.35280295272232	27.5402667318657	9.55211700871684	17.8051313299437	6.4468710483824	1.18317432477532	8.51922106297209	357.800145854479	221.189797666453	289.349627339528
TCM_014402	1.96660467027554	3.97362292660129	3.26967813698571	1.72290880463712	0.927615837832618	0.781353792031106	1.31970959027538	3.12932047817234	0.532005167242599	1.09580503148122	0.564477715211147	0.683576524401155
TCM_000153	13.7200590251623	9.65086759999893	10.4936517605803	19.2779197975286	20.5940791329724	40.0399676447354	0.373636062806467	1.34448540521972	1.47274117006449	1.13498264816417	1.54062545638325	1.01738369333417
TCM_025562	1.14437187393277	1.43278743147284	1.54074474768202	0.397023616869497	0.694259708488312	0.530912419613311	0.956370501052031	2.09273516104416	0.779932584566697	0.409815554189089	0.797671000600274	0.656644088102306
TCM_000834	3.23035479583456	4.59602243587497	2.21770877276855	10.952548111011	7.02925615483389	13.7636093486699	1.18480416884018	0.77777848867862	1.31345967912574	1.10425176115443	1.0795730557209	1.36102577277982
TCM_020122	0.616441263653135	1.51290868919687	1.18707691061565	0	0.17848967822444	0.0853088420870588	1.69040208404678	2.93364768855178	2.60938854019348	0.688138553843179	0.733919433427217	0.678522300780301
TCM_033839	0.314187519892636	1.60924936557982	0.925338245214456	3.88322870430759	6.14064664846083	2.6522906254617	5.22879863831937	2.08030650509947	13.199146624811	2.76892234835535	0.748127486544299	1.52892801764612
TCM_007763	2.19620275146671	1.61914788755418	1.89975355799402	3.93958361003961	3.89252369959287	6.96277934186975	0.528613313593463	1.41009011069638	0.552793604449978	1.9394150228194	2.13516546767013	1.91231305977835
TCM_030904	2.52333005657604	2.20569553387538	3.00711927975686	1.32664171927807	1.40120165286504	0.774940860107376	4.51709852454655	3.59898678389015	2.78280587716064	3.20877211661838	3.7341481705539	3.17194173343622
TCM_030972	1.89288729307336	3.0441942028975	1.97571667272592	0.92349905940601	1.03744241226531	0.561332671072703	2.87660054099779	3.25640279765136	2.65645832095353	1.81118225518851	2.98223915651025	2.77280165912093
TCM_013832	0.685314489514919	0.540021404488927	0.477721495496021	3.29206372328963	2.01484618624726	1.9843478779014	0	0.174523921630769	0.0336827644288517	0.148668303865101	0.211411992990636	0.0488635895723222
TCM_019901	2.21541639288312	3.15200777933913	3.45758427995405	0.560442856658354	0.8552941589395	0.681310679220391	3.72420138845683	3.17823396027513	4.40384528398643	0.809900132352977	1.35737114328088	1.42603990488262
TCM_014159	2.81130085908594	2.56085325118219	2.19033635330046	0.825174189382256	1.31035451273423	1.11971583772573	2.65832236345342	2.96239101380674	3.17630824002143	3.33568009056767	3.02481774586602	2.62171951743805
TCM_016895	6.58178671555088	4.01775924939761	4.69827147782949	2.24837664601546	2.00156651820154	2.03541565417092	5.81336198608773	4.45533393335107	5.02765783247255	4.00958415524178	6.34077419977164	4.39662363074362
TCM_029594	0.463455710240145	2.14106725523969	0.123525762042067	0.035468249104024	0.0315748075357647	0	0.577441049387237	0.126355966244631	0	0.0256277150314261	0	0.0252695857102463
TCM_000793	1.49310576694909	1.27459948601579	1.13245692554384	3.54725542156394	2.46238205261947	2.62329984449284	0.441972810293553	0.95638146163059	1.98060229919898	2.73090345317775	1.78985767307106	2.45204906259917
TCM_015608	4.88927574808401	13.9581554304685	29.4169702362795	113.872215082562	71.8517008563044	148.546520112572	23.4647519770121	18.5216008426262	13.4688839536559	155.515957839313	169.076597380642	138.632527638174
TCM_021140	12.5213807560207	7.66310587674767	5.89206875514451	16.9180387063173	18.7289601157008	19.3658370689887	5.72763585730245	3.77733229653212	4.79757843377193	8.45835197048975	6.43461229575135	7.67916133877756
TCM_045358	0.838646310543334	1.38279646105512	0.791220979535062	0.283981478180666	0.345947920565648	0.35612818319413	1.24274585875111	2.18311329455037	2.10668228557816	1.09075678828736	0.87537197800692	1.29913599833056
TCM_030921	0.937031630232365	1.99274122743437	1.44876260224041	0.459831045387189	0.813948468545777	0.39585030955025	2.35656224916387	2.48444037640186	2.84123941606787	1.22083523967519	1.56576315032254	1.56566928471355
TCM_016385	4.56894726517518	5.60943699741377	4.09389813522454	8.08149936260431	10.2267109615139	17.7894617732774	3.84460423439255	4.41883604715391	4.85455046700225	5.93583500144115	2.83081765483535	5.18670374339926
TCM_018619	2.90885602471674	0.248316393658691	0.988511475229096	9.55573379260181	3.28479474885664	13.6868493926944	0	0.0481504812212454	0.0464647281861539	4.44350999685803	4.59331100222053	2.49403626776307
TCM_000664	5.19314606848286	6.44450553898064	5.46863238383177	2.31466924230478	3.50855854819563	2.2092619442084	5.61986098771814	8.97830362472618	10.7685188136173	5.89885695090739	6.05025355829229	5.23701062576102
TCM_031380	95.0222339369793	43.4312013957914	47.9268944025265	156.890927668595	129.290907969694	121.507963331309	95.9187989030933	100.567789075228	157.369579014222	261.566969639485	95.881778562496	136.977637979144
TCM_018621	11.7737743759133	3.56229445798395	3.44395144238778	25.9820760732333	16.3549504350641	17.0773822586804	5.66519665928049	4.39123850337035	5.6420656930436	8.82632139172263	3.99701217653543	5.9055934006483
TCM_024813	15.6220459868481	13.4194719657669	12.6183690952954	18.9227439166862	27.3007490710844	46.2294627602149	2.7043344183299	1.64288800633022	2.38848557394424	4.05117002940728	6.02277806446575	3.57089255471696
TCM_012059	67.2091744265009	108.207611599796	127.419446190858	296.29365378687	207.387346037232	157.59000071908	74.8207347516274	29.3589760659945	54.0822910360028	1601.66972293615	1262.46075151322	1474.14159379892
TCM_038166	2.01281178738647	1.64461064094355	2.55363853956055	3.44170298343915	5.09539614042696	8.49980026844395	8.13517754908608	2.87488496359048	2.73749012721758	5.8656403524958	8.4468700835804	5.03739187045576
TCM_033459	11.6633584208303	11.9114316914096	13.3847357038624	5.91260207634878	8.01870534648469	3.83252675981488	19.6737062937135	21.9805348539338	20.0086597588967	13.9846899136063	12.6190759642337	14.0031782843294
TCM_001528	2.39402769831857	2.05748600549988	2.41868672479069	0.82075303301976	1.21776141133949	1.00287733084253	1.48061836613669	1.21027565075683	1.15756835069866	0.714687001588514	1.28120201746126	0.614738082065211
TCM_010768	3.20823952456941	2.77430259784892	3.88903190256917	1.57200705766858	1.61659883936476	1.17627420241039	3.62463438957989	4.89680504756925	3.35434532785227	1.39044873997346	1.69181998215134	2.00825200429249
TCM_028965	1.04020533192608	1.60519113160224	1.90341396947378	0.156151951512718	0.509706073637526	0.487226324561825	1.74021889088297	2.49007242091182	2.27508119288083	0.526531469928219	0.822285544991459	0.797302256510233
TCM_040643	136.805452551699	166.841950322933	136.865069408138	411.879182447464	282.723654269941	197.285852111019	204.320805189812	101.396002019597	113.274835137532	510.189145583497	454.546134651315	449.113857585436
TCM_014259	7.46708935498681	11.6172846428324	10.6334505273298	5.0466251582297	5.27885675130077	3.29245257465889	7.31140536869543	6.33533342591446	3.8622656451571	2.18787464325432	3.46773748722497	2.93632585953062
TCM_011977	35.4918583946914	25.6873132338536	21.5002866372944	58.4719088688221	48.0320113192417	67.0552671905226	47.8602615153948	35.1222239662183	32.1671504648466	98.8229899200347	102.883473100374	83.6749720345869
TCM_043375	3.45417073525924	2.81636304177759	3.93281479257876	1.32512689200537	1.76949642141153	1.4708310334995	2.04347504863802	4.04638014640744	1.75429268826579	1.70680389202147	1.30976771419603	1.33404771832
TCM_022500	1.36397315287469	1.3677776774311	1.24349037092995	0.555880592382285	0.67567442192944	0.26380806244003	1.67823125416983	2.15442468798367	2.32049784571907	1.21268486298008	1.43340874465411	1.40137499122052
TCM_014850	2.21441473519446	2.65670754029344	4.33885809947963	17.2079821222715	6.30783067574608	7.22230905569497	2.98807490852076	1.9021154494236	2.56208307413438	4.33210060621765	1.92012845719267	2.99564126346533
TCM_028892	1.79159086976872	1.87930361564418	1.8512123990654	0.688081641231454	1.2021276819825	0.702640396630302	1.91539623831427	2.34186431394239	2.2218588205379	1.69039820859494	1.76308907155939	1.87512309075062
TCM_018487	1.98186790784145	1.5527795899264	0.959499324871658	2.47246594815591	5.91141011374705	4.98944529531883	0.821489738662836	1.77961245569486	2.39382334294351	6.20167051047055	4.43672506009928	4.52963445929307
TCM_026572	0.889142767252838	0.295175427642562	0.671457416843274	1.73517464508402	2.34565560130091	5.08597563964118	0.0373670920168423	0.163533750243441	0.410301886090496	0.139306319994503	0.297148342792883	0.228932686661257
TCM_019910	3.60937473969906	3.96878706961826	4.34849327319216	1.18173216842108	2.68539488561969	1.07838781636927	6.26087619400731	7.48608174410487	6.6589029089824	5.49394694149168	6.90193050717463	7.52754392517267
TCM_030611	0.732126740798707	0.35713415550201	1.23213928118334	6.73556237785058	3.02837487387467	1.96847309487819	2.33399839016132	1.14264301970097	0.735092650895259	2.90041949620554	3.77497254684079	4.26559591530544
TCM_004269	2.14476521684964	3.30161002116941	2.50119643415057	1.05210283940184	1.57798556292215	1.11912888201837	3.92977530194337	4.80155908099353	5.31302958121293	2.50370484662464	2.90821786861614	3.02275290186254
TCM_014899	8.68927443482018	9.91223499029016	8.47056783796807	3.17240153861084	6.11901074433394	3.57804646575309	13.3659015192599	15.5302408030529	14.3559044355647	10.6606910842635	10.2639827162766	10.3143965225523
TCM_004341	1.06162309353196	1.434914017642	1.64350562014406	5.92757112883296	3.02268243990122	3.67293050376707	0.36807990414485	0.615059041705066	0.593525764777871	2.07912064051946	0.576534810960177	0.902029211413273
TCM_031088	1.39018307364727	1.38619076565297	1.36566118700534	0.516754641235197	0.73063452576603	0.375072622531893	1.95302415743548	2.60671369078471	2.32138187984673	1.6253141655276	1.81543122257348	2.27396164657852
TCM_031306	4.21121811711105	4.00796879128151	4.38461897724219	1.37553713445707	2.63587608958175	1.74588196227393	4.35146217363722	6.91746269161034	4.35095544897576	3.3017677037503	4.09635689860503	4.1691968494184
TCM_039193	78.128382196662	57.4137796738919	52.0341896438194	299.120201961819	72.7173374714786	158.456294510944	138.283470722846	186.354688849412	207.827399059246	15.3968031561284	23.9238885156035	20.9401981296812
TCM_019662	6.28897840720955	6.62468371597932	9.18312140749132	4.04469668624824	3.1609197201092	3.83600723529106	14.6671790180364	20.6160976087453	7.24808524366361	3.68102480485676	2.59348532425907	2.19974852612794
TCM_031327	2.61638610653121	2.47764231710242	2.51497917736897	0.523683525301834	1.44766569862032	1.05545500252291	0.849378087641028	1.64119103314171	1.48221144354863	0.697033243184593	0.892087048564735	1.06039444075852
TCM_005545	4.49026330513226	4.85009878237251	3.07259750654544	11.7314382961714	6.87752424627613	8.03513618992332	10.7309208418236	4.56280560118483	5.30475208457231	26.4979715576833	33.5712365804037	26.3655142598531
TCM_043239	5.51224395944736	8.22374102054897	5.48543079723233	1.67557971905613	3.81861630330957	1.8251012520762	7.42386283343894	8.69807664057515	12.0965956000043	7.21575021596744	7.02435784766785	7.30591960796398
TCM_013360	4.45107599111056	4.47886173635333	5.88477452741283	2.34992706563766	2.83910144425751	1.97590057656358	3.9201439286134	5.0400671473054	2.65163131023447	2.18307667254543	2.78104131568932	3.34844176964018
TCM_006401	5.89896210133247	3.5969196503112	5.44114946669523	9.79882619875307	9.57720164902621	15.8022601190423	5.02017012587239	3.83608892021363	5.38441756169719	1.6338872858084	2.85150679176089	3.12447002830218
TCM_003948	7.99140808962388	18.2306993506791	13.2266184046247	4.39770950215932	7.08313850855609	5.60263199660198	3.26649938785954	7.33536040771469	6.27955909883993	1.80001716562807	2.23320154402529	2.7709598778794
TCM_001371	8.17794116384403	5.9234024317151	6.96177458221581	12.1226710484406	12.7436668028677	17.4493594750154	0.449916157628231	1.27986169588165	1.71007423381661	27.1164974389299	14.0130352017837	13.8741308515071
TCM_018363	19.702462095434	9.9397689763743	8.69124688274605	20.3310654160973	46.8451738302488	31.4471718569407	38.5239538312512	46.3590074576831	71.2447307335187	35.7751689713383	26.0205220310396	30.4753046239528
TCM_045028	4.99581025110319	7.06722714714097	7.7394359418321	3.62120353549479	3.2512475900272	2.58110129052972	1.76361190700437	5.5445678270973	3.19203100345559	1.16289513544946	1.31181440858929	0.507169679394406
TCM_000565	4.75007136887302	5.32209488460996	4.48391243880201	2.05996249800461	2.77940629193922	2.38292564390742	7.99129361430162	9.00948554221747	5.72227391385225	2.86058322609401	1.4882408589837	1.65108795177259
TCM_002654	6.39372228354763	7.55728998941231	5.75159945110806	3.50404274687326	3.71614870570011	2.35952642712807	5.27955953998154	8.96308173567548	7.646684780027	5.72420316474227	5.16579145293202	5.68762845630192
TCM_010343	0.0359826379815878	0.135153980866586	0.136952672396878	0	0	0	0.272196982214429	0.543208107781111	0.354058386899093	0.148831975392292	0.144303231912874	0.100058286170113
TCM_007889	13.6902268724192	6.40574274290898	10.7671630073645	28.1205477708939	17.9698849801407	19.5692683732522	31.1293671731581	16.5533067825081	22.0205141530554	90.8588403577631	74.1962930214797	65.048106284225
TCM_005656	10.227349959419	10.72621985042	8.03236493321091	21.5428507720236	15.7936769084524	26.0964550097675	16.7259187026448	12.1891667702146	15.7454655148302	6.40947455736297	7.03119886621836	7.13246607790432
TCM_002477	7.39929042686733	12.1374971159361	6.50808652384493	26.8033252341324	15.2912393446569	20.8008938862744	8.83499045785638	13.0166009278232	7.9722244114019	73.9895201060815	55.5656409098791	89.4294065726342
TCM_020471	1.14696636503755	2.56925750886794	2.59456972646177	0.314150320120426	1.04874459682335	0.591947325985796	2.13322714095622	2.47243757261193	2.24812456198478	0.381019733916363	0.639814131821264	0.567539634029979
TCM_031290	1.26995951972667	1.50010463942745	1.60583490654687	0.537935111411031	0.684120829941568	0.523159043642324	1.41868329246775	1.31996857594837	1.00013461367355	0.583030516964944	0.843896818406144	0.615946151687254
TCM_004258	1.89096890835809	2.08834980090627	3.00780927022619	3.40638690720697	5.4063536605416	8.27159249885597	7.12227356564309	4.94692351292716	4.9089165485749	9.64629728328758	14.7294142628263	12.8454238545565
TCM_036968	4.37534880033552	5.0758304781196	5.87630234986112	2.07260648025185	2.98852783606053	2.45926651121795	2.83455472954763	4.04096761699947	5.03206626659499	3.01623153791301	4.40917369363079	2.97408182023942
TCM_024725	3.81055224246018	4.2570597510162	3.87353970023031	2.19857198529466	2.24505684468462	1.50406383456618	5.70245395645928	6.43926921255666	9.52716659879995	7.30438232574949	6.29538596193264	7.81657811180517
TCM_042578	362.15983810053	302.339321702998	328.637972191767	206.400220454877	89.4939825086637	174.305749760943	291.890314443113	94.6251928948314	115.581681247355	10.7697232810794	3.03176989697436	3.12196069239092
TCM_025211	2.59127822789102	1.22892309830677	1.43503484797124	4.12045006801626	4.33507169955143	8.07525427560142	2.61362387816334	1.62042471835837	2.63681647538619	1.93972119790062	1.92443543374836	2.49084738491994
TCM_022449	12.8502929059208	37.6851489774479	16.9526535572573	92.4627214168668	56.4951657377363	43.5512413373866	25.9883405507864	25.5832879258997	56.8038551401823	135.015561142844	88.2568107974711	80.7037725094512
TCM_001388	0.958794216100002	0.86758979880245	0.781980883435794	1.84615242370267	1.99884586688273	2.25036828518506	0.768814520658128	0.698323227489998	0.735136214522787	3.53314972992577	2.9222815510909	3.35935585624266
TCM_006076	0.757372490481421	1.52397764632323	0.931458077287138	2.00588848243199	3.25811365740999	4.88125427685311	0.98216180065234	0.376105069180569	1.12337826743398	26.77505899624	15.6476951115455	22.2890758348738
TCM_042709	2.09489423501114	1.14253786765758	0.843738380175762	5.07241569233869	2.69588267703977	8.43962653044954	2.64119920427651	1.19442721913711	0.669257538918667	47.1538803072193	35.8220997737427	38.4581099222684
TCM_022305	2.23802979821539	1.80211108920101	2.57111216859635	1.03767953560389	1.40633758307211	0.711695315744101	2.02319136942182	2.09403279566074	1.51110341300072	2.64101330087514	2.40296124449008	2.67766933905666
TCM_007770	0.854453159075808	1.10484088714212	0.945117186774998	0.277912897614315	0.392938431413683	0.361697100442162	1.24520526774023	0.232957005686384	0.409459252505879	2.17344042352807	1.12122409183052	1.78200773009288
TCM_001113	5.81227984842347	3.50948850097984	3.70718458425676	0.922174476704624	1.61843442054748	2.33179459452007	1.37878781180218	1.27387443520097	1.87626331837411	1.52301849329618	4.1217697235837	1.80208245522214
TCM_006286	2.18673615524989	2.91974403399159	1.93082803726426	0.419449863242585	1.05527716298349	1.07081195244446	2.81001066163824	3.1463706517531	3.16160535649685	1.71303292230552	1.8129447318861	2.00092731909878
TCM_028393	23.7141892726679	25.1352103476056	25.9113927910004	108.204769504788	43.2353809139002	38.1252783670356	22.2735614477133	36.0988847396104	25.7366202727531	24.2657638497657	15.5280783704125	17.5111649619893
TCM_025386	0.248970008886568	0.382562772371757	0.315866299010996	0	0	0	0.150670187362028	0.659394656081042	0.572678266480553	0.0234044050096562	0.0499229335966038	0
TCM_001799	1.9190373140587	2.97774461203715	2.10737218553606	0.809916770401796	1.49564906866701	0.894265697118906	0.906819425968499	1.54316081386256	2.18274917604944	0.764156381982963	0.861418363744004	0.84408592701355
TCM_029807	0.33570107332323	0.501503472642355	0.646457361808167	0	0.0729013209652427	0	1.285606538501	2.61173430452983	0.790944344170225	0.118340818197898	0.147249508670011	0.291717720913221
TCM_037105	2.86504853655264	12.5973772329345	16.4315798069236	41.6147381432183	30.5463829839794	31.2413898406701	20.1886994547033	1.84504035414751	2.30705589689063	248.151301126325	215.316979823141	126.634474527151
TCM_043147	8.4532706015915	10.2192002327382	7.30357505644278	4.03024400930169	5.29053441821479	2.7901815660924	13.0275589131597	20.4937343347244	23.9696832358827	18.1387271944649	26.741494502944	21.2919657373372
TCM_004567	3.76234755873063	6.15756381908697	5.86342325958701	1.99535267627493	2.99753602587188	1.69797607321468	7.90380206685857	7.45753868625423	9.21758003737853	4.84337716624472	5.69417320265573	6.15287135302285
TCM_030419	1.81206200513027	2.52656831648464	2.6821070081832	3.85059917531592	6.0862872850202	16.9854809415824	0.50261424282613	1.75971717613085	3.5505921862824	6.47302405576099	6.66143127811356	4.19905795400756
TCM_042390	1.38712261425653	1.46606110335429	1.87555747617944	0.229163118462526	0.663023690575106	0.0975049415171697	0.466361446323973	2.01183234449936	0.787813639874819	0.765819810778163	0.838843544044431	0.551032066239974
TCM_026946	7.82892846930689	8.16526796230584	11.458293705111	5.02882896706297	4.74237435009606	3.88043608011204	6.41792288827579	10.5843122395868	5.75570178352705	2.617423033527	2.79155646646599	1.7306852226473
TCM_039557	4.57846959759285	5.56389519616209	3.84748897835414	1.73175265490777	3.03014688959958	1.43554964023445	5.30370006392591	7.89407746069808	10.1105055347149	3.62440972044211	3.02570271302397	3.72266785390073
TCM_038424	0.591720112290092	0.730531307851591	0.934063965973251	0.355944487899076	0.412669911975568	0.309940544105624	1.42467367666139	1.13745845597325	1.00006828694525	0.774557602378995	0.800571592339871	0.890531191301513
TCM_034131	5.36693494069404	7.31878255229465	6.90378655995912	2.0414739961683	3.92447884215881	3.09679011009537	10.4422316974797	12.9193306247597	10.5926109624253	5.7078974151903	4.69682755513869	5.67029186083085
TCM_010342	0.421287878137419	1.26930052108181	2.35802042300858	0	0.2583175703284	0.192052698624383	1.42473449915606	2.7566251911297	2.88179176439466	1.00172627996047	1.76405230377064	1.24040242712149
TCM_043137	12.0632645157516	17.5856181657388	16.8518442697636	40.5157501793564	17.625714959933	75.0368501605773	13.365301159508	7.69244189488965	14.3245040517158	9.00226443643971	8.14983229256835	9.80539640338977
TCM_026928	7.94046311777739	5.75929387449044	7.19571666099282	13.3647844169887	10.3542123460227	18.8422432620183	6.11171501570987	6.26862911940715	6.95387745173129	7.20343185202343	7.29296548543157	8.05495174437409
TCM_037843	2.53168826864307	3.78208638359022	3.92387514425553	1.50310030398662	2.07114777490916	1.30133131987977	1.92273979982769	2.09535995253007	1.84226775690672	2.1721414068815	2.58860555556823	2.16041149305824
TCM_045383	0.832623531231141	0.546749625689164	0.277306146435987	1.61098872536206	1.33523967766701	1.48907631261954	0.204567539675608	0.240309750176287	0.13186270569437	0.722498823767304	0.620733434844768	0.33641224919539
TCM_020368	1.88023658351224	2.19642011110887	2.37647359256507	0.236037369563028	1.06973712954362	0.639098831699307	1.7966374402177	3.98601481564773	1.85473334960957	0.620180645223634	0.777192448580378	0.963134638534014
TCM_006806	2.01773162462071	2.28369745389652	1.52031414196699	0.737384215476723	0.813985153960534	0.476891220707483	3.42999665449396	5.73423060333381	3.15784677933197	2.70662248470244	2.72758131997167	3.29922437616405
TCM_001300	12.4279547429872	31.0643619776753	27.6291461154991	6.04879185631787	8.59496972182515	11.4824664259612	26.310237635731	9.11683260399708	15.9386022243541	9.91784782137154	18.9143048865741	20.6358810406006
TCM_015150	3.22705050758924	1.55398564498501	1.04977786858366	5.27494176759171	5.75007887444558	11.2677862374356	1.50225169931001	0.65744707692806	0.898775536911638	2.87801762925352	3.23540632310986	1.91743199587593
TCM_028697	1.26334357071519	1.88730760251108	1.79533753241462	4.29582985853862	3.22568480343166	3.97348102327168	2.34575613076739	3.13683113021862	4.82487106978204	3.69777034562275	3.39683047010137	3.37995816362341
novel.44	6.00975914179003	15.4777641131259	9.0196843249546	1.81743414058433	5.81443481534804	1.61101412153028	28.9172769520998	32.2575115516058	32.8203257017494	4.85608117942747	7.80519691658354	7.64766542192863
TCM_020470	1.46882315363093	0.78366904663908	3.06619248228217	0.51186233771612	0.212647812142337	0.348461708070278	2.00397898608916	2.95235652356571	0.402210950718842	0.123282677302313	0.236672097369365	0.437615598452433
TCM_045527	3.87121828553533	5.46903048892747	5.53395413948458	1.45419821326498	2.55755941039694	2.41458020142611	4.9907404982754	6.93152729113402	6.91529941878202	4.92052128603382	5.63053423778675	5.00337797062877
TCM_010721	6.05714307928832	3.52049003233088	6.71530960919598	13.1619448038751	11.8663867593501	11.6283987427771	6.28810805079478	5.75986287686563	4.28187992406379	12.0543452338726	11.3057946963503	10.7510601021775
TCM_041620	2.87928835877139	3.23784127745572	2.78485778710895	0.900476253723339	0.737498351637714	1.59385018754843	2.84826922189179	3.3912667162248	4.15700790546383	5.56949945133787	6.21760184185542	6.18454381035929
TCM_020827	4.09742003918195	3.08014287570763	1.6348801532973	0.596729326142026	1.13327957858096	0.914032809357418	2.26684628171611	1.92339149389751	1.66067933145575	2.93194912778451	2.29927024601302	2.72091971539517
TCM_004243	3.84626568148492	2.58971590660988	1.86548924318557	6.64854397891802	5.91871608637108	5.37779556510229	2.28121623722341	2.27170364288448	2.5152278675158	17.399393573899	10.4281009581237	13.6747860010851
TCM_004239	13.9333806741364	24.2956587625579	37.6323576500573	14.6398028862497	7.21356416068919	6.52221594613459	23.8731978608426	33.5756787104864	7.61030125678802	2.35402974349237	5.26268768254152	2.55919883917773
TCM_040332	1.82302475298483	2.51221112871807	1.72284262041035	0.643766777230276	0.723914312480001	0.778485668527522	3.32944263570518	6.25949861389972	6.42307504630501	1.44443202002268	1.72330254047347	1.59322556597564
TCM_021589	1.96231166208762	1.38521205680001	1.77826387598622	0.654611773072344	0.874130014909303	0.738093852784665	1.81746920228422	2.1488271844047	1.71995991703145	0.922334724171429	0.819746951653876	1.01438179148084
TCM_025456	2.49921150972028	3.03294437121489	2.35950295297653	0.747731169832435	1.71455504626563	0.896595172707616	4.48599240514984	5.66201480172347	6.34845325371002	4.28127746103887	3.87638721783718	4.47974098716769
TCM_026009	0.417615709670957	0.802125848371307	0.804199841397561	4.82198242344308	1.81380039029761	2.3117409381888	3.23810553731043	1.1406152592401	1.03397419536873	0.687013776867299	1.36076539232837	1.01611986265922
TCM_024558	0.166543844585693	0.568684960990462	0.830079133575252	1.19171308879168	3.76135732742396	3.18060705195286	0.0944887613419515	0.0551362198273001	0.0798088431053047	1.60473387866279	1.00185046359894	0.926229570491916
TCM_020955	0.861213000547427	0.976411071016689	0.780438702980508	0.332632467923878	0.311703726725435	0.208569582129133	2.20892333725454	1.01571964343792	0.481481712201627	0.619836652070691	0.472195359458728	0.735904435452877
TCM_028700	9.27370715252741	14.8278437686276	9.02642613524875	28.8542933011265	16.8214984653923	26.2380186412558	10.5414467657588	11.7608453957394	5.04752659009037	46.3101146571884	41.4215867968091	32.0641326136044
TCM_037919	5.11085441987514	13.4627068064482	9.82172206934191	3.10299249593853	5.01736405262054	3.5386818212613	3.92756373675095	5.96230703693687	5.14192572832015	0.457567090770692	0.797080351951181	0.887306726916707
TCM_000994	3.60100524397608	3.41125607758126	4.1444807303988	1.54187953568847	2.37569439033944	1.26162127324644	4.2527263530635	6.32797056423661	6.18409291589753	2.09963262617748	2.69632191370262	2.77447259675986
TCM_046978	17.1981302844934	21.4572790601096	10.8602019976095	24.804785692842	41.0092430837195	49.1945963399616	6.71095178769146	3.6583538238983	15.4138745791078	5.12079713313126	2.6527171501444	3.39020238127968
TCM_029384	7.7621327565832	4.24990457454479	2.57108926438568	9.40215196676553	14.0740897800863	17.7205250037373	1.13386513610342	0.815228393160795	0.923502327361382	7.09549579102118	5.31338549444436	3.22526368296292
TCM_000609	2.17603560039723	1.85758699699199	1.33046713825844	4.26361862558399	3.552672395488	4.09260045972334	4.34332497489347	4.99941039246899	6.01372436356188	0.985821907982488	1.10397759976126	0.680432017360037
TCM_040666	0.207885558656877	4.64361161775195	0.533765147971172	0.225384221338292	0.0802572846433217	0.0383588344720079	0	0	0	0	0	0
TCM_037486	0.4015809767911	2.22827944719151	11.0994431834086	99.4416722968425	44.1853330573864	130.933495733152	0.506304966917624	2.57032637072045	0.513173585018409	1.06959994726155	2.0131039605593	2.79172863290332
TCM_022261	6.47843073051609	7.77434677474243	5.36364597727795	2.73595264175382	4.22305086548536	2.14044286722845	7.80010308676044	8.85975794580633	9.94741653623102	12.5148798197425	12.3442908124028	13.8490878677281
TCM_045119	1.37767003789869	1.36771075922685	1.5721304791935	0.756774926156041	0.602785805337587	0.677883444233853	2.24643956952111	3.22981567896237	1.12150459629609	1.72677010005328	1.350543083757	1.68372148158936
TCM_006678	39.2210753999307	41.4845390334366	27.4362997834346	51.250790288669	71.7246680654528	110.936104660076	37.6073558628804	18.8504206300349	20.1139286952501	14.3921351004847	29.3195053437013	28.5414798459806
novel.39	0.418536065975135	1.72429352259177	1.07188114083765	0.213072791246011	0.189683239084325	0	1.00488929205701	1.55429395939697	6.08090063367121	0.701357553526298	0.784506551162591	0.725291041260933
TCM_029591	4.27301250643022	2.17203062756309	2.53455778184855	5.2812679588627	6.45616729879356	8.51528133696067	1.99820802130077	2.35342829097449	2.79225557876681	2.17274627781456	2.6483382839342	2.48444493326319
TCM_045471	1.61101762370729	1.71068393487459	1.99403456887756	0.932952939447874	0.739522166144884	0.946167503959231	2.06581556730547	1.37238921255391	1.3306182337203	0.923436450790075	1.0538123604524	1.50237792350099
TCM_024379	1.08735471682687	0.977081529522766	0.751993116742861	2.75486169062247	1.82276940973731	3.2313213498122	0.0649380446382186	0.587337509021213	0.383944196086852	0.43038606255111	0.401641655944272	0.344802022137768
TCM_027708	0.828614269012621	2.21047493914921	1.66605371554237	4.54795995223385	3.71882301853448	4.24283826503234	1.50828517059355	3.29186529363275	2.06810987580317	6.52360705199609	5.84127986795209	4.3923033323839
TCM_004836	3.93818175122255	1.59516568559588	2.25782142871316	0.679662746150471	1.02393822579779	0.956534132561196	1.74794527257063	3.24614494233229	2.81154452099353	0.339987350642321	2.01447903157061	1.28507235362947
TCM_037129	7.40517319118095	9.49470469385008	7.71855333290079	3.12254700917994	5.35615556050968	3.04603496902792	14.1262108486238	22.7714645208385	20.6277271184906	15.215646168116	15.2008378363148	16.7936134979694
TCM_042987	0.889847216290564	1.54095131108055	0.276475638188536	0.165385655934494	0	0	0.0961629355921762	2.02007291139088	0.552315822596521	0.023900003905712	0.0764701115527926	0.141396108805648
TCM_041609	8.7298522664362	8.1003210673339	6.32885437233129	3.35790499775542	2.46177570392393	0.756386720517709	7.69492088172378	5.93102095270004	4.55929899308936	1.28449414539447	0.761083174766289	0.703635689841439
TCM_042117	1.12504484006331	1.26491953980568	1.28476779059238	0.535497772153571	0.667400712642623	0.486069409951264	1.06555469763326	1.87137833429231	1.49027380304145	1.74546573922217	1.60481818373255	1.65324850166803
TCM_021605	37.7333794364851	31.122790244718	37.9761761209737	113.792696240221	51.1541745936761	63.0156665188837	56.123531465848	44.2882907994262	83.2534399513708	113.823968748769	108.263144315954	96.7603059101906
TCM_026678	0.380787139805153	0.609490177396482	0.690145228444737	1.05274125131895	4.57563922084219	2.63484227077141	0	0.0630319406278115	0	9.62013830350387	10.069265870037	9.35334497095052
TCM_006069	1.72780067841105	1.8436854118014	1.2917420878214	4.55196696540763	3.75211644615529	3.8257445482214	3.23488726329945	1.91622652983492	2.31832383892678	1.1775577548434	1.86219506601223	1.36129224870205
TCM_031863	2.82568348097062	4.07052531833904	3.52090601348392	1.34986965614437	1.84088829106078	1.58861709593828	4.07468157916039	7.33762744187983	7.03842123309443	2.30349403497101	2.74446878405405	3.04886796564503
TCM_001987	1.33292089931297	1.96311528120075	1.96450402011918	3.68743512588438	2.56165906485477	4.96222832955101	1.5290876409073	1.50810567966938	0.856338057235843	1.60412970320073	2.3863789947001	2.05011743069076
TCM_006868	5.29909030658432	3.29898121995823	5.27963675569735	2.17109104219437	1.52586691206674	2.64163425034972	0.287909771434073	0.581543756775131	2.41309056891525	0.564192329074526	0.543022145718421	0.176390385049826
TCM_043097	4.71984645708221	4.38857274869704	4.08194252543005	1.79630624182327	2.98275770908012	1.32261363413503	5.52598836845475	5.45922911073993	7.82081497640614	4.6854270972452	4.42772298036263	4.61995154377832
TCM_028906	3.67377194785875	4.609395595446	6.75131613106221	2.6232288192986	1.60302445763479	2.40253535246895	1.60282358914183	4.66132459915506	2.23814779147043	0.835271469638837	1.6788924520331	0.823599137397909
TCM_043179	1082.7900039961	350.543048280108	617.493551662958	1211.16157587291	1695.9672289035	2038.36071299376	467.826454067926	365.662887162115	319.240564186683	1002.04917501397	568.778681576216	953.717317608648
TCM_005996	1.03084178147503	1.78092165310178	2.20194333368304	4.56624483271055	3.41118571525307	4.2661361061972	9.6917796583458	4.53403974423384	2.86982211671903	14.3049051328523	13.9031829432953	11.8982534828945
TCM_001745	0.835748270467745	1.49174229556842	0.757362343354604	0.131795921767514	0.263988769676979	0.224307536576735	0.0957903714852758	0.0838436059147386	0.420722812168558	0.0238074081092628	0.025391281121131	0.0469494325981158
TCM_036715	329.422628907313	254.976948466279	222.296383472601	456.258855029839	393.688733603707	809.151124461989	123.883054607135	120.088379562539	181.465006971901	57.945862295959	81.1747873437378	62.5042463666167
TCM_033585	15.2488244111815	15.1391596060106	14.3554891076506	4.82566959088164	10.8591901125366	5.10458006440062	16.1142639455486	20.414897526997	18.3999916745644	18.4267983703061	18.2969027024731	21.619314395462
TCM_028869	0.144752650860904	1.51813398703073	1.10562721087663	0.053807016918442	0.167651684581814	0.0686818639017252	0.297216142442574	0.397067992946094	0.396379245370107	0.0777569195610792	0.207324942159534	0.134173062122665
TCM_025951	0.916380266353522	2.87876830953723	1.63871867015757	0.190755094246689	0.82077449852678	0.33817913257253	1.86705082691505	2.05488053670381	2.13126904943082	1.40127981362695	1.37200456011867	1.29109477045672
TCM_012146	0.211624507553583	0.0903273212544427	0.191775967256676	1.6519528395644	0.98040913182993	1.17146224700484	0	0.0350303411043053	0	0	0	0
TCM_029030	188.272541341931	197.002315226749	210.419039477862	762.739963308558	246.062780491857	395.020241928227	254.414279657313	136.601797611956	27.1563867810842	172.867017804861	96.7473621772543	102.260245843034
TCM_002749	1.4329756912018	1.08735027047297	1.80357641736657	4.97150624518433	4.05695686757229	4.67126515490376	5.60066469967727	5.27114199025542	2.33983544616986	10.8513779573526	8.46048481827478	9.74045075382669
TCM_006403	5.63431250757185	4.68952346547806	3.65920177587599	9.71263892184431	7.55885268798327	18.4015870155213	0.319663096032348	0.963739759415494	0.839999220169799	1.14758167197387	1.22392864896574	0.870419249205292
TCM_037406	21.5443965794689	8.20266718867772	10.5696432944938	25.1203737652713	33.9817257611592	34.3898476423249	13.6689858973043	12.4844033529452	12.0087099608712	9.40206758680926	9.33079372453585	6.46987053794883
TCM_021234	1713.42137615436	913.349255541542	787.898047060253	2110.64230628383	2382.44436229056	2404.57721550189	3806.67776486004	5034.57472968839	9332.21340001004	11492.3163166521	6463.88834218644	8382.88657299267
TCM_029759	12.6525338517925	17.2267808107112	14.8039909097921	29.1020524286359	21.2082423676296	43.8556345668188	12.7616418176867	8.13009078115892	21.5920579945053	12.8475316821064	25.1564924145754	17.4679794780737
TCM_016513	0.159435265853377	0.181470607470534	0	0.414853558625929	1.29259903153187	2.94188351099681	0.160810141254053	0.140754252242051	0.0339566080420944	0.0999179928415855	0.372978881942829	0.394086836225558
TCM_034802	5.55738364787292	5.23486547152783	4.61440284546682	7.26582514637631	13.7291494689269	10.1230909780264	11.4522225432335	8.64631626333646	8.04624660176608	138.377330291459	94.3084404879083	117.437418741475
TCM_015008	3.11361122979151	1.77196970279136	3.04060842430546	1.40577008193639	0.987990836087677	0.975897694024915	2.58120096232339	3.00295863684099	0.890240836165938	0.507872195127373	0.912269827656064	0.619379652065597
TCM_016952	1.85599731803244	4.51400034716547	3.39557614405779	6.15057441159245	10.9508198564218	7.94781350676263	4.47691125836786	2.0868074629279	18.0566082367839	2.07392283891816	2.73854035206084	1.850184916592
TCM_011387	1.30171677001296	1.29003587293095	1.1931859773569	0.136262301873191	0.623851385513348	0.265038864429173	1.31294200525912	0.86189606302007	1.11852134206613	0.956437796177924	0.555037132157256	0.443798705698568
TCM_042345	1.79938699171244	2.42107226391693	2.91567836789267	0.403089430976014	1.33875393198936	0.290243593383902	2.02824518598609	4.72620819232014	2.04053284332518	0.694528207483227	0.525682322453523	0.54123081469979
TCM_000822	2.39994230085654	3.02610048256463	2.33447047567015	7.50509212964774	4.71766856755364	4.46085107441051	1.71554389183462	1.13712262949964	1.12544805696403	9.37611822385156	9.18312932427588	7.42872859671669
TCM_041587	14.1797436321113	5.41040312799283	7.49572067272625	17.0038197028403	19.7821261922458	29.4546820411246	5.68830394664177	3.24812068484132	3.38607111088532	11.2763505950511	6.92872890235348	9.35968228940028
TCM_038239	3.40903113660504	3.08651390976551	2.38718144316519	6.58557260185726	6.76000273645861	6.11875610173944	1.36755683118707	1.33379792187139	2.60720565680885	1.9907717037318	0.673214485142261	0.957537593726278
TCM_004907	7.20350978690064	4.20027478690033	5.87028312768721	7.48365117602504	13.9187717014502	18.2624056768933	12.4917041968686	8.03918927956662	8.51541628226735	42.8760461764308	25.4283979186544	31.3672492541229
TCM_037503	3.89723159365062	4.17631775395453	3.75713311468329	0.593337066406851	0.91235395248867	2.06553808457091	3.48130157274036	1.56473794260415	1.32452308324871	0.506666608521232	0.415672628924506	0.153718861064726
TCM_001861	1.03709574374817	3.90347202715914	3.33210743108475	5.58107678088945	11.4110038817273	9.8117472560034	1.53339814379691	1.59185953902834	0.512042793865524	0.31020213402622	1.03978110014144	1.26716443342839
TCM_036402	3.61082916380315	5.47393125248617	4.17483089778237	1.70089959036631	1.51418743693734	1.37848255943851	0.518038383611271	0.74197598681881	3.73910763983519	1.58013168679479	1.74767247538926	1.03870030405165
TCM_008357	0.965946559570785	1.04240191182481	0.511996680860605	1.82577976475194	2.7018957982525	2.0782930595252	0.841002664843745	0.748182105667666	1.53713611943711	6.76744751237235	2.97843345887086	3.37867199273306
TCM_030637	4.06024935720368	7.0994436998518	4.94820332459991	2.40441303350211	2.56208297873024	1.05403723547737	10.6759258079	16.2229994738168	12.2377611281187	5.00136873735618	4.82876664428112	4.28259942115536
TCM_004954	1.47721299268298	1.97379002426739	0.931243998207091	3.42593858539938	4.53760318165173	6.18624146420506	0.971707567512209	0.170103665100382	0.205185399031651	1.56978147923936	0.837108404560083	0.535792460332319
TCM_028913	1.43628224752441	1.57640363701	1.41989612789407	0.630961484061059	0.604906839106228	0.309765223209271	0.973617709211186	2.13665088785093	2.2644557290722	0.455903562138002	0.430130234312273	0.657009228466404
TCM_032520	0.450385554831741	1.59556946267944	0.826490187691068	0.0585955839743417	0.352102915957677	0.162054145863177	1.22652741612565	1.94582315012148	1.79136867187503	0.317538425097517	0.42897415305009	0.553145185841859
TCM_001073	3.83174440659492	5.40715273373737	3.87392552023322	1.39041193807082	2.3849961623005	2.02008465456041	4.39718124502844	10.1655970103698	10.4592370777279	3.57752455450659	3.76326461249082	4.56646157153411
TCM_014815	1.03121753603102	1.63803696932951	1.72704747260128	0.49249477821789	0.725681132412835	0.289031732564763	1.41204826773119	2.02244841315045	1.00084220375235	0.625812083631839	0.562748986001477	0.653364846236171
TCM_028726	2.68245070796339	3.03466211566387	2.0060496265052	0.576001853311299	1.52323636584334	0.418075636801818	1.91098186783078	4.0005610975888	2.21313207554033	20.9442642903289	28.7478196524438	30.1505868470238
TCM_044495	3.13209593950401	3.66322631206867	4.97266923272341	0.994657274601131	2.34221406090915	1.72014167210588	4.93454732492125	5.40502524038729	5.38125050619886	4.27738435023154	4.54958963410911	4.98341017810569
TCM_022493	1.24658632982705	1.30694956040115	1.06386149620315	0.322789523166616	0.749929285008566	0.468970486046375	1.35957100985822	1.49051543124577	1.81338136526627	1.70089262521163	1.37115529788434	1.50324143982788
TCM_024897	6.27311148327423	1.88151549863721	1.34436611052411	0.275722195844682	0.932730733848287	0.516186102498676	1.15428777904476	0.701616342002657	1.32702326370845	4.34308529187472	4.16457255932994	4.87171396208662
TCM_027854	2.54524902162715	1.52093791115948	1.84522142042765	4.21019954228496	4.29550082542792	5.07218536317499	9.07687773509241	6.30771303998315	3.25253097303077	6.90453091819478	6.59832770953901	6.06657470536964
TCM_012249	11.9303948477479	15.9870002005413	14.8896083454369	5.7329125635454	10.125751445814	4.38546926603838	23.6528333043055	21.6030299269795	18.1809632010178	14.5312309404146	15.8269671955757	17.9672392235707
TCM_023144	0.258630413905143	0.546143812823021	0.444075400348175	1.27508437593402	1.41889382683855	0.919280739690336	1.47248994508664	0.775109111635106	0.617512152310156	0.179144962177105	0.191063221800422	0.164024284478309
TCM_004602	19.4322600845111	20.3931719477	14.5401051538243	72.7134574881596	25.6035330245768	36.908870528966	17.4645295565808	15.8175789917283	5.63849476538977	12.8206139133123	7.68578690881411	4.95743326933741
TCM_037239	5.59028281074895	6.51016814094031	5.57616663576019	1.50935314060538	4.07052224468123	1.1395966620549	7.08539664157771	11.4922003255658	11.4241517914519	7.51650848788512	8.55823132069845	9.03503594587603
TCM_006911	3.02516307651614	1.37269819994658	1.99186050348985	3.93576559426517	3.92578140910801	5.8146728195448	3.0672941521024	2.04132760310268	2.95663868666589	3.73011127715494	3.20697297832526	3.27051196905457
TCM_014781	1.04872851034418	1.43942790305227	1.21125191482983	2.94283571209829	2.16728331151989	3.25552675060682	5.56885912616469	0.680771396504501	1.15621004160387	7.50024058254919	3.25741470640098	4.51731161592542
TCM_028778	3.8190537097305	3.33778299312398	3.46085965021476	8.04444010281438	7.37200993253881	9.96630107019083	3.09534667178155	4.45529630415932	9.58631258412481	9.48811685192852	8.29604187023068	6.9112902765724
TCM_033928	8.35599123705222	6.17626097085516	10.4965231778282	13.7437007893629	14.7134957064985	25.5343598925091	3.854290409243	6.29737125071392	8.3557370464783	1.85200191928027	2.45198851916622	1.92057605295924
TCM_031509	2.89908103768838	5.33835400784255	9.22949055214805	12.9739670766718	12.8858288460728	16.2497167189538	7.1188359357783	4.29134331385724	1.80385281452098	33.7592118120424	33.3572780519342	34.3285626803447
TCM_043384	0.021737776888564	0.0358838890645796	0.0266588479874556	0.0100812582955053	0.0183463316692196	0.00926206933137584	0.042276962818355	0.0484914883871649	0.0491597751407045	0.03397168199368	0.0382942992795777	0.0353402373548465
TCM_038930	0	0.0360014269659284	0	0.43894182977195	0.58613707236284	0.747048612856996	0	0	0.0808386346292441	0.0792897620613872	0	0.234545229947146
TCM_000465	7.1551961878252	6.81285839457365	9.39363342318278	11.6163308822314	13.9535048112781	31.8218829924434	3.58531809863262	2.9559490327267	2.7547739498266	1.12103937238819	3.55620464716681	2.29577600986467
TCM_019204	0.513865399816277	1.03035162550568	1.06129279950048	1.47701518359049	2.36678292245233	2.91068986499355	1.55489001296652	1.46383135729793	1.96234430862641	1.19079596953253	1.77323258471853	1.34030950263825
TCM_025138	3.5327142881868	5.94819303131945	4.76278387644458	2.2416534479777	2.9494441233399	1.88357492108209	6.71374934590099	7.44060189028975	9.7281084857526	5.69446978304292	6.23628385144195	5.94636313315992
TCM_037078	5.67197920272688	3.61244685640722	5.44062431877845	3.13699126761273	1.48065914958389	2.15886749071188	4.42532545262808	3.06443940093094	2.93647368701361	2.57849848216479	5.37840135159247	4.13244437428883
TCM_000089	6.14880452670212	9.49888613194336	6.43064118054625	2.17513209377441	4.66878444006728	1.43963721671704	14.6848424024951	26.1741576404791	25.9462152555353	15.5767954726029	15.6632455394158	18.0796824315905
TCM_030557	2.14809913703048	3.19344997468265	1.90689903656713	0.72243872318092	1.26934490801379	1.05158086454931	0.320571781214535	0.493452733409678	1.11107944540716	1.277528226656	1.12810825767954	1.01586747322488
TCM_031565	0.103931302815318	1.38073044758199	0.223685692624437	0.10986267642313	0.0677096071502287	0.0503404114534929	0.0638792851602925	0.0129028616455739	0.00415037706774854	0.0122125668627178	0.0130250515721293	0.0240838096335261
TCM_016372	69.929743769524	74.38230855812	58.9513314700528	107.416472172285	99.4500913215631	271.799734247826	9.81881320373107	6.07698674582834	6.42857105540522	7.00332516536332	5.9291956206499	4.30701284692434
TCM_029042	4.10236287859814	9.25909916824991	4.11188745853881	1.25343630668832	1.47579282680897	2.99344806191856	1.12847433513938	0.370400056811292	0.0198573508201788	0	0	0
TCM_034018	3.2964228687601	7.90714369527199	5.28323030517906	1.70129340828489	3.17106398867752	1.13104829127349	5.82192098275375	8.53212257127951	7.72861519127285	1.49817996235811	2.41726289647061	2.29793503246434
TCM_031047	0.349001094660401	1.23426926093783	0.993984589611721	0.0648648148868507	0	0	0	0	0	0.515551440183045	0.449877554575836	0.36970688788279
TCM_000307	1.14236141941546	2.05485259807957	1.31250833623865	0.345016040348228	0.590659107681867	0.51944033338065	2.26841829716806	1.28315021992331	2.13757083107703	1.39987394582548	1.57481409341811	1.07777762131573
TCM_006098	2.37648514217897	3.79413743486901	2.6796596300552	1.18008759738643	1.53379763501053	0.56235967503458	2.99164879342242	3.90378207681034	3.60483476623747	0.852676673416861	1.41867030264021	1.21069600657269
TCM_029924	290.995932726722	166.000238183671	128.75720638851	106.859362476062	91.2821125600841	92.0221162239802	33.6093195220971	2.85027360790153	2.13926630665195	21.4573889627305	3.03711375296303	8.99010595139553
TCM_046704	9.15690417526358	5.87541090641818	4.01344374201866	23.9821651296816	13.5167800194559	11.6617100348836	17.6115324153723	39.8255422223067	11.4337737188982	21.5479809374203	15.8410597718395	17.8628979043674
TCM_036718	2.06633864374949	2.77191117306659	3.26355931032485	1.34416299790614	1.41883845382864	1.02945257371013	2.19953053151923	5.53131371006546	2.17844504232319	0.513364409031423	1.18382229893402	0.766126165055656
TCM_005369	6.0096809080539	11.1861576644135	6.7358730864939	1.73421213994721	4.86703104729858	1.32567778397614	7.36609563793299	10.8603743231947	15.4748243433124	6.20159210408707	6.07054437015968	6.17775382450073
TCM_046061	2.4938256034638	2.45787776817677	0.842336213792522	0.147476843095345	0.603924469067492	0	1.0804489461656	1.8163400602183	1.50649571124094	0.234431868753755	0.704625174326015	0.336226688016719
TCM_025115	13.469963520367	6.08903894259909	3.31207472107822	19.8253652153668	19.5607830969084	21.961278320754	0.490527327166985	0.312254423310521	0.395485604786858	4.01761939402984	4.58041665174351	3.36042445561799
TCM_024782	4.06861736228459	3.77742382736146	4.51233393999159	1.35230532802975	2.9007275735372	1.60011138083233	7.54092815719394	7.15757754069029	6.39465837434411	4.96931873232283	5.44879461187425	6.23954246250107
TCM_025129	0.41069188900451	1.1131226541743	0.446607069297223	0	0.178372865607801	0.113670682257364	0.466012634471824	1.10810811644013	0.905308060062581	0.569454089569152	0.463224707154875	0.618597694166885
TCM_031841	4.16560421128048	7.4212074386	5.14262655346481	1.80649674297499	3.11150368647205	1.00256491944796	5.95977317625831	6.43566139413647	7.71471833814233	6.21431984570654	6.56722231484457	7.10675656979411
TCM_011346	0.295231635081595	0.54987580968033	0.437795136930842	1.36180601327229	1.24340209237555	1.66398943990615	0.0203030139562314	0.302104730034575	0.102892240244339	0.327992663089247	0.618900893713919	0.0497552609148828
TCM_024815	34.8923279477645	53.0214326808743	56.2854981001071	64.6796934530599	95.6368887844869	156.987956096054	6.05296901252087	6.55742991695219	10.2251410089566	3.39102953966552	4.40571280376138	3.3436422831094
TCM_041868	30.5135392725117	16.2672395265333	22.7399331623416	32.3121333260258	47.4982499350649	61.6012910286223	73.0102537881973	46.994336226371	76.4292759841172	43.8889637903614	49.8870050946845	48.0769855018191
TCM_034079	3.03200899339428	2.86074630099514	4.91681675183572	1.31489073215479	1.29376774675026	0.824472163714802	2.81672193620628	2.99373222529741	3.02487060952194	0.900075011465386	2.77320541980845	1.67638340210867
TCM_034119	4.84078001370511	5.48226886060151	5.84900920431771	1.84738408608079	3.32656099008998	2.2866326164246	5.63931526207661	6.92320983861106	10.4542579851988	4.55057123185553	5.98575426122417	5.77324785013896
TCM_024904	0.619873318102354	0.336737484983037	0.612801366636275	1.2170229827621	1.04426719788782	1.85916893469098	0.289874142553642	0.291033684484964	0.158425140279151	1.48326537649319	0.813571669577757	0.97154295680693
TCM_031020	1.54669284683271	1.61375432363828	1.81692323408711	0.149056439272607	0.729817703295016	0.348815146187032	0.130002550901828	0.265507473374793	1.06144984223501	2.15402566846417	2.41219643024758	2.76110207406134
TCM_030308	5.65770393513101	3.23192853575911	5.43545507196471	10.3492914337907	10.0507886269593	8.94817583323151	5.18089462134601	7.32319032543511	4.21290281337872	15.2757488448636	11.9417967407292	10.6066847751044
TCM_015027	15.1200542874833	24.7692123461662	20.4034888974669	6.55711091081967	13.3112714632281	7.82225391514844	21.2009631083068	40.32600874718	38.7938070594471	18.8186219704343	19.9761482600287	21.9174912035878
TCM_004951	23.2331951688927	13.7069232839256	10.2229465371411	22.4684432505387	40.4525239569679	43.7270515261993	33.7443040768224	23.3995915369175	27.5780700533325	44.9911123984703	54.1182234220333	46.2287721983145
TCM_032528	0.149445249195333	0.701662019634426	0.180571444190875	1.42581760750436	1.18275860336553	2.34391641801223	0.565252412261547	0.659673824013337	0.461519469930295	0.234143137331997	0.149832208410806	0.207784036267741
TCM_031341	548.734125457313	1394.40483970019	1060.16892138628	3208.75229470944	2604.58818140178	1385.51451188128	248.732099419423	1130.61435991466	363.907760318407	24.2028350390449	58.9839460443874	39.5885008522752
TCM_035208	2.84548951686	3.8280119462797	3.53714721476507	0.949729956130085	2.22584402922797	1.07208522681071	2.55823117153645	4.71508923505142	2.58912902200729	3.97733830507475	3.928280022708	3.67319568145892
TCM_002805	1.08349012817256	1.36305241094265	1.08522271099626	2.02788998011363	3.3463786974641	2.52536223328476	0.977798400084014	1.93824744860423	2.96347382392053	1.16148613488147	1.48650978722527	1.23335173421318
TCM_000183	3.44961484061225	6.90686224909771	3.97863573860865	2.85598811815238	1.14774762010922	1.55542211184404	3.35916612656481	2.12625954431659	1.64305817612637	5.10594791329958	6.7158693363972	6.39498321524336
TCM_030693	1.88872749871633	0.978911340145606	2.08853666614905	0.614313056715521	0.781254744836768	0.572545737232867	2.28771862665085	1.71953253967994	1.38636790842758	7.66211380707391	7.30395509970629	7.29452248689052
TCM_034563	2.62462394925812	4.80384258080149	2.60017759461585	0.607693804497603	1.70024071368767	0.270875731670383	1.41336610727144	4.18255650792758	3.53871505124651	2.57182113862063	2.63141989914469	3.71104645492933
TCM_015470	4.43308633921752	4.24853283304479	4.27072924265791	1.56988839832665	3.22098058218228	1.6856681755669	4.38382105427062	5.92878655488648	4.86750340369035	3.12548934879216	3.69168887654572	3.72025692087161
TCM_011040	17.3096623380561	14.5951994393731	11.1631613575691	23.3489916691981	26.8125970331323	39.6207985822729	5.4626101954152	2.74223074550815	3.79970766380057	711.872142687143	473.681545038771	557.228027283231
TCM_037970	0.360419872902285	0.118336452915811	0.226118506162207	1.08209917388997	0.834872432241604	1.25846622915751	0.104863823261214	1.02799689031447	0.141715231301031	0.364874894688712	0.778299005298231	0.179888012129586
TCM_024583	2.29820853921037	3.38478322684817	3.5702683614456	1.62642362633224	1.69651393449515	1.07646794846043	1.90090944662369	4.84099915418003	2.30751878500605	1.28201283023917	1.30400224137624	0.725685659945936
TCM_000219	5.34632834079086	3.925353791717	3.94768748753795	2.71927664503215	1.75824681813404	1.36404818708836	0.649089026585755	0.0728379568212183	0.154633364296404	11.7889405951967	8.75715279716596	9.70722535461881
TCM_015072	39.6530255695335	13.0975411654372	13.4341177133426	57.9279944190393	104.278820271548	184.209599996861	21.448282824543	16.9886352048051	18.2485205035522	63.2470330670372	54.1509002451556	48.1897456040526
TCM_005002	0.321484224589596	1.26927162079672	0.509830645193294	1.98670648874753	3.63032643691943	2.75837749854857	0.0607980964372393	0.159646472573719	0.0513524113423477	0.188881861467956	0.0805791612628243	0
TCM_036392	10.4154126609807	15.273471292079	17.9892916524821	30.6564417842972	20.7222058087436	41.1007683366327	57.7267535111723	23.4541795833369	32.6811966536176	127.137589400697	170.231493710927	127.989543600475
TCM_006357	3.63457247322258	5.0470204739138	1.42726183209561	0.85115033043454	0.533208508476698	1.47542485640066	2.21787849985138	3.46540679181438	2.30679769369324	0.842780285996397	3.2067054686405	3.25663346976655
TCM_036398	1.05000060953921	1.94768589485358	1.51670805236708	0.369760780514415	0.905220750342973	0.367095898980906	2.20968282864491	2.51432482650859	1.74532044088823	1.89246850572242	2.15292986098676	2.17336748402111
TCM_046811	0.3716169797072	0.43619573374826	0.505143803212216	0	0.0538005800727834	0	0.579802138783242	0.322948490117544	0.207761354692609	0.349338233164264	0.419151610264103	0.516684715003978
TCM_005052	5.27619996108306	4.91044412645527	4.99703771188973	14.2448907028655	8.22439636178708	8.65223215367058	6.15196382425632	3.57229166951201	4.96806012144929	9.91977478358697	8.71037369097831	8.93541411256838
TCM_001316	0.0573672388451643	0.175267916961148	0.210682902494042	0.671717852084616	0.39166049177132	0.344302283610333	0.125621317041994	1.80124809425182	0.0135042214892579	0.0397364396473927	0.0575157800792076	0.044778458065352
TCM_015953	0.951257425744589	0.6246516245954	0.364708276039126	1.09479544529175	2.754352147414	4.09108420042314	0.802625616399077	0.581399094149068	0.444160035416276	22.4932924817989	13.9023106659346	20.0424587586832
TCM_005587	0.980526884998268	4.53392970852161	3.1099669356791	0.106306224397894	0.567820288851501	0.45231458981576	4.20317506702781	10.6040734782855	6.42161903836058	2.457982623903	3.27688589135485	2.27215691511298
TCM_030911	2.64966807091135	2.1468942554033	1.22092486024479	0.116855697048067	0.728197011656887	0.248600385242249	0.849316919695786	2.17070455685732	2.86946298493118	1.09764872899485	1.08062191226359	1.24881906784836
TCM_029921	5.1816172465657	8.88304872103133	7.45889651844124	25.0511253550326	11.4346122684268	12.3703695864944	5.14564766323555	4.80038831631597	2.24804068210538	11.8266470939878	10.710749172975	9.36863249957422
TCM_045132	1.95827607343847	2.52532672368299	3.77575912870793	0.596278539115667	1.01339031721373	0.968696401985026	3.18337455084842	5.68305261858742	6.22949846601137	2.97673533064741	3.13299996694692	3.59168146921542
TCM_046056	1.23023537475511	1.57529768927091	0.650329157572925	0.209595543249022	0.339250359283944	0	0.79768555504811	1.38670269381185	1.39430042327288	0.137676397903454	0.440507438718352	0.162902960306831
TCM_019947	3.63906885153997	5.2079808341949	5.93272736062148	1.60136240997192	2.68586916497375	2.70565865005619	3.87286455182565	4.68909475599486	4.91245450552455	2.81721477209016	3.82733913083654	3.10854214705572
TCM_006290	0.237224246370549	0.931536922743398	0.816903757298196	12.5921437415828	0.934155959078276	1.47075195656221	0.825481251304323	3.26708781292799	7.3361060926039	1.15961277014779	0.332973888960251	1.27533968783761
TCM_041469	1.74028393719633	2.47957050931115	2.59250580294655	0.561959270918002	1.48631401423142	0.880179742344181	4.47978074442307	5.77798601780534	3.92778737292527	2.04788294798473	2.47910818126548	2.7677859506505
TCM_041648	3.59983646590273	3.58226786222514	4.92126635975593	1.20430827639572	2.07274259287051	2.25461426308163	1.33823838004094	3.54124902799887	1.18290099973212	0.290059138310232	0.433098904521725	0.552944480041481
TCM_026670	11.1640514246994	6.6461061241596	4.59256754546512	14.0467550440364	17.6938756675824	21.0605804516461	4.05593892786557	5.64124064884713	7.46167846605888	24.9250485176681	12.8866299098225	11.7096925662751
TCM_014367	0.428053063881665	0.409259527732586	0.186194594519287	0.0445520847302001	0.0198307434988883	0	0.427426896838752	0.906955513573633	0.557941856877917	0.949642588251233	0.635158906764357	0.936371999941787
TCM_022181	3.14658546563464	3.70669722547592	2.94451782465138	0.868368510478747	2.27666132520437	1.23429269939999	12.3675198221793	21.3927467462517	13.6000596842963	2.02712318378237	2.12521635791397	2.18915704276189
TCM_019445	1.08077244512589	0.80226822072636	0.766491166255916	2.44538279765124	3.80965689005799	2.08093613205972	0.319918417994036	0.155566051549471	0.420335073032251	0.0441730104135923	0.0471117779907247	0.0871114472247788
TCM_022966	2.10548822816018	6.22565132654324	11.9734648768439	52.8002284665059	20.674784376232	53.3430924138735	4.01645847874393	2.30328126613619	0.701887315193748	31.6395144028593	25.4842463978084	28.0295539777215
TCM_035217	3.83989441595908	5.15016522335548	4.11546844758051	1.56597194619516	3.12169306535656	1.33258793173786	7.26747493112451	7.72034070130693	8.55882975977327	6.77510962983682	7.27026923755346	8.49427909623761
TCM_026841	8.62641757381786	11.0578357465151	9.27522973744665	3.46434994360323	6.74637966952278	3.86930500594867	11.0998233320129	14.1048900464566	13.8060267868572	9.77804261630438	10.4841808857775	12.0838896758484
TCM_002968	1.44752650860904	1.54461306819987	1.73339859332352	0.739846482628578	0.93405938552725	0.57234886584771	1.69726060289575	1.94426396546019	1.69782443433529	1.24411071297727	1.47200708933269	1.49507126365255
TCM_041274	26.6580746858904	10.044398123494	33.4876796824017	88.7391208161422	29.1717673397459	106.452238713139	262.435743247549	241.026261968173	143.899085158385	195.294400664793	308.74409257609	239.087711392763
TCM_017245	0.35102394451012	0	0.127240379229966	1.55273053297163	1.38228328073635	1.7876681640451	0	0	0	1.18792716310348	0.91502541596305	0.715810770393588
TCM_001350	2.05355630631713	3.60082196879975	2.56509402241996	0.577664011822519	1.09278621628025	0.430125572202156	3.73667394971063	5.91655851753396	6.48958831488257	4.3826293954497	5.56452321173466	5.76184696964499
TCM_030549	13.8842606915755	9.24084627361451	18.8517310021051	55.5377734246407	18.4791434803833	31.6808375740395	13.8497090914488	19.1964027309763	38.3116924325684	9.15844325666259	9.62617999444402	9.59759080943723
TCM_014453	0.517200994284801	3.31134004071232	0.175759512848426	0.168220838607657	0.0374387003638352	0.107362583956268	0.0489057215297353	0	0	0	0.0324087615628502	0.0299625087707206
TCM_012339	1.2886924774263	1.01639742916309	1.0408868927579	0.273358862737442	0.535373415202844	0.434222006223129	0.900680371505959	0.695602487642635	1.06504901124029	0.776898079340771	1.22181031091945	0.740073966636799
TCM_021024	2.66999979363266	2.98315272410779	3.237963350162	0.95356328536665	1.98579197791893	0.796959188284942	4.16824715801043	6.96747639680133	5.46078914616169	4.26934356754676	4.56649904859773	5.26513602398594
TCM_016208	3.37407582950395	2.51371798711008	12.0636882176499	105.352904763043	29.5574440244702	25.0617185030763	96.2942947638402	255.494285972098	28.3394627415836	117.414164755992	99.1471543519838	158.591340218981
TCM_006601	6.40445408429249	4.78910121499926	4.22910512772275	8.07389046059956	10.1201388190242	16.5444080852104	4.76964914530929	3.2872353846403	5.83675407500263	4.20035005350513	6.32148620053772	4.64785515800326
TCM_005431	0.553503663727668	1.16882077693543	0.303593843683879	0.0379007088717424	0.202441499367705	0.0967565747959436	0.947601328773728	2.06390200839548	1.51700032476444	0.53401330836219	0.554936853103917	0.769574315393552
TCM_042284	0	0	0.805343185760664	23.5864928090071	15.5421505045154	10.6259765873334	0.605042083577844	0	0.34069454775769	0.584791938466349	0.534597698287499	0.658994150606786
TCM_006909	6.15210582701771	3.57293590392859	4.35649245846966	1.92444639367159	2.7450055106764	2.30757980450006	4.50128260959684	4.6744487169585	4.79003555307398	5.35664641823433	5.54449092817241	4.53392682718544
TCM_031614	0.0173146191947425	0.0147807377177792	0.00941439500218187	0.0810953362879927	0.144386582367325	0.0498400678165343	0.455808578905073	0.412718410467818	0.219048004306154	1.42257426273037	2.17340339182921	1.51182893451275
TCM_002694	0.810243915719093	0.404880004977925	0.590981768092961	1.49121529420761	1.23596757533011	2.64733940643258	0.0896960831549731	0.418716714093249	0.113641144079068	0.631628050818206	0.396264333519566	0.16485921856379
TCM_027759	6.33216970742522	9.38591018389119	8.45090260408186	3.18294566201131	5.3003968254827	2.45365174749371	7.141575226123	9.05236114055483	8.03660212809958	4.19384266186973	4.38628170193096	5.04232082531922
TCM_005438	4.00247859614047	3.06683467295207	3.40858202786374	1.85077393951744	1.73138645453081	1.62833252333673	4.01267436485779	3.94326787257087	4.15954531873016	2.22125069086317	2.17563735409626	2.65954104490273
TCM_029198	1.52397054980843	1.2738443383816	2.27295401667087	0.578287502391135	0.551579341571885	0.351501893866537	8.43010065505276	11.2257403078604	4.88892692375944	0.179075906220672	0.445642333848582	0.235431261576736
TCM_000396	25.5586345652529	55.477006854265	26.3037884626028	11.1009042801722	22.1562724630003	7.03094572990431	55.4681568253347	103.704656965636	117.225924283534	98.6692826144905	107.850778164605	113.10827218226
TCM_026122	10.2495560547727	10.3399720016826	11.4216540637447	3.39019544663685	8.05505779887905	4.52968583011502	15.7697422808641	17.7019181887332	17.4151655856657	7.99638986189807	9.00284442730238	10.5776411932558
TCM_034667	10.3053158201592	9.91076976708391	8.39306882863031	19.8563998742319	13.5974703316989	50.9801668060193	27.2353902869364	8.37807696868025	23.8375388455503	18.0261142540115	45.90546576847	25.2708183729639
TCM_004946	5.45730244840859	3.31222779943637	4.64529722295997	1.0875725262798	2.90456061964789	1.51919495474848	7.38555063819963	6.72552496363109	8.75755487242844	4.41843793385245	4.79145727920895	5.65785346583629
TCM_037229	9.38276397016044	17.1417450543091	11.6007144462868	3.29809691713259	8.85690005353209	3.77314312577223	15.6914527801789	28.8479149318227	28.3756182126177	12.0240308582132	15.2601054758141	16.0192546892071
TCM_032711	1.47152609054267	0.879324498054755	1.17348856002184	5.47538212306512	1.94291684629528	2.96504771633102	0.133579409480918	0	0	0.857650265218782	2.50807174275784	1.3094170916509
TCM_015263	1.19706212221709	1.1036302875787	1.27281803119027	0.519129690494329	0.517600697379556	0.282727296509905	1.06249869237689	2.19814915248546	1.36653698419647	0.525138718481719	0.752101319611016	0.591771741320798
TCM_021180	2.10336032675735	2.17480478544089	2.02560678288479	0.839913249048141	1.47130779270548	0.66862503613119	2.7936563902036	2.31194464565401	2.72333198501422	2.90389982558452	3.48683858032308	2.85688543804648
TCM_029138	4.23803368761531	1.41424073120577	2.30432576766568	4.76185052312768	7.36269922675817	10.1090977873165	2.82705176125065	3.34180736695898	3.88946593726952	2.93364330848934	1.39058418965157	3.07120620353189
TCM_033476	0.743950595598079	0.685884545610366	0.714624962458236	0.154861874691925	0.31019014261994	0.131782095970601	0.832906243756292	1.86197691684614	1.50207751295158	0.909155181451225	0.656371680817664	0.924033464719695
TCM_028498	0.323661011552539	1.37084993433213	0.24818066350864	0.113369312519125	0.0576711254017606	0.137819087882923	0.131836413941775	0.140121364417221	0.167031161056828	0.0117022025048281	0.0624036669957547	0.057693362211925
TCM_001595	8.48339813471198	5.95636236845422	14.5111572766694	17.175893047769	19.8252612796958	29.6212025576273	18.2649516815533	15.8208019715035	8.14663066216725	80.1256195786811	87.4190394872874	67.8855345900991
TCM_038493	37.5520934680188	19.4768068061949	28.2552398024672	91.6413115854033	35.2553796366212	68.2828802822832	64.5612281316139	56.170237241982	32.209583250389	84.4010377772497	61.8361678066885	81.9558648994717
TCM_025041	2.06668430093312	3.17562938330608	3.04649822270605	0.860408223698179	1.37234318054976	0.335581409961669	5.87830738124622	5.4371027230821	5.44042117878358	1.94278486081326	2.37593412637813	2.14551210345095
TCM_026395	10.7397886084121	17.5997885008436	7.42639779361996	2.97408029547188	6.99368097705661	1.95781916295619	3.91532609314303	10.5380717042869	19.4288309364604	2.43275406324711	3.24325216519725	2.75857173858291
TCM_021686	0.112848362723586	0.224778730385097	0.136352222243877	0.244694634163951	1.30700322242034	2.24884798619395	0	0	0	0.530415048316665	0.678843368797297	0.627603444583636
TCM_042298	5.26136377316144	3.82789562633157	2.97993347495384	1.55570084484723	1.31568115709494	1.32384757994856	6.33189931187834	21.3770520592615	16.8085209808367	7.41891096848773	8.93151215509524	6.37312305458519
TCM_032580	0.0712296882626976	0.0175401024299065	0.0446877431443063	0.18177673798648	0.106295260014577	0.144070026978034	0.176155792233814	0.283883685380337	0.504128615313435	0.343810813129463	0.596033262317263	0.424075294687784
TCM_012673	367.098643609302	702.812184272386	354.409891121605	1247.49493741829	730.814966527355	946.877519369577	210.411312139986	184.108115740215	885.029558111813	17.0890210833174	9.02325305497006	15.9780054130759
TCM_003040	7.86818884245554	9.19713226711128	11.5882386551955	6.47506274376611	3.38193208714488	2.10210164381857	18.8789238232818	29.6200805006947	4.35639204367523	5.44932944798056	3.87938422639125	2.37326512013757
TCM_030952	1.77870821123474	2.97951341940496	2.26575702102283	1.17888933388195	1.06891440571018	0.9288833561533	3.05918818844445	2.18878683504665	2.78761863282248	1.19884491924533	2.54038101902524	2.20864539837565
TCM_021077	4.02177676446838	5.14718710938264	4.37236316904704	1.5351498455527	3.33429702326745	1.4157926381632	5.76222689572708	6.52433205883021	5.00120610994353	2.97923600088212	3.70391680505551	4.0313308030819
TCM_043228	1.5790149474942	1.67356150881497	1.21386784582339	0.461643435262267	0.924677189323916	0.608906009932916	1.38236829884864	3.34208046837227	3.28742155601736	0.958991260456728	1.16509302349438	1.27449091137218
TCM_029957	3.69471101070319	4.58765698326728	5.59954110281315	4.94247031278801	13.8637803373094	12.2072846714564	3.70174766909046	1.86735614164681	6.12007109751923	32.7614073422174	14.3932672747353	17.2790387473145
TCM_012338	2.101129039282	1.66319579317596	3.60040699047079	20.6261687338252	3.14144731234727	5.28679390693745	4.19033114016141	9.20724747279705	6.32194867634611	4.02215338456855	2.02996697425489	4.42627970476555
TCM_019103	1.36553067156432	1.8456824404873	1.44369838406767	4.5894679469265	4.21746597522198	7.18104091529546	1.03297965010582	0.452074343999855	0.508955040073867	0.213944328966412	0	0.316431910808771
TCM_015416	0.879215037308419	1.48815483664238	1.2500768924657	0.305688601979	0.737390944553354	0.285304332870131	3.77270908755152	7.36216639587963	3.50135851187564	0.434627821606142	0.729510283465755	0.477732554169593
TCM_025370	211.226755467097	100.262455967648	88.7705536339108	278.220039621785	246.365593278557	302.909086268906	68.4721347205537	66.2682890396125	85.8681612464177	783.859543037212	453.323604598972	661.016984760049
TCM_039838	1.01251427631468	1.90928708229786	1.99943564320934	3.28339594698248	3.53556737779614	3.53021487206834	0.754502346538892	1.74106104279215	0.878676297029659	0.369360348056321	0.37878208351135	0.350191150543999
TCM_015586	1.98587723543953	0.211907133407047	3.59923840657255	32.2955618423982	4.7438150714176	4.80942095500301	17.5575667356858	8.05372669236873	10.7060027190945	26.1355114440319	13.1905027019094	22.0888165924907
TCM_001379	0.468421324556339	0.646982165764511	0.224167542330983	0.0410845311682683	0.182872878857166	0.116538380628859	0.485732081251674	0.69697153887972	0.480887905678259	0.390862776345284	0.385205587872632	0.395157724367475
TCM_033028	3.7927426736065	1.95767879468399	1.19895919559271	0.344260037030662	0.306469721119251	0.292953377511856	1.26773601986375	3.62088731198685	4.11404415665621	2.57037913069317	1.76863406429947	2.45270311676364
TCM_014859	5.59911585745978	7.17275649617559	7.87037710719309	2.33142771202257	5.08110167475812	2.69193496021796	13.3422621380642	15.5233999037013	11.801500671746	4.8789960956012	6.17273853952891	7.45745333312107
TCM_001455	3.29610340494532	4.01339686150467	4.14469302177056	0.930785443588077	2.47103552412249	1.72557279345999	4.03002261647962	5.04156973454084	4.17938374213473	3.91515799051651	3.91945439513193	4.49990685468629
TCM_046684	5.71751371633868	9.122977405535	7.11818045223553	3.26739567086716	3.96081727373254	2.18885752455801	7.11420559509756	10.8263798621655	10.5839138799324	9.14208796083815	7.92881381886406	8.81621647716862
TCM_006414	2.01119744616098	2.26124582546697	2.10409896704406	1.1912915418908	0.890079607871725	1.03185051506608	6.8277715505327	9.57062411013368	6.40429366533988	3.04344429946856	2.70493360125734	3.95575067155856
TCM_026646	13.1346339354528	8.30461768306548	12.3343564573618	43.2652771170703	20.0436661334529	15.1008266393838	8.6584484365807	19.7444615825079	25.1860144001954	30.9222777225678	20.6212274566369	30.9182804562871
TCM_015776	1.56039089862965	3.45497324595941	1.42508697425589	0.475800755697164	1.14364136088616	0.283422983755254	1.64147301562091	2.81700269757307	3.47391720591772	9.85535925663554	12.7598921820017	12.4973338488933
TCM_005480	59.5354028888625	25.1443727947458	19.2987631099423	7.79987184771435	20.1969928174561	10.6775903169622	14.8478810650512	32.9820982798246	78.5941716079585	5.95437305989795	10.6103155046616	6.7651282541246
TCM_029658	6.44265503687623	8.15323382742791	6.19688759517778	12.2053025360579	11.1273140178392	18.7704037272246	2.99259794567161	2.9561435209712	3.06930550789709	8.12834311506829	7.53589320259704	7.07184284819026
TCM_017922	0.850321417884677	1.56518398943335	0.722408115140324	0.276569039083952	0.27698550675683	0.14709417554984	1.10556972112161	1.97055953138871	2.63163712326232	1.89844186399013	1.3320674355101	1.55171691763813
TCM_045236	0.405863463904702	0.618881763362369	0.0729978772621652	0.0765848201465687	0.0825311494670674	0.096041520150463	0.288273074454857	0.0369249200876179	0.108876090401965	0.168922393185182	0.0683367640727011	0.0861526662215675
TCM_000406	0.110663744368486	0.271597880132098	0.0752133349127994	0.52190782163838	0.368489065889994	1.51615254935656	1.10920430255309	0.0641138432061869	0	0	0.0138687858086968	0.0128219529656035
TCM_030391	5.13764442827759	4.02824699304815	4.2762308939977	2.21593230923375	2.61946521482515	1.42198948407195	5.02705323631233	6.95140293298686	7.86766711449736	4.9083824822363	4.87100456180513	4.91743499426445
TCM_035695	0.454205871149137	0.734657319069047	0.324951557684006	1.02634534404468	1.77198692335617	2.11729543871497	0.379759584897701	0.506509409937262	0.504050730754063	0.584282744812376	0.335544593507283	0.598276180818046
TCM_029023	1.10490406376036	1.49985624688873	1.44446036421408	0.424177545627065	0.608378880912323	0.541440617365663	5.87817260714082	2.98629343832786	2.96275587015555	0.272436497723239	0.508482293486098	0.48689076752421
TCM_042482	1.63177235339264	1.66157332142376	2.3473950857791	0.571197623630476	1.27123945265261	0.599485605606559	2.09236195171621	3.60951937617546	2.20209870190596	1.13498264816417	1.49660758620087	1.47181507635677
TCM_000560	3.54170246086331	4.467909533193	3.33433626548681	1.89431292171231	2.30166618758535	1.4595087500142	8.29058296714948	5.7323228413092	6.18537218410651	3.36636750664977	7.2398355178228	5.47141464508811
TCM_037194	15.4627412346539	4.33486855251881	9.45219899579872	38.8059051176885	18.0148272046199	21.5760390339486	3.87594956322755	5.93696182299032	6.95677425693502	19.223297231652	7.38445980804539	9.62574718004317
TCM_024191	0.903989137982423	1.2487448077764	1.36434504414086	0.65006164151006	0.685305818807198	0.345737474922031	0.547070763270549	0.583315758760723	0.415869312751551	0.2719341563015	0.31309576321265	0.277275001542535
TCM_015765	5.04914993654281	1.0005913839496	1.20517602105134	8.21123940176838	7.10101694563716	7.98569206847134	13.5047247589697	14.3725865722575	4.81036335029421	14.6207587111472	4.88143001746654	9.13041445429308
TCM_039416	9.99847611796264	5.99942498755493	4.66166753905452	15.9302233802165	14.2654358282889	14.5186298878793	2.35674985647604	2.20673892631456	4.67559910758922	24.2468482973683	15.0365478216603	18.5354278395423
TCM_006169	6.45955211400886	9.24695435355447	8.85560083036036	4.99926568790097	4.25865216638626	3.04395494227362	6.59043149420696	6.44842306111956	6.62480803891516	4.26617761158841	4.58321202371929	5.71109711095965
TCM_005771	0.780800404672597	1.91266669402945	0.123055323479183	0.0441664636852186	0.117954589721027	0	0.256804423497168	0.651851379071921	0.173525516919093	2.64874930763927	1.66775150385169	1.95093450068558
TCM_020330	1.28761946120862	1.05736794805427	0.868797369922417	1.53863939392599	3.07988642460193	2.04534214897537	1.27578372650009	1.30664380692905	2.0523128324126	1.07227920461095	1.03135958945224	1.21297017188379
TCM_017061	1.69048330208678	2.57609830761661	1.59523357422628	0.672523822835408	1.10031193470156	0.773370944353709	1.88120369826325	3.82969557670549	2.75832325260103	2.11447210997118	2.68936538601814	2.17557270998232
TCM_015185	4.02880652560264	6.14818928290793	4.80123547293262	2.33355126727085	2.87638795478246	1.34421446579393	1.71170025354074	2.26560209858839	6.80568786566746	3.50193349911134	3.40291996409927	3.5553074431599
TCM_008799	8.41283334283522	9.59212685717144	2.29504876005441	2.15873698628876	1.34860830603028	2.93277109596522	7.50912144873438	3.79707404437088	2.23196230198507	1.97027800629533	2.97692355097848	2.59032633964389
TCM_015018	0.316831305822396	0.022538759393008	0.0478525469739535	0	0.00764483727837767	0	0.00998635848582052	0.00437044085133934	0	0.21096787919733	0.0926484062180437	0.110128103593493
TCM_038540	53.7748077810371	49.3796930809088	13.971100339978	87.6123751264154	87.4228973024198	127.808741454355	56.5399354188425	44.5068929200277	38.3780146854622	1.97102380218637	0	0.457289442035317
TCM_008099	1.73190890013281	1.93336467503848	2.55944483836944	0.797296682984206	0.987513545828698	0.530977996740239	1.51169180000201	2.52281916713869	2.587714988947	0.826563450293469	0.934981028783314	0.987894310918687
TCM_037647	1.60734507700485	2.19776895664861	1.73403580091932	0.66084626308141	1.24107852607637	0.831980662426338	2.43707246033393	3.02231259444587	3.29440143595807	2.06697296936137	2.14867597654303	2.45086588596456
TCM_032518	0.221964207130338	0.303169911292029	0.217237564267664	0.0519799535256257	0.128538831658518	0.0172017772697335	0.240109471521013	0.498219868908046	0.426884719708815	0.214916986640076	0.175805762592213	0.26952127300944
TCM_035110	3.52172726193786	3.45871093199691	3.92174475657037	1.23521888060004	2.49333735393603	0.757790327993076	4.32598592882091	5.9501489579099	4.52151766387045	2.42846284759792	3.05490131511558	3.35643070665592
TCM_015526	1.73144862610059	2.89186126396181	3.00166811450245	4.75011305946828	6.97514366343495	5.20899719557497	7.54549887837215	6.85366494542327	12.8426368296786	4.24603524282669	6.15123685555671	7.53605978755322
TCM_006651	14.6563869762876	17.4369695970463	8.94008508655312	4.89269277964389	7.63723260661914	7.69964590719647	8.70988631639687	9.14150799872212	6.96171420245147	8.08745158433935	8.16065102890823	7.855057356275
TCM_031944	0.259962940278263	0.495050213428496	0.561769301773635	0.728461415316637	1.82968604293414	1.88182548584123	0.19665353014846	0.158886768081526	0.242763200866544	0.751932141914583	1.82445244392905	1.63113372016268
TCM_045441	3.63226049073259	2.77184045503343	3.39133104304977	1.28880137343004	1.27480700958242	0.91393780542754	2.74768721709626	6.23114071250315	3.1295667859039	1.08643291842298	1.04835825523233	0.71416718753785
TCM_025393	1.09081756079568	0.97881440363146	0.763502613192408	0.272218139106899	0.646229463791541	0.398434930786113	0.793512029524575	1.00118203266925	1.20677192595121	1.40307121752809	1.57473262627988	1.58516561718239
TCM_001580	16.9454139151831	8.55709373603954	9.949010423036	18.0095250744668	21.2253889486652	35.1617906806877	1.30249923668443	3.97325883408044	0.675334058638397	5.80129483387133	6.15306304722673	5.11976011936208
TCM_007826	25.9067044431059	50.8137077381473	37.3745658249506	69.551512704743	55.6948913659941	131.80140719085	6.68546255138444	6.08114339712324	11.0721546693957	2.6878528692901	4.16970458045743	2.97153952963229
TCM_008214	6.34793236639138	11.1853485017262	7.48367087400957	1.55438157164696	5.8695460342784	2.08583545725348	10.6369125775709	17.6165482498631	21.5171302138284	9.15161071223873	9.35897916482022	10.9708518222237
TCM_010702	2.50317199968308	1.56943720679594	1.61479052429492	1.12234840758546	0.540521236502871	0.57931060926403	1.63681336744833	2.50015586423862	1.62648887463167	0.372242560831465	0.581332160533625	0.642321281772323
TCM_020578	7.36021031973168	11.0274668760062	8.16720800129708	3.03990565086744	6.30159707797751	2.36512411900258	11.1355206281408	20.1785894968469	25.6891421084141	13.3829309246123	13.9051515355705	15.9341046642817
TCM_029098	2.22245529575382	3.59720563327566	3.51787979228682	0.533412648085009	2.18208814543154	0.756526172346713	7.49039273559934	7.3426074978773	5.67799749420334	2.48993095999909	3.54947639913127	4.25275387209199
TCM_006939	1.6809032314256	2.83863425229179	2.53322950040232	1.02212444327913	1.24849926865485	0.829337061575231	1.86585959314534	1.39120497528527	0.525325599259917	1.35685220931292	1.5570296316065	1.71046843547636
TCM_006238	2.75334196933611	7.0032575264094	4.2263979641648	0.475179684987722	2.57064772603258	0.653199293029062	5.5683391246989	12.8915670202652	13.8404312770312	7.15737776945968	7.97156481879734	8.15111879003281
TCM_029558	1.39528100264821	2.67645095087522	1.97843878720657	0.896958768357232	0.969603841454014	0.672414100038607	1.93712506371686	2.04333230745024	2.55913824917244	1.4505115093624	1.53055440349554	1.46067230257263
TCM_030240	1.91011730843819	1.95670093314819	2.66772237416105	3.8884201865326	5.54373055120106	3.68209646224349	7.41170132701978	6.45757175693911	9.26108765896716	5.97830571340809	5.8127800150695	6.66545649658812
TCM_022926	3.13947490658511	4.48962835166438	4.80249007171165	1.04730419475234	2.51731503198932	2.07951245853722	5.78503939737143	7.3643443298339	8.00661970486362	2.35848617789553	3.18795785918354	3.4074581240098
TCM_015972	1.68483287077435	1.81985003990833	1.74492592533719	4.6523729298155	3.4248424201914	3.27379537129069	1.04042563628426	1.91239865685035	3.38331655511407	0.484844614592206	0.861834395739149	0.446197968134402
TCM_033915	2.74107602018498	5.41652185261758	3.81797986926708	1.18872188800406	1.82251205740085	0.449582750187882	3.57108819073469	9.71322748922209	8.46503959601226	5.15349247289413	5.64902330537273	6.02249011495002
TCM_040943	1.71441817315648	2.4392071107667	2.45308522533846	0.508704632088083	1.37600622144996	0.715933522530466	2.22976086197433	3.10673994480882	3.507243676495	2.29022153990962	1.80932349829409	2.10488155939914
TCM_019724	1.13384563428891	1.77146657814349	1.24075563979301	0.556658047756246	0.545107477297441	0.355272550546196	0.663517261917973	1.35983962675156	1.21654796150228	0.281550736919799	0.407525445397585	0.53540279308844
TCM_037770	4.71118206731743	8.04346265944653	5.85054156955661	3.7456785343954	2.69455006078814	1.83519434167462	4.55381649261307	8.10653694941312	3.27030838262844	0.546758369133145	0.495663412137709	0.619985475601762
TCM_029809	0.580029988308835	1.20249836689717	1.20143591881365	3.77312233074216	3.1669976673971	3.5777446991624	2.69532518796978	2.08484801930074	3.81194012308041	1.01261960210089	1.57844362653994	1.30569017093816
TCM_025106	2.85288518606894	2.38074403766372	2.14613820242698	0.547227564820991	1.70504942191654	0.678260982676787	0.954550902969251	2.22800374033873	1.81114224149915	0.979907589417346	1.10010468220803	1.06792081307144
TCM_008141	4.75727329648756	2.27420334871563	4.33982293989259	8.41738988655671	5.3996495392671	15.3440714328443	0.311889318434916	1.25995922289987	0.263433717700151	0.238510443289779	1.62166105027696	0.529149211498009
TCM_026537	1.62326353846653	1.35149446762126	1.31362291367392	0.425852571449723	0.990316752215176	0.443737715000359	2.02131062073619	2.51671144160837	2.33470090963113	1.92784319003179	2.05609985643544	2.73680487742915
TCM_006128	4.22573438067889	3.28667456554873	3.82939720731208	0.733029352592024	2.0664489362832	1.19558333716664	4.75942831870385	6.06223397051681	3.68999657431733	1.19171942858825	1.64759625822311	1.61027561102979
TCM_005597	0.602673951610867	1.08947976030667	0.823238352964595	0.128758970195702	0.561148101064454	0.119381615148721	1.2604385114955	1.87785426010184	1.69224684716679	0.731784899139547	0.82786044588763	0.989918318545758
TCM_030225	4.89373378484034	4.65831964466384	5.48183642070519	2.07173444081587	3.66613792702933	1.45122885393932	5.22239493100414	6.19762414472685	4.47927955175377	6.17943890387894	5.87016330496214	6.95709772061
TCM_021369	1.1581026200767	0.564926778599214	0.719645249458123	1.42060511343868	2.33770782586782	4.21278380615803	0.150182924382652	0.394357315828895	0.274842264529685	1.61745763215215	0.464440520034546	0.7360868296429
TCM_005794	0.389613331787391	0.376942092934655	0.70614197215041	1.99376971850885	1.05291179389682	1.61035975817849	2.27924413451605	1.34145327418235	0.597456398981698	4.88340918656226	3.88018011506124	3.12985853207616
TCM_026922	6.31928068092681	3.64698267721417	3.22624622676889	9.03200841480444	7.9374575930225	20.3972667068505	0.807943236164463	1.59115122740645	0.853024926685291	2.34270658556565	1.33851617347324	1.81497556910689
TCM_016326	16.9837220265289	13.10643173158	19.5770930824009	70.8839101805081	26.9091739658956	26.7753523467842	26.5175180155918	13.9441791980094	33.4229481859132	26.3111996808093	15.1205958681917	22.4172155689669
TCM_002331	0.717657603658284	0.925911387874069	0.798153817703693	0.127319902799807	0.481710586050899	0.144459774734615	1.1351225413001	1.07994841441607	1.13593185366876	0.62096941115376	1.06292112361663	0.793711592193611
TCM_030645	1.39304469904706	2.02663360504048	1.81357322912466	0.319078212299832	1.03394990066006	0.716824722629478	1.82558526290588	2.8515410298827	3.04631032847471	1.49397142973594	1.32780268734239	1.16392630368969
TCM_007908	1.73034156176165	2.23368968312995	3.11060435460422	0.603977975058337	1.48268712440421	0.654136451268702	2.04323473593385	3.51161160189175	2.99317512653403	1.99689047458404	2.12974075865674	1.83858895283174
TCM_006955	4.63464476188892	1.3726267532106	1.45712736536182	8.98304687195067	5.47736613040033	11.3093191331426	5.0085119958909	5.13538042323951	3.68647567726448	10.047300355745	10.8105624582961	10.7836128833015
TCM_025147	0.0749080770204339	0.129585465659405	0.0876626376344675	0.0348518547012903	0.0609030387475744	0.0247147685108406	0.139599848660933	0.196094055862223	0.213001244162355	0.12218096825199	0.145727793301506	0.143924538095239
TCM_046775	1.18276511816619	0.86009365912272	2.30245398067509	3.64749874925909	5.07359900686375	3.49188210514504	14.3155750169543	7.33826957924114	13.4069942547615	5.27102751812409	7.94943725542376	8.32391066444964
TCM_008325	0.0427477661034667	0.07298381924428	0.0290537977642267	0.486633397788725	0.495102159216568	0.0709899737694489	0.889275699387195	1.16047470417983	0.887683099607231	0.301387515192466	0.525016050168026	0.425952032042978
TCM_026724	0.13540072059815	0.0577928545655583	0	0.35231522009889	1.41138299645482	1.6489443274296	0.0512131261128414	0.13447781118983	0.0432565766428061	1.65468335441111	2.85077759938351	1.06678943770552
TCM_000631	48.0263254735107	103.981658188548	62.6678113227347	28.3801785583592	31.3601697991451	46.9218723665054	9.42396768803327	5.95921508860311	18.6325367211238	12.0934019762903	17.0273448390885	16.3312505670523
TCM_008671	2.3067482777341	3.61285868991522	2.67777914098839	0.892889609978424	1.81054816665547	0.865348456990358	2.1055133384448	2.34782745018979	2.88685085201421	1.46953270936521	1.94956658993114	1.62570397555718
TCM_036969	5.27028232471708	4.23436321379562	5.53235185963645	1.42718368547153	2.09911675489489	3.32662988148242	2.81421006419182	2.16321941029359	1.02088677011516	2.93672630075156	2.86910155059849	2.56412032901278
TCM_045272	0	0	0	0.296381341980576	0.659616986081124	0.567473096225774	0.129247453800753	0.150837325490755	0	76.5056014666421	54.9298703724111	55.0596630194658
TCM_020226	711.530465888489	594.095206545998	983.053523330522	1056.19928634698	1204.29765907452	2627.55761869996	743.590319534707	530.230713467148	522.728872749448	226.126988267509	468.669510103659	421.546292504511
TCM_019710	1.89198143200278	2.38419863574514	1.22466429320113	0.234427202347577	0.313040281755805	0.0997447181216989	1.02230183595848	0.0596535058315276	0	0	0.0903276355963053	0.668076765239958
TCM_028730	2.68051013649266	4.52879839455118	4.2762308939977	1.05347601586523	2.10203998720537	1.70020481791211	4.2032924118746	5.71272209120463	7.77846453950306	3.0972680903951	3.41530204908176	3.49396696960895
TCM_000704	0.484830002812443	1.14173323370208	1.4392734570187	2.06631024405114	2.885088594676	2.85039168620468	2.44083883838233	1.90396225091613	1.80525834110234	1.24156411309679	3.4528823203023	2.35544996485711
TCM_000832	91.2598817664051	61.567319823224	109.036190154532	292.559852734542	102.20765199327	194.026610310847	29.088592862882	15.1356396708747	53.3279324196503	106.777874678437	150.302464920336	141.09273181316
TCM_037463	2.35881467617508	2.86907598391208	4.35898330607313	1.56450669868599	1.66060650513175	1.4678888575153	1.66774149440893	3.19510492751575	1.79281280101492	0.797105214119488	1.03561959773951	0.757385638370993
TCM_025976	1.04753112834271	1.42593717345079	1.25715699036114	2.02585490190405	2.98392567577401	3.85533975688967	0.514004310976622	0.524881954101853	0.470326801091223	1.72993242899814	1.58955773748108	1.46957598359569
TCM_033531	0.26906964103851	0.307313467694588	0.275783809587635	0.0796693127584521	0.176234911755576	0.133537236963018	0.366376416872554	0.450921723632079	0.401936606414991	0.453545241920028	0.431626150715931	0.435167070040563
TCM_040557	2.25812230424371	2.00476728155715	3.05585287436226	0.940108268984448	1.18562271162442	0.833332918800785	1.22990130807124	3.2893382731924	1.19272151297907	0.990614798527951	0.965960221811871	0.530247468419406
TCM_037118	3.89447490210673	3.81106254942493	4.10045335420733	1.3930749617267	2.96036645530681	1.19501873134943	4.81426688072033	6.63808767599788	5.84291399437132	4.13181359169957	5.1166170721023	4.37822926487644
TCM_034566	6.05102855373848	10.8308871603701	5.12972079636139	0.76184951791457	4.29538904638826	1.38305615784407	5.37476151277689	13.3636915874118	10.0772036505971	5.10108869028311	5.20561700325383	5.50021793386341
TCM_037041	3.84649272572665	5.28320186294426	4.17840127150275	1.89266069254926	2.85576004451719	1.88356989287904	4.43922932477371	8.62010660294108	7.29428073868529	4.77483212983672	5.31498256477087	5.21091476927839
TCM_016142	11.817332689141	4.57223324985639	3.582497006831	13.715346407867	10.5850891996884	38.8258477385204	1.38271740134288	0.675498369502674	0.651849105825407	25.5743856822278	8.56631008303603	14.499775920721
TCM_030675	2.07946791516569	0.162722208186207	0.188443189033364	0.157815425910276	0.0401404622457615	0.0191850665488864	0	0	0	0.928530991209308	0.0694950763409571	0.224873261701903
TCM_032127	4.18302916092186	4.06584225343827	5.12307119288214	0.538827747740118	2.85409142020395	1.1463094145278	1.94245745069178	0.425049601741504	0.68802470444742	0.447731787352976	0.560565485110334	0.230334808712615
TCM_009396	0.105319751342456	0.323664816009475	0.209971682016081	0	0	0	0.175276144830881	0.488142096591323	0.915187120292409	0.0198011489573282	0	0.0585733254164463
TCM_006012	0.781132528929438	2.42160541761387	2.01183844895683	4.86735417368975	3.19026912813841	7.55564497201671	5.47361310985494	1.7966085215424	0.57790302743338	6.64737439168737	9.2329866624338	6.36394473499149
TCM_013957	1.88696122473165	2.3889231742477	1.76794610097239	0.728164407400634	1.18533835780906	0.90290794987957	1.4274249464156	1.91645197465228	2.29892420442638	1.15750336936992	1.57119508354171	1.52671157764591
TCM_043064	2.59432009994948	3.33352211494003	2.73058321408139	1.00202284090252	1.98750142445955	0.777889675824623	3.30152933606686	5.72585970535416	5.92253469462163	2.24825810741702	2.73650829144838	2.51742879157212
TCM_000982	1.65533816326704	1.13301829276422	1.20276830972489	0.407439825829191	0.690884001644412	0.544841300584154	0.834806410091858	0.859055847856759	0.67652408676413	3.61687937433636	3.54352223384532	4.06396430748725
TCM_011524	4.05961047545193	1.56507038095622	1.24606354684972	0.724089141140915	0.682521883093624	0.507438070711503	0.916335917588308	0.867083790940179	0.4183635515036	3.2930401597365	3.51212143948216	2.85252420728708
TCM_017008	5.55840081304751	5.01153621872844	2.82981522809745	7.96281018419895	8.60772157622021	15.9721788913285	4.4882161637427	0.702986802798076	0.997610538816308	1.35032484911869	0.626156539749335	0.98411891864766
TCM_045116	0.898720294122972	1.29833583264905	0.689131501610946	0.224854528691198	0.440377662329014	0.172209080023861	1.2289645768665	0.537845401726032	0.585272664640928	0.617384002184803	0.762424684475042	0.624776402040467
TCM_008358	4.34148952092607	4.31122509818644	4.09487901169451	2.19016438217348	1.89843530308785	1.91280025331725	4.99331836010302	7.62648510547949	4.24585449201037	3.12337776945506	2.35402796713293	3.36717229589032
TCM_026778	0.633165342779151	1.53143289775245	0.812854906955203	0.154453886569138	0.39721957426383	0.350493099193557	0.299355649722371	0.244552623458218	0.353986218454963	0.310003413889112	0.290952200218951	0.317898187226569
TCM_008772	5.0496051635127	7.48020813235908	5.45081884592721	1.59409018093655	4.19280364756236	2.21975276138046	4.90122060606773	10.1164176240056	12.5734815426805	7.78348237010623	8.61772389351573	7.98445547702687
TCM_001894	1.08279042515146	1.43784840213616	1.21486125445333	0.268327718024483	0.816148355579721	0.304450135826909	1.22864374027157	2.62877995329977	1.35622573478554	0.290821782845667	0.620339485129403	0.406240149590752
TCM_030878	16.2319070354377	8.86270422661238	9.88068676586488	14.9200249570896	23.1264832387759	35.2838777638607	9.38717820561032	10.4503017095019	13.100514542279	13.3395315916961	15.9981069507543	14.4415900014466
TCM_040311	1.91404220701717	3.35386581178311	3.37775273835988	5.8978110796092	5.95044549275888	15.0564993596205	0.457234999233485	0.600314475636794	0	8.99646893594636	12.422988636061	11.6720389474982
TCM_026500	0.433257377411352	1.18757483135494	0.871129173629198	0.198165909354569	0.490035345076377	0.251074803667364	0.355910748305404	0.916637671996254	0.871569871488821	0.171822615962381	0.230763956677886	0.172558951035564
TCM_011649	0.327370311631086	0.513849123172823	0.440213798111358	0.137390920061899	0.0733854977514056	0.140297901849153	1.08644266676002	0.538402069056729	0.506057688511019	0.516216059947319	0.772900387944764	0.694983913723303
TCM_029669	3.67562448621181	5.88784086989084	3.91868569624079	2.33475191841902	2.57929392510274	1.4841104953602	3.23845384242106	4.59542459311429	5.8850882520055	1.58535814220866	2.36282621052489	1.78365570403577
TCM_030634	0.620836118139607	0.58045516794061	1.03144632037598	0.355778620346721	0.316723879711139	0.237294689330479	0.503188265488106	1.71768373079191	0.561960533568997	0.194538825761167	0.244531434606129	0.123313038609147
TCM_023925	1.05115109949563	1.09361118597506	1.13116768179761	0.34188936489775	0.3043592838065	0.18183501098121	1.36668417786893	2.37071891935826	3.06428526241171	1.23516714768995	1.08680637602724	1.4919355288514
novel.119	0.823570968531717	1.77290046002025	0.697653655686642	0.0931716148100838	0.476927570672594	0.198214549401915	0.568830394664177	2.61983456697056	3.12296423402599	1.07714393743771	1.36420569061882	1.39399523459153
TCM_024641	1.49825839812978	3.92226072734062	5.61197041024799	14.2944872195471	6.82541196106728	13.0487767574692	7.55589246045147	3.30676904142509	4.91413805246194	11.7369713577711	11.4162476214943	11.4803717816235
TCM_041619	1.14328640841903	1.50462643955174	1.20873208836111	0.154940246086	0.606901037476908	0.34280684701826	3.85583004481808	4.25810105795815	5.03735969593526	1.23147914861537	0.931325463858748	0.993493711871262
TCM_008423	3.21302595084178	3.12114065984278	1.94111468678383	5.23723320197535	6.41604846159888	5.27444809819055	17.2373480648465	7.23810849665054	12.9075398061026	7.63779911382289	8.84944325461932	9.44806491256019
TCM_015788	26.1967182859915	8.24398713909416	15.5917479794154	28.1611205763478	41.4615946765153	44.5487199780805	399.908082820154	202.853434886878	454.306644273009	171.131243060417	232.708360714743	212.262326756743
TCM_042443	3.53755773905924	3.38531993438328	3.409954444986	1.43641654414313	2.29650794725081	1.32212368804055	2.24992541943769	3.5656620814282	2.7065926615429	1.33442756391517	0.993984536941036	1.23223829636154
TCM_026534	4.01360036552988	3.82412164472814	2.93319316116615	2.12238131104246	1.67946845998331	1.43339130575417	1.46910893239632	2.69178568281428	2.91189870513087	0.876305424894997	1.06441099816016	1.10407624748448
TCM_042069	3.5688294711334	5.07759096316334	4.11613270898704	1.40699414644272	1.37779923030144	0.478921330393157	2.94513131859215	6.37294632060825	5.66613444561227	0.304988652782082	0.216852742810248	0.300726650529659
TCM_007383	6.12291396525564	8.65896389956382	8.38980780140209	1.53560840760344	2.99040152122421	4.94114696736664	4.79919970773303	10.7947039336241	7.5179930205197	2.60053020554001	3.06938402613426	1.98297330773496
TCM_028484	0.312472038723415	0.523526205224537	0.284339834119232	0.146755303499374	0.240267758588404	0.129190018380435	0.243240622255221	0.224922968566231	0.222018967437937	0.153573129228981	0.271683630265057	0.177866696693803
TCM_001353	2.25363034052021	3.79702550031276	0.483693014189721	0.0771577435146006	0.412127629005122	0.393951416936307	1.0318515641304	1.21730435337461	2.31147970892995	0.557506139494129	1.18919246057233	0.659658459226349
TCM_026801	1.59209262254873	1.35910026155525	2.54202010206465	20.6146400095298	1.84395248441467	4.36460263987166	2.46608361270431	1.00396235329865	5.3769151113253	0.712688260796618	0.988133116722984	1.26491209707321
TCM_038439	1.62112427382819	1.2887413419449	0.817174025982034	0.560229134000786	0.745163282708764	0.454300988169381	3.21911078423574	3.47172308479868	3.20128093399379	1.99540439049734	2.36687495536765	2.01447753362639
TCM_020942	0.45400601749116	1.80863760423044	0.205712098639316	0.0984443492816512	0.0438189290432026	0	0.085860205643844	0.150303817265547	0.0241736109984556	0	0	0
TCM_011399	2.00064996726533	3.46910668452238	2.77616602122257	5.36840784632086	5.14115713179042	11.2131718929033	2.17555101300183	2.02840937948075	2.39680967710511	0.822810336375607	1.44169049842817	0.695410405475599
TCM_037245	5.18721055987328	3.50557612686235	4.81821265567581	33.5180947932582	9.01169598765057	4.35498191399391	3.26996374666122	8.90125857809267	2.70669844236198	24.015447422006	19.6324228935397	22.3576233704578
TCM_000413	0.515162986864239	0.43977224708818	0.728278471802761	1.26003594873021	1.19331759478424	2.07605267423668	1.93293226529434	1.05059121776359	1.44829988136106	0.523020821023144	0.537156776586365	0.687615963102492
TCM_021008	1.69252773510075	1.56987135263461	1.35680833708347	0.741055838126399	0.73510344448825	0.684665404003274	1.25572035197511	2.16589255903333	0.800671455850645	0.351868881845036	0.163164442723063	0.316782042936913
TCM_023805	0.311193211107522	0.62290841075932	0.525114604734559	0.11866741328137	0.267209547694824	0.118802190485124	0.487050140542371	1.13681683342964	1.18614937761049	0.337930579620044	0.193654542416593	0.273529149835762
TCM_006688	6.53059823186995	7.33032604725227	7.09733423333179	1.59894779897215	4.88430887461013	3.44164219842335	10.1052014694968	14.386928567464	8.0938523985251	5.48968470378118	6.1126181113722	5.89693591513757
TCM_037373	0.772205822668269	1.06700780955915	0.931062721566728	0.41718393734791	0.560872543381683	0.391234510612608	0.866322152793143	1.43855855953858	1.40491971907376	1.59946588985902	1.77804776173848	1.98352474636337
TCM_044254	0.0384507197017207	0.0666015933696487	0.0512536464440381	0.0282116309745788	0.0297752394322687	0.0178197191432494	0.050563545748267	0.0935473526237821	0.0915577732588779	0.0262685807588553	0.0360848554090579	0.0308745829806855
TCM_037136	9.18027261189601	15.8310350082934	2.8783094493522	4.5588374600727	2.65813468553263	1.81493001556167	4.34036149278181	2.15731262625218	1.76755321799052	1.67589724357023	0.986147478276069	1.67147175364633
TCM_006336	84.9789966998499	265.525524468291	180.251144843441	523.229112084112	243.08116175119	479.108844564845	130.392615874882	183.22684785609	322.696922640032	28.8227724350531	102.831800114421	96.5125699181323
TCM_014926	5.00268818876668	2.23622963788364	1.61556723931382	6.60321408690445	6.67899931598983	7.16989954617041	13.7751115642088	4.49280914096455	8.60129071611716	17.6311230420501	21.9229137740735	25.8326114579079
TCM_042640	1.01333979256711	0.617888664092891	0.944534389913786	4.06809646121075	2.21315781875191	1.37831296266692	3.17574308850816	4.1407518162034	5.82718455084573	0.489903032815313	1.4223490926058	1.55651694184905
TCM_019709	0.412201163359624	0.393275651215249	0.476080743004277	0.115667714965149	0.159136335933104	0.178962222650005	0.195649761086124	0.321091407951539	0.40280495645043	0.372293700075981	0.380855263646958	0.486957657312302
TCM_034182	8.04557725718706	14.9912984260236	5.89817835143397	31.4890531842122	24.7663551702608	12.0737786373719	7.37018777955728	10.1941634899595	11.8269199607221	0.0125635186364874	0	0.0247759045718817
TCM_040979	1.29482669915121	1.04865330296072	1.20346995253625	2.98041378560236	2.61479320374055	2.38920121934284	3.49101846292112	1.93449721168335	1.78191708161302	1.43567269511265	2.59635879879358	1.84644805742816
TCM_042194	0.739761813341341	0.175417361569927	0.856594854795101	0.962437071740628	2.49896459641247	3.07125240168298	0.901587140181429	1.03404966378172	1.54928951523109	2.20213951460398	0.638666548157879	1.39043622608381
TCM_011862	37.7792897447926	23.5677003644303	46.3624183863279	99.35754643323	48.7653587530594	67.1909296246473	32.0808611562517	22.3519733306603	20.1012392363694	296.249732272652	259.888483691267	258.407276962878
TCM_020511	5.27605375465899	6.16977771713393	5.23967753290967	8.27464665583609	10.4635188363299	18.643807269654	2.89769404100631	4.59405279307961	3.37109023647382	0.679417801447391	2.10139365514402	1.13886980511805
TCM_026129	0.0766036628904897	0.043595477966554	0.115698174690443	0.498310426865129	0.325313707154506	0.791550532177579	4.05637299667206	8.45350245399035	11.4205623141575	0.312048575300186	0.768020130786294	0.970400349162835
TCM_000691	2.17528653478607	1.26610060380177	0.896028889031192	3.73054447971098	3.37829213871313	4.48817703911302	0.448781915214042	0.621950459539297	0.189529235811421	3.4855846032238	2.52788340190232	1.46640042924939
TCM_022041	0.549828159812113	0.563237277952936	0.365389973751349	1.43066320685016	1.57079257476677	1.62325983634815	0.554569552549024	0.145621455356963	0.93682156018937	0.620238606031599	0.735002442920715	0.305785603529224
TCM_015790	0.763206942149048	1.21469194545332	1.14880045117434	0.319760147265434	0.569318495418392	0.214819594107749	1.93751822894189	2.03847624346988	1.83486637044346	1.38626328722762	1.03753642998043	1.37888150521368
TCM_022084	12.0458116001176	11.6573060594239	10.2569107755019	2.64739268093547	8.81190202396023	3.53759142450153	12.9265586864836	15.264411527689	20.9749812219945	14.9189541257733	17.6812551137363	18.7327486075546
TCM_024810	6.05236727686984	3.8888709548926	1.82823593563942	10.9222589845978	12.2860230640878	7.49321161181506	1.57537014485165	0.646356293827227	0.415818198037594	2.63063958918823	2.47941366115788	1.7493597488038
TCM_007464	0.0566218887406037	0.0477079093422628	0.0733017821224818	0.124370509388699	0.0868710747521077	0.176663037342202	0.139066953915565	0.0832584141199409	0.105715169652955	0.112676098658387	0.144501636456471	0.119962387468749
TCM_000564	23.4310167336438	9.76003176587112	8.26311478111611	29.5657810273606	24.19502958254	39.9738444788423	3.92935413288814	0.205609948362698	12.8426368296786	130.11444247237	100.844433664181	114.166072406579
TCM_033373	2.28753807781633	2.33782541209472	3.29926080799629	3.05994258179262	6.60487564907223	10.6653105033447	1.46235070948716	2.28261232527638	0.699922679895043	1.33264118163416	2.13194985702605	1.91129957372045
TCM_028978	3.22792921433058	1.82221381886396	1.65130987735173	4.53824094243754	5.90935097070235	5.3028882175922	0.748300818804535	0.654974377744923	0.498981837645113	9.3968893232398	3.49727821679111	6.75614799538019
TCM_025348	1.13666936027865	2.08364573641731	1.81073643600945	0.420295505856226	0.983898487088629	0.662327648296414	1.98218857914602	2.63811169199916	3.17263280813064	2.2832693989581	2.24323732159862	2.81697550427674
TCM_042107	1.16295049150957	3.32866681999512	0	0	0	0.0757363964342667	5.43365313042583	7.88133795301143	5.37623919490653	1.92923054783085	1.78323557808613	2.02908896605438
TCM_004551	0	0.0499224558821771	0	0.304335910801128	0.677320424077337	1.0359173110691	0	0.23232846505758	0.112097311439161	0.0549747604749678	0.0586321531256336	0.1084130536038
TCM_037616	0.645268050213453	0.586761454519799	1.18220692833908	2.29949944620338	1.39721158344003	2.00338479266036	0.944414493727531	0.900932931062182	0.555693332465691	0.474717674144357	0.759449949069365	0.884158341789314
TCM_014918	2.82339214653519	2.18600182375149	1.90406138919128	6.065149766987	3.87841536581606	6.97856795715743	0.645708354572287	1.30425466432994	2.51718516312043	1.66654513841638	1.18494534464171	1.58239499445368
TCM_018357	2.03351225255898	5.44720041262191	2.54177444087513	7.20702984952589	6.00982617997775	18.1659027633276	46.7320691389799	26.5572573112859	10.4839711966723	19.3796842158741	46.8215829148534	32.1730919565461
TCM_006158	2.01197410221304	2.59220534219368	2.31284974317219	1.0906655068055	1.38089291272309	0.866244027614222	6.20071276140153	6.22914450618547	3.0352885057513	3.32738306433988	4.72543962926853	3.83345536533311
TCM_042516	0.415771117313753	0.88731432186343	0.753550797135773	1.0818442624238	3.97273558984442	6.09905468104925	1.02218142349252	1.85821724614075	2.25805444079214	1.27024720404881	1.04211918806338	1.54153402014732
TCM_001793	0	0.136287627184451	0.0361694158055332	0.778905850405195	0.647176448623149	0.574445666306039	0.0301928131560781	0.0528544631044607	0	2.02608472730132	0.680276175545852	0.295966165333577
TCM_029295	0.59169725818861	0.14431606499273	0.689401537465809	1.53960738783157	1.66430084663371	5.24061041993432	0.959142383449551	0.223872064988434	0.324051423298263	3.49626838744824	0.762723440229147	0.705152146069546
TCM_015566	7.67679353619927	10.0027412022859	8.34813239460924	2.91110874661116	6.77524593090462	2.23348058025957	9.46716027342711	14.1220110944596	15.2055705487853	6.81377845519541	7.13582839056113	7.92657775525151
TCM_006938	16.3018632358086	11.6896012644112	8.33847573887217	17.9097185931428	22.908611653664	36.2564680073007	17.6482198554717	9.93032516841554	24.3038567473697	118.373658260748	54.9887280241395	94.1546008370955
TCM_002645	1.34028854783936	2.83025606597254	3.51589273303906	6.6078113582576	4.65694337619217	10.6212577061773	0.0533623580240518	0.280242728834443	0	0.331562404303463	0.070724155928522	0.326929052534242
TCM_014762	0.488808654835932	1.93734681907155	1.23396738100705	7.1316650480344	5.49960066116113	1.35291723007206	2.29784330772056	1.31772293208029	11.6673897618154	0.984651792958177	0.385058401476713	0.906165843890755
TCM_030674	6.0468454945168	11.3862687396702	9.69674675737147	6.37104031434057	3.39987130873605	3.1301126454576	13.4771303935944	7.37156299160123	6.08492421987338	2.83580772946271	3.43134935599678	2.09399975069506
TCM_033027	1.35097197933058	1.62006421346678	1.07851700339102	0.544027479696167	0.372544749383161	0.142445710078665	1.58161477773857	3.15207950660588	3.16503806768735	1.45140581400505	1.93495722398209	1.43112343696564
TCM_010819	0.376522323839335	0.401775924939761	0.255905850707309	1.71450678708924	1.41727944097335	3.02218516331298	0.854480766567536	0.685585811820581	0.781871274134049	2.47764648489423	1.98186058709142	2.00676898742778
TCM_016396	1.88285855146572	2.00255576439021	2.96498121884561	5.340967496507	4.79042510216796	3.82735031718183	4.59985765930517	6.58085207616578	2.76106774100933	1.1316263129459	1.26880471554034	0.944149148357545
TCM_010631	1.24007615835777	1.71766242473567	1.66752639510327	0.416348577229803	0.968309841870922	0.881316848151248	2.07587446264721	3.27108642451653	2.56614707030726	1.39511864778883	1.44381726905415	1.22730771290253
TCM_015375	0.609654021760581	1.30108783983083	0.966829099174848	3.96582806043958	4.06006216899001	4.55595628291107	0.69177523200092	2.22016130770913	2.72673321987761	0.429828567651432	0.916848902244363	0.706370025423725
TCM_026602	4.10741325283656	5.84890471530573	4.66876081827583	1.72751613526521	3.46536125727007	2.11688128221929	5.63836020922567	10.4095457434526	8.5971632494658	4.64339028635303	4.0825481764096	4.67696458000987
TCM_041118	1.22974686043812	0.993941997988624	1.65975553605289	0.612732340759043	0.59092705177341	0.217255840338457	0.633370963284809	1.75841874127673	0.660352955994058	0.344347132101155	0.682046963377395	0.472923920957471
TCM_033937	22.9810988671469	21.1874022917452	12.0788894376822	33.0080826755461	27.89417168983	63.3014268447155	18.7056743332249	13.999000063808	41.4076959333311	23.5044588410725	16.1284227465122	20.2790004673833
TCM_019399	1.42277177992494	1.74896412307514	2.39815035427042	0.684884599264789	1.10405686151537	0.740330143621055	2.84138102546641	2.9109323932692	3.12719419475064	1.44447346459112	1.32660386508537	1.66166928931116
TCM_028973	0.811221875132626	0.777144331601729	0.996518110230952	0.105540728374192	0.448897302048988	0.0299371691129781	0.443201076832212	1.06828854544657	1.90627829768042	0.728695630037125	1.00309759628114	0.952446961812336
TCM_020100	1.01609003626764	1.33000090293818	1.3914154231511	0.146882520757021	0.75840130692889	0.287481466411398	1.03339263051989	1.29322527351407	1.63748264791592	1.14620951373715	1.60731535949012	1.49645797978656
TCM_010641	2.31868081021635	1.3754853809728	2.20804981405215	3.98808120386489	2.82203269809964	6.24357293517225	0.104051251217239	0.481392235937054	0.225991774163919	0.406379892729455	0.31521146850708	0.182136826862764
TCM_011888	4.50799512143167	3.61505040822347	3.05357213498788	7.52371606729369	5.43208883142767	10.9395714416121	3.16903019076582	3.61799436297098	0.785548806323653	7.23411681686623	5.56969149954741	5.74018589081174
TCM_020478	5.59338360514476	3.16404293695402	5.19091192013202	7.80309605889698	8.0392425775539	19.9951026920616	0.407827780912341	1.82944251045531	1.16257624028655	1.77380189353825	1.35129315107417	0.93697192375793
TCM_002061	1.62262132269217	1.78092165310178	2.60476798395277	4.04114441682775	3.75862129736218	6.31315682806677	0.035070296762852	0.4297496850369	0.859029935362771	0.522975026362341	0.464806509412036	0.644583522017867
TCM_014586	3.9283804029119	5.4218062641811	4.96685186048938	1.65261335649345	3.18760370070975	2.31781838587716	7.15341505398152	10.3731269008875	8.17630588397184	3.31694976236411	3.5612058587375	3.68487342970742
TCM_042815	2.20395808679668	3.1063498102309	2.4221919154705	0.671086638953708	1.82484569157441	0.477623440608894	3.14998688456468	4.42754919920215	4.53620334491743	1.80734016463456	3.00890526609341	3.39899896244543
TCM_041248	0.27369906071131	1.01635570684343	0.607669743189216	0.213651030192558	0.142648502433036	0.0454524081880456	0.579724486893536	1.09639508170888	0.603328120976808	0.475987563247093	0.274407750846185	0.177586583735278
TCM_025137	3.03847066339384	3.21579544665224	2.71134327989188	1.089113571697	2.13662021733845	1.06410135912387	4.42110300005436	4.37267271283338	4.53654914808699	3.42465958468699	3.63695477585946	3.77914478213258
[truncated: 10,160 more rows]

## Sheet: B- List of genes expressed
List of genes expressed in different root morphotypes
ZEBBCH07	ZEBBCH08	SEBBCH07Lik	SEBBCH08l
gene_id	gene_id	gene_id	gene_id
[truncated: 15,032 more rows]

## Sheet: C- DEGs in ZEBBCH07vsZEBBCH08
List of up- and down-regulated DEGs found in ZEBBCH07vsZEBBCH08 pairwise comparison
[truncated: 2,372 more rows]

[truncated: 3 more sheets: D- DEGsinSEBBCH07LikvsSEBBCH08l, E- DEGsinZEBBCH07vsSEBBCH07Lik, F- DEGs in ZEBBCH08vsSEBBCH08l]
